# Supplementary material for: Sociogenomics of Cooperation and Conflict during Colony Founding in the Fire Ant Solenopsis invicta
Source: PLoS Genet. 2013 Aug 8;9(8):e1003633. doi: 10.1371/journal.pgen.1003633 (PMC3738511; doi:10.1371/journal.pgen.1003633)
Supplement: Table S1 — Experiment 1: significantly differentially regulated transcripts (P<0.001). (XLSX) [file pgen.1003633.s008.xlsx]

## Sheet: Supp Tbl 1
Experiment 1: significantly differentially regulated transcripts (P<0.001)
				mean expression (estimate)
Probe_name	Gene_name	Flybase_ID	Dmel_ortholog	haplometrotic	loser	winner
EWGM_SinvM_contig00429	SINVlc3_041854	FBgn0027783	Dmel_CG10212	-0.146003	0.366269	0.382864
EWGM_SinvM_contig00966	SINVlc3_010831	FBgn0013948	Dmel_CG18389	-0.37308	0.0851281	0.0875843
EWGM_SinvM_contig05439	SINVlc3_013377	FBgn0026262	Dmel_CG2009	-0.959925	-0.567952	-0.614286
EWGM_SinvM_contig05548	SINVlc3_021360	FBgn0010622	lethal (2) 06496	1.2871	0.653146	0.678596
EWGM_SinvM_contig06433	SI2.2.0_03838	FBgn0027538	Dmel_CG8536	3.94718	2.78902	3.00505
EWGM_SinvM_contig07163	SINVlc3_033334	FBgn0026141	Cytoplasmic dynein light chain 2	4.73895	4.33287	4.29709
EWGM_SinvM_contig07229	SINVlc3_021724	FBgn0020912	Pituitary homeobox 1 homolog	-0.968562	-0.493441	-0.45143
EWGM_SinvM_contig07409	SINVlc3_022342	FBgn0033465	Dmel_CG12140	2.48454	1.45331	1.45455
EWGM_SinvM_contig07526	SINVlc3_022380	FBgn0010300	brain tumor	1.77176	0.92732	0.910608
EWGM_SinvM_contig08004	SINVlc3_022106	FBgn0043791	Alkaline phosphatase	-0.915197	-0.334	-0.550744
EWGM_SinvM_contig08875	SI2.2.0_07272	FBgn0261619		2.62599	1.6946	1.65071
EWGM_SinvM_contig09220	SINVlc3_030945	FBgn0033958	Dmel_CG12858	0.585933	1.81522	1.37281
EWGM_SinvM_contig09887	SI2.2.0_15890	FBgn0260859	Dmel_CG3911	4.66681	3.99611	3.87604
EWGM_SinvM_contig10133	SI2.2.0_11647	FBgn0054001	Dmel_CG34001	3.91481	2.93231	2.86994
EWGM_SinvM_contig10138	SINVlc3_021018	FBgn0017414	Dmel_CG12346	-0.976645	-0.826983	-0.605266
EWGM_SinvM_contig101546	SI2.2.0_05349	FBgn0083962	Dmel_CG34126	1.15852	0.647508	0.611768
EWGM_SinvM_contig101725	SI2.2.0_13027	FBgn0262973		1.08561	1.39409	1.45317
EWGM_SinvM_contig101809	SINVlc3_030564	FBgn0000210	broad	1.8924	0.972778	1.07502
EWGM_SinvM_contig102619	SINVlc3_012484	FBgn0003062	Fibrillarin	4.63472	3.31732	3.21832
EWGM_SinvM_contig103385	SINVlc3_028266	FBgn0035113	pyrexia	0.00198406	0.641283	0.622726
EWGM_SinvM_contig103883	SI2.2.0_01198	FBgn0000179	bifid	1.07316	1.49721	1.5275
EWGM_SinvM_contig103986	SI2.2.0_15267	FBgn0030869	Suppressor of Cytokine Signaling at 16D	-0.880406	-0.691952	-0.579926
EWGM_SinvM_contig104322	SI2.2.0_06542	FBgn0003159	proximal to raf	0.554086	0.869629	0.878464
EWGM_SinvM_contig104535	SI2.2.0_00117	FBgn0053511	Dmel_CG33511	-0.716397	-0.415538	-0.349309
EWGM_SinvM_contig104596	SINVlc3_041207	FBgn0250843	Proteasome 35kD subunit	5.05062	4.11307	3.84292
EWGM_SinvM_contig104795	SINVlc3_032922	FBgn0031078	Dmel_CG11943	0.296774	-0.271568	-0.160838
EWGM_SinvM_contig105429	SINVlc3_035860	FBgn0034410	Topoisomerase I-interacting protein	2.73024	1.68574	1.67765
EWGM_SinvM_contig107300	SI2.2.0_16608	FBgn0051320	Dmel_CG31320	-1.03467	-0.803616	-0.66635
EWGM_SinvM_contig107447	SINVlc3_037007	FBgn0031059	Dmel_CG14229	-0.725911	-0.459569	-0.486558
EWGM_SinvM_contig107719	SINVlc3_029574	FBgn0029761	small conductance calcium-activated potassium channel	-0.539841	0.129993	0.279425
EWGM_SinvM_contig108929	SI2.2.0_12457	FBgn0051439	Dmel_CG31439	-1.00436	-0.190169	0.125532
EWGM_SinvM_contig109208	SINVlc3_011714	FBgn0011826	Protein phosphatase 2B at 14D	-1.02495	-0.674369	-0.59384
EWGM_SinvM_contig10952	SINVlc3_025141	FBgn0000064	Aldolase	0.229048	-0.486676	-0.288885
EWGM_SinvM_contig109555	SINVlc3_011619	FBgn0027090	Glutaminyl-tRNA synthetase	-1.06162	-0.643546	-0.692757
EWGM_SinvM_contig109608	SINVlc3_011621	FBgn0000046	Actin 87E	5.21916	5.55081	5.7932
EWGM_SinvM_contig109698	SINVlc3_011627	FBgn0038145	DnaJ-like-2	5.30349	4.77309	4.79265
EWGM_SinvM_contig11353	SI2.2.0_15094	FBgn0041711	Dmel_CG9792	0.46422	0.861979	0.909705
EWGM_SinvM_contig11861	SINVlc3_020652	FBgn0039528	distracted	-0.0269609	0.323167	0.3032
EWGM_SinvM_contig12007	SI2.2.0_08239	FBgn0034012	Hormone receptor 51	-0.922301	-0.580512	-0.375882
EWGM_SinvM_contig12197	SI2.2.0_15880	FBgn0028836	COP9 complex homolog subunit 7	3.14596	2.38258	2.2317
EWGM_SinvM_contig12253	SI2.2.0_02370	FBgn0010109	deadpan	-0.142909	0.127079	0.187818
EWGM_SinvM_contig12624	SI2.2.0_04462	FBgn0020248	stem cell tumor	1.0115	0.37952	0.400409
EWGM_SinvM_contig14186	SI2.2.0_02801	FBgn0034933	Dmel_CG3735	4.24503	3.62812	3.59361
EWGM_SinvM_contig14492	SINVlc3_015003	FBgn0053207	Dmel_CG33207	2.07411	1.63039	1.51119
EWGM_SinvM_contig14727	SI2.2.0_07110	FBgn0083949	Dmel_CG34113	-0.791612	-0.689997	-0.537015
EWGM_SinvM_contig15391	SI2.2.0_04743	FBgn0025454	Cytochrome P450 6g1	-0.954103	-0.577951	-0.472245
EWGM_SinvM_contig15803	SI2.2.0_04605	FBgn0035812	Dmel_CG7457	2.7016	1.88873	1.86623
EWGM_SinvM_contig15852	SINVlc3_033698	FBgn0026869	Dmel_CG1981	2.12823	3.0048	2.83001
EWGM_SinvM_contig15998	SI2.2.0_07904	FBgn0035199	Dmel_CG9134	-0.123711	-0.668177	-0.570113
EWGM_SinvM_contig16102	SI2.2.0_09594	FBgn0040001	Dmel_CG17374	-0.717869	0.377679	0.561758
EWGM_SinvM_contig16158	SINVlc3_035420	FBgn0061492	logjam	2.89493	2.28718	2.73181
EWGM_SinvM_contig16175	SI2.2.0_03167	FBgn0030806	Dmel_CG13001	0.500671	0.827016	0.785461
EWGM_SinvM_contig16240	SI2.2.0_04805	FBgn0041210	Dmel_CG1770	1.14868	0.62356	0.572447
EWGM_SinvM_contig16566	SINVlc3_038637	FBgn0036615	Probable O-sialoglycoprotein endopeptidase	3.31863	2.65454	2.46993
EWGM_SinvM_contig16795	SINVlc3_010837	FBgn0259178	Dmel_CG42283	-0.675344	-0.220613	-0.262
EWGM_SinvM_contig17629	SI2.2.0_11480	FBgn0026320	Twin of m4	-1.02721	-0.104739	0.0194278
EWGM_SinvM_contig17869	SINVlc3_031439	FBgn0034909	Dmel_CG4797	5.48237	4.78926	4.8808
EWGM_SinvM_contig17980	SINVlc3_031432	FBgn0039347	Dmel_CG5071	3.87743	3.10846	3.1525
EWGM_SinvM_contig18038	SINVlc3_001078	FBgn0069242	eclair	4.7255	4.09568	3.84383
EWGM_SinvM_contig18334	SI2.2.0_08223	FBgn0010473	turtle	-0.807184	-0.165381	0.00327188
EWGM_SinvM_contig19425	SI2.2.0_07866	FBgn0031023	Dmel_CG14200	-0.913219	-0.639378	-0.391598
EWGM_SinvM_contig19441	SI2.2.0_00794	FBgn0086707	nucampholin	0.382227	0.755055	0.748383
EWGM_SinvM_contig19628	SI2.2.0_08366	FBgn0031053	Dmel_CG14223	-0.996282	-0.706184	-0.876061
EWGM_SinvM_contig20125	SI2.2.0_02611	FBgn0261396	Diphenol oxidase A2	4.92224	4.0122	3.80068
EWGM_SinvM_contig20974	SINVlc3_015685	FBgn0016983	smallminded	1.80735	0.910004	0.749202
EWGM_SinvM_contig21043	SI2.2.0_03165	FBgn0031317	Dmel_CG5118	-0.0837924	-0.639812	-0.466759
EWGM_SinvM_contig21129	SI2.2.0_05223	FBgn0030170	Dmel_CG2990	3.62153	2.81459	2.85307
EWGM_SinvM_contig21248	SI2.2.0_08969	FBgn0031957	TweedleE	-0.959177	-0.448976	-0.406061
EWGM_SinvM_contig21324	SINVlc3_007217	FBgn0025390	Dmel_CG14796	0.0896581	0.612043	0.352574
EWGM_SinvM_contig22166	SI2.2.0_16472	FBgn0261648		-0.300469	0.0188469	0.0828667
EWGM_SinvM_contig22359	SINVlc3_027747	FBgn0004606	Zn finger homeodomain 1	3.24553	2.5835	2.56643
EWGM_SinvM_contig24180	SI2.2.0_02407	FBgn0003944	Ultrabithorax	0.950539	0.563029	0.612314
EWGM_SinvM_contig24250	SI2.2.0_00247	FBgn0002522	labial	-0.382219	-0.117555	0.0455669
EWGM_SinvM_contig24363	SI2.2.0_06637	FBgn0261269	Acid labile subunit	-0.979874	-0.607935	-0.772191
EWGM_SinvM_contig24378	SI2.2.0_10379	FBgn0036862	CBM21 domain-containing protein CG9619	-0.840411	-0.580996	-0.554923
EWGM_SinvM_contig24456	SI2.2.0_06235	FBgn0000289	combgap	2.50311	1.53964	1.57167
EWGM_SinvM_contig25289	SI2.2.0_16290	FBgn0260398	PSEA-binding protein 49kD	2.35754	1.53138	1.51722
EWGM_SinvM_contig25355	SINVlc3_033042	FBgn0050101	Dmel_CG30101	-0.0352374	0.245024	0.270928
EWGM_SinvM_contig26282	SINVlc3_016210	FBgn0010452	tartan	1.80805	1.26125	1.01541
EWGM_SinvM_contig26963	SI2.2.0_05495	FBgn0020309	crooked legs	0.055066	-0.483856	-0.364808
EWGM_SinvM_contig27765	SINVlc3_020517	FBgn0000114	arrest	2.2339	1.32963	1.46974
EWGM_SinvM_contig28575	SI2.2.0_05737	FBgn0053822	Histone H1	-0.756745	-0.454285	-0.279781
EWGM_SinvM_contig28694	SI2.2.0_03476	FBgn0086895	peanuts	4.35375	3.48012	3.55352
EWGM_SinvM_contig28966	SI2.2.0_15451	FBgn0259678	Dmel_CG42347	-0.667534	-0.402065	-0.285231
EWGM_SinvM_contig29021	SINVlc3_022954	FBgn0021796	Target of rapamycin	2.22673	1.74504	1.55403
EWGM_SinvM_contig30055	SI2.2.0_15437	FBgn0031010	Dmel_CG8028	0.182872	0.916746	0.642596
EWGM_SinvM_contig30339	SI2.2.0_01542	FBgn0039338	Transcriptional regulator ATRX homolog	1.55897	1.08556	1.03383
EWGM_SinvM_contig30342	SINVlc3_039755	FBgn0039338	Transcriptional regulator ATRX homolog	2.11172	1.27853	1.07282
EWGM_SinvM_contig30343	SI2.2.0_05547	FBgn0039338	Transcriptional regulator ATRX homolog	1.55864	0.746147	0.650697
EWGM_SinvM_contig30347	SI2.2.0_13561	FBgn0039338	Transcriptional regulator ATRX homolog	1.90909	1.20414	1.23667
EWGM_SinvM_contig30923	SINVlc3_021127	FBgn0037473	Dmel_CG10068	1.45947	0.992221	1.04411
EWGM_SinvM_contig31522	SI2.2.0_08848	FBgn0003435	smooth	0.241246	0.628457	0.625202
EWGM_SinvM_contig33521	SI2.2.0_06791	FBgn0030034	Dmel_CG10555	-0.624398	-0.0668619	-0.107736
EWGM_SinvM_contig33603	SINVlc3_021018	FBgn0017414	Dmel_CG12346	0.803387	0.346552	0.305699
EWGM_SinvM_contig33913	SINVlc3_011615	FBgn0031980	Ribosomal protein L36A	1.3963	1.08241	0.522207
EWGM_SinvM_contig33960	SI2.2.0_10757	FBgn0038839	Dmel_CG10830	-0.882388	-0.419976	-0.312132
EWGM_SinvM_contig34420	SI2.2.0_03603	FBgn0005658	Ets at 65A	-0.908418	-0.571784	-0.381192
EWGM_SinvM_contig34751	SI2.2.0_05151	FBgn0260639	gamma-Tubulin at 23C	1.25947	0.475999	0.516566
EWGM_SinvM_contig35014	SI2.2.0_10395	FBgn0033932	Dmel_CG8422	-0.877547	-0.294792	-0.408278
EWGM_SinvM_contig35361	SINVlc3_038934	FBgn0015509	lin-19-like	-0.122205	0.168946	0.294074
EWGM_SinvM_contig35428	SI2.2.0_09807	FBgn0067318	Dmel_CG40451	-0.356115	-0.117864	-0.0821393
EWGM_SinvM_contig36639	SINVlc3_009032	FBgn0051632	senseless-2	0.0129101	0.183778	0.337507
EWGM_SinvM_contig36924	SI2.2.0_07876	FBgn0000163	bazooka	2.59135	1.90162	1.87662
EWGM_SinvM_contig37105	SI2.2.0_12952	FBgn0262866		2.1701	1.40845	1.37725
EWGM_SinvM_contig38628	SINVlc3_022560	FBgn0046258	Dmel_CG12880	0.538943	0.0144797	0.14452
EWGM_SinvM_contig39424	SI2.2.0_10083	FBgn0013988	Stretchin-Mlck	0.238057	0.657669	0.710778
EWGM_SinvM_contig39508	SINVlc3_016727	FBgn0034650	Dmel_CG10318	2.83474	1.69153	1.81303
EWGM_SinvM_contig39709	SINVlc3_016715	FBgn0040752	Dmel_CG30483	0.739176	0.323301	0.14339
EWGM_SinvM_contig40047	SI2.2.0_11562	FBgn0036725	Dmel_CG18265	-0.894537	-0.618032	-0.560495
EWGM_SinvM_contig40577	SINVlc3_009475	FBgn0010328	without children	0.224812	0.377343	0.416626
EWGM_SinvM_contig40579	SI2.2.0_80645	FBgn0086707	nucampholin	0.320193	0.749584	0.764497
EWGM_SinvM_contig40789	SI2.2.0_80531	FBgn0015816	SLY-1 homologous	1.87963	1.35655	1.23483
EWGM_SinvM_contig41667	SINVlc3_029172	FBgn0039835	mitochondrial ribosomal protein L32	0.361416	0.0567236	-0.046559
EWGM_SinvM_contig41845	SI2.2.0_01964	FBgn0015298	Signal recognition particle protein 19	4.36902	3.36799	3.39279
EWGM_SinvM_contig42203	SINVlc3_023795	FBgn0016070	smaug	5.78335	5.24233	5.56331
EWGM_SinvM_contig42369	SI2.2.0_08353	FBgn0032940	Mlx interactor	1.17903	0.664376	0.755544
EWGM_SinvM_contig42505	SINVlc3_020019	FBgn0052732	Dmel_CG32732	3.71615	3.02478	3.0821
EWGM_SinvM_contig42536	SINVlc3_019972	FBgn0030400	Dmel_CG11138	0.335873	-0.339438	-0.170621
EWGM_SinvM_contig42647	SI2.2.0_04316	FBgn0033089	Peptidyl-prolyl cis-trans isomerase	4.00916	2.89979	2.68504
EWGM_SinvM_contig42706	SINVlc3_019982	FBgn0027581	Dmel_CG6191	0.650414	0.324107	0.241734
EWGM_SinvM_contig43120	SI2.2.0_04792	FBgn0034647	Dmel_CG15678	-0.535536	0.654808	0.823035
EWGM_SinvM_contig43267	SI2.2.0_07912	FBgn0000246	crossover suppressor on 3 of Gowen	1.47454	1.87055	1.88348
EWGM_SinvM_contig43383	SI2.2.0_80197	FBgn0004595	prospero	-0.577026	-0.210512	-0.1526
EWGM_SinvM_contig43480	SI2.2.0_02280	FBgn0040071	taranis	1.46832	1.78808	1.83902
EWGM_SinvM_contig43500	SI2.2.0_11790	FBgn0014388	sprouty	-0.866654	-0.767581	-0.570114
EWGM_SinvM_contig43531	SINVlc3_016920	FBgn0027073	Dmel_CG4302	-0.0514138	0.487152	0.203469
EWGM_SinvM_contig44645	SINVlc3_007950	FBgn0000568	Ecdysone-induced protein 75B	3.39267	2.78975	2.84083
EWGM_SinvM_contig44891	SI2.2.0_14904	FBgn0034622	Dmel_CG15666	-0.953345	-0.661044	-0.655291
EWGM_SinvM_contig45160	SI2.2.0_14806	FBgn0037777	Dmel_CG11722	4.24416	3.37297	3.22544
EWGM_SinvM_contig45872	SINVlc3_016380	FBgn0261569		-0.806329	-0.41971	-0.610415
EWGM_SinvM_contig45969	SI2.2.0_04417	FBgn0031273	Dmel_CG2839	0.408759	0.973896	0.804454
EWGM_SinvM_contig46476	SINVlc3_012178	FBgn0000317	crinkled	4.86477	4.01601	4.0495
EWGM_SinvM_contig47394	SINVlc3_040876	FBgn0082831	protein partner of snf	0.538113	0.906401	0.958106
EWGM_SinvM_contig47432	SI2.2.0_00076	FBgn0004896	forkhead domain 59A	-0.899568	0.864092	1.0908
EWGM_SinvM_contig47825	SINVlc3_026766	FBgn0025678	Dmel_CG5809	1.91042	1.03555	1.24589
EWGM_SinvM_contig48165	SI2.2.0_05402	FBgn0005630	longitudinals lacking	0.724898	1.99134	2.18602
EWGM_SinvM_contig48222	SI2.2.0_07952	FBgn0005630	longitudinals lacking	0.990148	0.465308	0.495834
EWGM_SinvM_contig48307	SI2.2.0_05297	FBgn0005630	longitudinals lacking	-0.0074736	-0.423172	-0.302238
EWGM_SinvM_contig48342	SI2.2.0_02862	FBgn0037120	Dmel_CG11247	-0.898857	-0.557924	-0.471163
EWGM_SinvM_contig49655	SINVlc3_011642	FBgn0039175	Probable phenylalanyl-tRNA synthetase beta chain	1.6224	0.933543	0.887194
EWGM_SinvM_contig49745	SINVlc3_031047	FBgn0021760	chromosome bows	0.485044	0.92909	0.981989
EWGM_SinvM_contig50216	SI2.2.0_05035	FBgn0034729	Dmel_CG10344	2.63811	1.985	1.93239
EWGM_SinvM_contig50583	SI2.2.0_08718	FBgn0027599	Dmel_CG2790	3.59957	3.09116	2.9512
EWGM_SinvM_contig51221	SINVlc3_022242	FBgn0031818	Dmel_CG9536	1.88064	1.0786	1.08365
EWGM_SinvM_contig51372	SINVlc3_022233	FBgn0083981	Dmel_CG34145	-0.906614	-0.361966	-0.529089
EWGM_SinvM_contig51519	SI2.2.0_14911	FBgn0033365	Dmel_CG8170	-0.871594	-0.709632	-0.475613
EWGM_SinvM_contig51741	SINVlc3_022552	FBgn0025455	Cyclin T	3.66052	2.81249	2.68626
EWGM_SinvM_contig52095	SINVlc3_020845	FBgn0038737	Putative ribosomal RNA methyltransferase CG11447	2.75632	2.41743	2.10824
EWGM_SinvM_contig52128	SINVlc3_020847	FBgn0259172	rotund	-1.06291	-0.758531	-0.651099
EWGM_SinvM_contig52279	SINVlc3_024250	FBgn0039673	Dmel_CG7568	-0.416155	-0.0677671	-0.0727735
EWGM_SinvM_contig52487	SI2.2.0_15355	FBgn0034248	Dmel_CG14483	2.98003	2.49372	2.28676
EWGM_SinvM_contig53549	SI2.2.0_06865	FBgn0052037	Dmel_CG32037	-1.00167	-0.845756	-0.633802
EWGM_SinvM_contig53578	SI2.2.0_13248	FBgn0005564	Shaker cognate l	-0.948415	-0.588915	-0.636258
EWGM_SinvM_contig55376	SI2.2.0_07978	FBgn0037504	Dmel_CG1142	2.07453	1.19089	1.19463
EWGM_SinvM_contig55601	SINVlc3_028779	FBgn0051158	Dmel_CG31158	-0.0547591	0.390355	0.340051
EWGM_SinvM_contig56892	SI2.2.0_01478	FBgn0038621	Dmel_CG10864	-0.805667	-0.486951	-0.332091
EWGM_SinvM_contig57226	SINVlc3_030852	FBgn0038126	Dmel_CG8483	2.55683	3.31196	3.48981
EWGM_SinvM_contig57632	SINVlc3_015884	FBgn0030812	Dmel_CG8949	-0.0599024	0.274859	0.27247
EWGM_SinvM_contig58033	SINVlc3_011338	FBgn0260005	Dmel_CG31284	2.00017	1.25887	1.19524
EWGM_SinvM_contig58938	SINVlc3_011146	FBgn0039862	Dmel_CG1804	-0.480014	-0.125863	-0.0165797
EWGM_SinvM_contig59092	SINVlc3_011156	FBgn0004167	karst	1.49744	0.635748	0.589725
EWGM_SinvM_contig59961	SI2.2.0_02471	FBgn0011277	Helix loop helix protein 4C	-0.96539	-0.637893	-0.582003
EWGM_SinvM_contig61389	SI2.2.0_80324	FBgn0030156	Dmel_CG15247	-0.849819	-0.647719	-0.546815
EWGM_SinvM_contig61507	SINVlc3_027208	FBgn0053822	Histone H1	4.40363	3.34384	3.69622
EWGM_SinvM_contig61552	SINVlc3_027195	FBgn0028704	Sodium/potassium/calcium exchanger Nckx30C	-0.362092	-0.196944	-0.101825
EWGM_SinvM_contig61779	SI2.2.0_16079	FBgn0031273	Dmel_CG2839	-0.74172	-0.0483548	-0.181766
EWGM_SinvM_contig62042	SI2.2.0_14112	FBgn0035089	Pherokine 3	3.60473	0.318135	0.540763
EWGM_SinvM_contig62150	SINVlc3_033118	FBgn0026576	Dmel_CG5991	0.186779	0.599118	0.62239
EWGM_SinvM_contig62611	SINVlc3_038688	FBgn0038877	Dmel_CG3308	4.40947	3.58256	3.63096
EWGM_SinvM_contig62655	SINVlc3_035797	FBgn0037739	Dmel_CG12948	-0.944389	0.0613209	0.282509
EWGM_SinvM_contig62725	SINVlc3_027121	FBgn0085432	pangolin	-0.966162	-0.602271	-0.593341
EWGM_SinvM_contig63621	SI2.2.0_13611	FBgn0037276	Dmel_CG17387	-0.788907	-0.524813	-0.366352
EWGM_SinvM_contig63955	SINVlc3_019248	FBgn0011695	Ejaculatory bulb protein III	0.460567	0.76402	0.801287
EWGM_SinvM_contig64134	SINVlc3_036918	FBgn0004567	sloppy paired 2	3.57847	2.06132	2.34178
EWGM_SinvM_contig64502	SI2.2.0_06272	FBgn0035235	Dmel_CG7879	-0.883336	-0.473658	-0.555017
EWGM_SinvM_contig65240	SI2.2.0_04616	FBgn0262699		1.86099	0.887108	0.888282
EWGM_SinvM_contig65330	SINVlc3_032043	FBgn0025633	Dmel_CG13366	-0.0999213	0.338205	0.255566
EWGM_SinvM_contig65517	SI2.2.0_13222	FBgn0083959	Transient receptor potential cation channel CG34123	-0.967484	-0.631357	-0.672744
EWGM_SinvM_contig65588	SINVlc3_038018	FBgn0032447	Dmel_CG6167	0.891721	0.404552	0.225792
EWGM_SinvM_contig65636	SINVlc3_015375	FBgn0053094	Syndapin	0.812843	0.0857031	0.31923
EWGM_SinvM_contig66111	SINVlc3_015544	FBgn0044826	Dmel_CG14895	2.10312	0.93109	1.02647
EWGM_SinvM_contig66230	SI2.2.0_12135	FBgn0261618		0.82028	0.212705	0.127234
EWGM_SinvM_contig67092	SINVlc3_030152	FBgn0039403	Dmel_CG14549	2.06757	0.695476	1.06054
EWGM_SinvM_contig67444	SINVlc3_029596	FBgn0020306	domino; small non-messenger RNA 184	4.23695	3.38694	3.30003
EWGM_SinvM_contig67522	SI2.2.0_08217	FBgn0000541	Enhancer of bithorax	0.767746	0.0228031	-0.022929
EWGM_SinvM_contig67770	SI2.2.0_01164	FBgn0031995	Probable phosphorylase b kinase regulatory subunit beta	-0.866364	-0.22087	-0.119462
EWGM_SinvM_contig67932	SINVlc3_024154	FBgn0008646	Dmel_CG9930	2.48303	1.35785	1.50581
EWGM_SinvM_contig68530	SI2.2.0_10333	FBgn0003345	scalloped	-0.717106	0.119823	0.246406
EWGM_SinvM_contig69080	SINVlc3_037160	FBgn0031273	Dmel_CG2839	-0.590524	0.102276	0.286849
EWGM_SinvM_contig69085	SINVlc3_037155	FBgn0031273	Dmel_CG2839	-0.114799	0.390318	0.496175
EWGM_SinvM_contig69308	SI2.2.0_08967	FBgn0035760	Dmel_CG8607	1.20167	1.57359	1.62611
EWGM_SinvM_contig69374	SI2.2.0_11194	FBgn0015477	Receptor mediated endocytosis 8	2.42371	1.56986	1.52085
EWGM_SinvM_contig69949	SINVlc3_034537	FBgn0003462	Superoxide dismutase	-0.470604	-0.204747	-0.0116984
EWGM_SinvM_contig70122	SINVlc3_019555	FBgn0040212	Dihydroxyacetone phosphate acyltransferase	-0.469431	-0.609663	-0.722668
EWGM_SinvM_contig70379	SINVlc3_019489	FBgn0005634	zipper	-0.197513	1.93203	2.29135
EWGM_SinvM_contig70430	SINVlc3_019532	FBgn0003118	pointed	-0.631915	-0.367204	-0.175991
EWGM_SinvM_contig70929	SINVlc3_041611	FBgn0030346	Dmel_CG11802	1.80445	1.27918	1.26115
EWGM_SinvM_contig70967	SINVlc3_033410	FBgn0259680	Protein kinase C delta	-0.875385	-0.324704	-0.414478
EWGM_SinvM_contig71003	SI2.2.0_07793	FBgn0028484	Dmel_CG14992	-0.930933	-0.823494	-0.714642
EWGM_SinvM_contig71316	SI2.2.0_00327	FBgn0015803	rho-type guanine exchange factor	-0.756247	-0.375483	-0.359639
EWGM_SinvM_contig71763	SINVlc3_007995	FBgn0016975	stoned B; stoned A	-0.960594	-0.660107	-0.620349
EWGM_SinvM_contig72114	SINVlc3_008014	FBgn0053544	Vitamin-K epoxide reductase	0.192825	0.631227	0.56072
EWGM_SinvM_contig72135	SI2.2.0_13388	FBgn0052206	Dmel_CG32206	-0.575948	-0.156614	-0.0902751
EWGM_SinvM_contig72890	SINVlc3_014004	FBgn0262509		-0.712306	-0.361538	-0.243506
EWGM_SinvM_contig73095	SI2.2.0_11024	FBgn0053857	Histone H3	-1.0755	-0.651536	-0.448739
EWGM_SinvM_contig74114	SINVlc3_025687	FBgn0011676	Nitric oxide synthase	2.06337	1.34923	1.54516
EWGM_SinvM_contig74153	SINVlc3_025689	FBgn0033846	Myb-interacting protein 120	2.22663	1.65188	1.74878
EWGM_SinvM_contig75009	SINVlc3_014246	FBgn0039286	distal antenna	1.98848	0.92621	1.11295
EWGM_SinvM_contig75044	SINVlc3_014250	FBgn0020309	crooked legs	1.44327	0.598959	0.669361
EWGM_SinvM_contig75422	SI2.2.0_10284	FBgn0037778	mitochondrial transcription factor B2	1.87434	1.07894	1.06254
EWGM_SinvM_contig75549	SI2.2.0_08358	FBgn0263512		-0.0759597	0.239266	0.307619
EWGM_SinvM_contig76229	SI2.2.0_13478	FBgn0004652	fruitless	-0.94043	-0.427564	-0.381002
EWGM_SinvM_contig76496	SI2.2.0_02606	FBgn0035264	Dmel_CG2069	1.32246	0.627573	0.630717
EWGM_SinvM_contig76811	SINVlc3_032086	FBgn0031684	Dmel_CG8680	0.806967	0.334349	0.375603
EWGM_SinvM_contig78323	SI2.2.0_07987	FBgn0032462	Dmel_CG16800	-0.925812	-0.608259	-0.419229
EWGM_SinvM_contig78976	SINVlc3_007254	FBgn0037299	Dmel_CG1115	2.52362	2.16473	2.00445
EWGM_SinvM_contig79029	SI2.2.0_14075	FBgn0035767	Dmel_CG8596	-0.625291	-0.358656	-0.188023
EWGM_SinvM_contig79125	SI2.2.0_15219	FBgn0051974	Dmel_CG31974	-0.950407	-0.695741	-0.431094
EWGM_SinvM_contig79268	SI2.2.0_11546	FBgn0040271	Sulfated	-1.05503	-0.938545	-0.70688
EWGM_SinvM_contig79332	SINVlc3_007235	FBgn0053547	Dmel_CG33547	-0.143028	0.169731	0.223975
EWGM_SinvM_contig79926	SINVlc3_029681	FBgn0035142	Dmel_CG17090	1.00468	0.622875	0.485023
EWGM_SinvM_contig81562	SINVlc3_034376	FBgn0039120	Dmel_CG10198	2.67488	2.04307	2.10535
EWGM_SinvM_contig82099	SI2.2.0_14559	FBgn0027342	frizzled 4	-0.0682236	0.415529	0.504663
EWGM_SinvM_contig82177	SINVlc3_029778	FBgn0040080	rapsynoid	3.05206	1.96397	2.24747
EWGM_SinvM_contig82388	SI2.2.0_16352	FBgn0033158	Dmel_CG12164	-0.960731	-0.65604	-0.671363
EWGM_SinvM_contig82422	SI2.2.0_14679	FBgn0034614	Dmel_CG9752	4.92467	4.05594	3.79301
EWGM_SinvM_contig82986	SI2.2.0_13009	FBgn0259984	kuzbanian	-0.769158	-0.462226	-0.320796
EWGM_SinvM_contig83191	SINVlc3_029872	FBgn0030704	Dmel_CG15916	0.612317	0.228915	0.207037
EWGM_SinvM_contig83329	SI2.2.0_80635	FBgn0020309	crooked legs	3.79715	3.27376	3.13049
EWGM_SinvM_contig83394	SI2.2.0_04701	FBgn0039626	Pre-mRNA-splicing factor Slu7	3.72142	2.6619	2.84697
EWGM_SinvM_contig83850	SINVlc3_037809	FBgn0035265	Dmel_CG18173	1.52569	1.13074	1.00939
EWGM_SinvM_contig83870	SINVlc3_032248	FBgn0001981	escargot	-0.746086	0.0915727	0.368435
EWGM_SinvM_contig84089	SI2.2.0_09213	FBgn0030208	Protein phosphatase 4 regulatory subunit 2-related protein	-0.622647	-0.314924	-0.181494
EWGM_SinvM_contig85088	SI2.2.0_01905	FBgn0261065	Dmel_CG7698	3.663	2.78839	2.77015
EWGM_SinvM_contig85846	SI2.2.0_00153	FBgn0034128	Dmel_CG4409	1.69743	-0.303712	-0.0169586
EWGM_SinvM_contig86432	SI2.2.0_07593	FBgn0040373	Dmel_CG3038	2.35775	1.866	1.85646
EWGM_SinvM_contig86532	SI2.2.0_11735	FBgn0011758	BarH1	-0.417183	0.524856	0.699509
EWGM_SinvM_contig86592	SI2.2.0_02226	FBgn0032707	Dmel_CG10348	-0.646048	0.306234	0.452375
EWGM_SinvM_contig86851	SINVlc3_013345	FBgn0052484	Sphingosine kinase 2	1.41668	0.686522	0.650635
EWGM_SinvM_contig87120	SINVlc3_013246	FBgn0027108	innexin 2	-0.150516	0.187241	0.240127
EWGM_SinvM_contig87275	SI2.2.0_12566	FBgn0003079	pole hole	0.500327	0.221939	-0.0096587
EWGM_SinvM_contig87424	SI2.2.0_09898	FBgn0002736	mago nashi	-0.11517	0.173143	0.242664
EWGM_SinvM_contig87544	SI2.2.0_12832	FBgn0023097	bonus	2.80863	1.9713	1.88817
EWGM_SinvM_contig87568	SI2.2.0_04736	FBgn0034622	Dmel_CG15666	-0.171085	0.38416	0.450701
EWGM_SinvM_contig87635	SI2.2.0_05531	FBgn0032497	Dmel_CG6043	0.981927	1.32622	1.29986
EWGM_SinvM_contig88973	SI2.2.0_06769	FBgn0031639	mitochondrial ribosomal protein S2	4.03234	3.09563	2.98404
EWGM_SinvM_contig89472	SI2.2.0_01401	FBgn0030500	Dmel_CG9938	0.319747	-0.313774	-0.367141
EWGM_SinvM_contig90022	SINVlc3_038330	FBgn0010341	Cdc42 homolog	-1.0527	-0.651131	-0.726255
EWGM_SinvM_contig91057	SI2.2.0_01461	FBgn0039341	Dmel_CG5112	2.67867	1.72492	1.49554
EWGM_SinvM_contig91428	SI2.2.0_16584	FBgn0038439	Cadherin-89D	-0.887006	-0.647524	-0.672348
EWGM_SinvM_contig92871	SI2.2.0_13935	FBgn0033603	Cuticular protein 47Ef	3.44909	4.81005	4.81163
EWGM_SinvM_contig94492	SINVlc3_041893	FBgn0043002	mutagen-sensitive 201	1.65098	1.22918	1.36633
EWGM_SinvM_contig94885	SI2.2.0_11266	FBgn0031461	dawdle	-0.835816	0.221588	0.538375
EWGM_SinvM_contig94956	SI2.2.0_02853	FBgn0003129	Pox meso	0.442417	0.936779	0.911025
EWGM_SinvM_contig95036	SI2.2.0_00228	FBgn0040011	Dmel_CG17494	0.282178	0.650814	0.646107
EWGM_SinvM_contig95245	SINVlc3_040701	FBgn0083977	Dmel_CG34141	0.614707	1.29611	1.04852
EWGM_SinvM_contig95551	SI2.2.0_00244	FBgn0029176	Elongation factor 1-gamma	2.81084	1.77185	1.79855
EWGM_SinvM_contig95569	SINVlc3_026337	FBgn0051739	Dmel_CG31739	-0.110698	0.233057	0.203687
EWGM_SinvM_contig95634	SINVlc3_026380	FBgn0039151	Dmel_CG13607	2.27538	4.05305	3.82045
EWGM_SinvM_contig95799	SI2.2.0_10496	FBgn0031273	Dmel_CG2839	0.563839	0.209071	0.213203
EWGM_SinvM_contig95868	SI2.2.0_04453	FBgn0003475	spire	1.74966	1.14944	1.18765
EWGM_SinvM_contig95908	SI2.2.0_13810	FBgn0261983		3.71953	3.20151	2.98435
EWGM_SinvM_contig95933	SINVlc3_025404	FBgn0031741	Dmel_CG11034	1.23837	0.742669	0.514479
EWGM_SinvM_contig97271	SI2.2.0_01214	FBgn0031273	Dmel_CG2839	-0.068937	0.436799	0.485403
EWGM_SinvM_contig97549	SI2.2.0_13108	FBgn0032250	LIN1-like protein	-0.638478	0.137677	0.3357
EWGM_SinvM_contig97914	SINVlc3_021447	FBgn0024250	brinker	1.9151	1.1929	1.13401
EWGM_SinvM_contig97925	SINVlc3_021387	FBgn0033782	sugarbabe	-0.357071	0.602887	0.654858
EWGM_SinvM_contig98311	SINVlc3_023389	FBgn0259246	bruchpilot	-0.470077	-0.0566393	-0.0515781
EWGM_SinvM_contig99163	SI2.2.0_04270	FBgn0033810	UPF0587 protein CG4646	4.68454	3.64678	3.6257
EWGM_SinvM_contig99506	SINVlc3_020195	FBgn0052365	Dmel_CG32365	-0.229404	0.685648	0.864946
EWGM_SinvR_contig00005	SINVlc3_019580	FBgn0010391	GTP-binding protein	2.51277	1.74373	1.93339
EWGM_SinvR_contig00011	SINVlc3_009383	FBgn0036262	Dmel_CG6910	-0.849975	-0.518302	-0.560187
EWGM_SinvR_contig00407	SINVlc3_039757	FBgn0031312	Transport and Golgi organization 14	4.81003	4.14757	4.00479
EWGM_SinvR_contig00535	SINVlc3_011642	FBgn0039175	Probable phenylalanyl-tRNA synthetase beta chain	5.33758	4.9255	4.80611
EWGM_SinvR_contig02382	SI2.2.0_14785	FBgn0032811	Probable phosphomevalonate kinase	2.7844	3.24601	2.66646
EWGM_SinvR_contig03392	SI2.2.0_00066	FBgn0053100	Dmel_CG33100	4.53619	3.66536	3.60522
EWGM_SinvR_contig05394	SINVlc3_018111	FBgn0035872	Cleavage and polyadenylation specificity factor subunit CG7185	0.318037	0.738774	0.730603
EWGM_SinvR_isotig00009	SINVlc3_015324	FBgn0032195	Dmel_CG4908	2.46106	1.58081	1.3842
EWGM_SinvR_isotig00190	SINVlc3_026844	FBgn0015904	araucan	1.24104	0.655692	0.680639
EWGM_SinvR_isotig00247	SINVlc3_024325	FBgn0035917	Dmel_CG6416	1.9278	2.52251	2.34447
EWGM_SinvR_isotig00315	SI2.2.0_10737	FBgn0038294	Myofilin	-0.560276	-0.280567	-0.180903
EWGM_SinvR_isotig00368	SI2.2.0_80017	FBgn0053523	Dmel_CG33523	3.51058	2.35675	2.27367
EWGM_SinvR_isotig00478	SINVlc3_039082	FBgn0032169	Dmel_CG4709	0.854704	0.414369	0.308288
EWGM_SinvR_isotig00511	SI2.2.0_11655	FBgn0030101	Dmel_CG12118	4.77484	4.16325	4.04639
EWGM_SinvR_isotig00516	SINVlc3_030719	FBgn0013305	N-methyl-D-aspartate receptor-associated protein	2.62445	2.05165	2.03593
EWGM_SinvR_isotig00640	SI2.2.0_13469	FBgn0035692	Pre-mRNA branch site p14-like protein	4.09013	3.33076	3.0871
EWGM_SinvR_isotig00642	SI2.2.0_10853	FBgn0030786	mitochondrial ribosomal protein L22	5.2372	4.45387	4.35643
EWGM_SinvR_isotig00652	SINVlc3_003115	FBgn0262534		-0.755089	-0.314077	-0.316695
EWGM_SinvR_isotig00660	SINVlc3_035714	FBgn0001099	gonadal	4.25666	3.84109	3.46157
EWGM_SinvR_isotig00796	SINVlc3_029520	FBgn0010548	Aldehyde dehydrogenase type III	0.631989	0.26218	0.200817
EWGM_SinvR_isotig00807	SINVlc3_027951	FBgn0028906	Dmel_CG17341	-0.650105	-0.433644	-0.220644
EWGM_SinvR_isotig00834	SINVlc3_019338	FBgn0027592	Mediator complex subunit 15	1.39261	0.811724	0.868922
EWGM_SinvR_isotig00841	SI2.2.0_09503	FBgn0027592	Mediator complex subunit 15	3.39363	2.54659	2.60509
EWGM_SinvR_isotig00863	SINVlc3_015701	FBgn0038257	Senescence marker protein-30	0.260972	1.13021	0.824525
EWGM_SinvR_isotig00915	SI2.2.0_05058	FBgn0052625	Dmel_CG32625	1.70698	0.857228	0.830415
EWGM_SinvR_isotig00981	SI2.2.0_05703	FBgn0036007	pathetic	-0.524624	-0.207703	-0.347935
EWGM_SinvR_isotig01002	SI2.2.0_13780	FBgn0038928	Death domain-containing adapter protein BG4	1.70038	1.05546	1.05328
EWGM_SinvR_isotig01028	SI2.2.0_07554	FBgn0039008	Dmel_CG6972	0.233686	0.925316	1.00351
EWGM_SinvR_isotig01041	SI2.2.0_01434	FBgn0028434	Dmel_CG10215	3.91885	3.5293	3.28772
EWGM_SinvR_isotig01069	SI2.2.0_08781	FBgn0027360	Mitochondrial import inner membrane translocase subunit Tim10	0.36597	-0.139554	-0.0208105
EWGM_SinvR_isotig01071	SINVlc3_020224	FBgn0262707		-1.00317	-0.556433	-0.54314
EWGM_SinvR_isotig01147	SINVlc3_014734	FBgn0000667	alpha actinin	4.90282	4.391	4.46105
EWGM_SinvR_isotig01185	SINVlc3_001572	FBgn0039478	Neprilysin 5	1.37977	0.951022	0.592779
EWGM_SinvR_isotig01213	SI2.2.0_06231	FBgn0037473	Dmel_CG10068	2.89311	1.68399	1.72942
EWGM_SinvR_isotig01219	SINVlc3_018682	FBgn0051075	Dmel_CG31075	5.68209	5.37814	5.65806
EWGM_SinvR_isotig01254	SINVlc3_007070	FBgn0037332	Holocarboxylase synthetase	-0.857323	-0.225029	-0.0188791
EWGM_SinvR_isotig01297	SINVlc3_012832	FBgn0030485	Dmel_CG1998	-0.89275	-0.513494	-0.407423
EWGM_SinvR_isotig01323	SI2.2.0_02697	FBgn0038808	Dmel_CG5417	3.51713	2.74734	2.64397
EWGM_SinvR_isotig01335	SINVlc3_008020	FBgn0016685	Nucleoplasmin	5.6944	5.22464	5.43373
EWGM_SinvR_isotig01342	SINVlc3_038170	FBgn0027524	Dmel_CG3909	4.54095	3.62239	3.42262
EWGM_SinvR_isotig01356	SINVlc3_029588	FBgn0020503	Cytoplasmic linker protein 190	3.03188	2.73277	2.53131
EWGM_SinvR_isotig01370	SINVlc3_011615	FBgn0031980	Ribosomal protein L36A	1.80643	1.56417	0.855424
EWGM_SinvR_isotig01380	SI2.2.0_00148	FBgn0038400	Dmel_CG5903	3.74247	3.23843	3.23382
EWGM_SinvR_isotig01413	SI2.2.0_13736	FBgn0015240	Hormone receptor-like in 96	1.94777	1.50387	1.39317
EWGM_SinvR_isotig01432	SINVlc3_013332	FBgn0033912	Ribosomal protein S23	1.36085	0.890197	0.803135
EWGM_SinvR_isotig01448	SINVlc3_026362	FBgn0030572	mitochondrial ribosomal protein S25	4.1882	3.21553	3.03261
EWGM_SinvR_isotig01458	SI2.2.0_02804	FBgn0027085	Leucyl-tRNA synthetase	2.29812	1.31623	1.35636
EWGM_SinvR_isotig01459	SI2.2.0_02804	FBgn0027085	Leucyl-tRNA synthetase	2.22071	1.20703	1.25795
EWGM_SinvR_isotig01495	SI2.2.0_01233	FBgn0022355	Transferrin 1	0.553214	1.06843	1.12819
EWGM_SinvR_isotig01563	SI2.2.0_09655	FBgn0031450	Hepatocyte growth factor regulated tyrosine kinase substrate	4.69665	4.12269	4.08418
EWGM_SinvR_isotig01595	SINVlc3_015961	FBgn0002121	lethal (2) giant larvae	3.13367	2.48592	2.35336
EWGM_SinvR_isotig01601	SI2.2.0_14041	FBgn0019947	Presenilin	2.07897	2.42036	2.41279
EWGM_SinvR_isotig01605	SINVlc3_036385	FBgn0011764	Dorsal switch protein 1	4.77751	4.27441	4.32362
EWGM_SinvR_isotig01637	SI2.2.0_80076	FBgn0037697	Probable maleylacetoacetate isomerase 2	3.88552	2.87587	2.98816
EWGM_SinvR_isotig01641	SI2.2.0_04654	FBgn0033846	Myb-interacting protein 120	3.13333	2.14459	2.11325
EWGM_SinvR_isotig01655	SINVlc3_024274	FBgn0083919	Z band alternatively spliced PDZ-motif protein	-0.965047	-0.624696	-0.639283
EWGM_SinvR_isotig01662	SI2.2.0_15880	FBgn0028836	COP9 complex homolog subunit 7	3.7644	2.87043	2.77115
EWGM_SinvR_isotig01682	SINVlc3_032572	FBgn0086906	sallimus	-0.940334	-0.149642	-0.0167215
EWGM_SinvR_isotig01686	SINVlc3_029493	FBgn0010246	Myosin 61F	-0.811948	-0.884736	-0.564088
EWGM_SinvR_isotig01694	SINVlc3_002834	FBgn0031813	Dmel_CG9527	2.53825	2.08926	1.94085
EWGM_SinvR_isotig01717	SI2.2.0_03769	FBgn0036697	Protein rogdi	2.22002	1.3737	1.14536
EWGM_SinvR_isotig01727	SINVlc3_019014	FBgn0039849	Dmel_CG11334	-0.731978	-0.529679	-0.380924
EWGM_SinvR_isotig01752	SINVlc3_024264	FBgn0021825	Dynamitin	4.92848	4.11905	4.03561
EWGM_SinvR_isotig01758	SI2.2.0_03409	FBgn0030768	Dmel_CG9723	3.2744	2.1546	2.15961
EWGM_SinvR_isotig01770	SINVlc3_016400	FBgn0263111		3.28126	2.71548	2.72245
EWGM_SinvR_isotig01872	SI2.2.0_12855	FBgn0052831	CENP-ana	3.2539	2.45865	2.37392
EWGM_SinvR_isotig01892	SI2.2.0_16423	FBgn0015907	bancal	0.709867	0.0689157	-0.0100847
EWGM_SinvR_isotig01901	SINVlc3_007293	FBgn0003867	torso-like	0.133902	-0.353942	0.00735213
EWGM_SinvR_isotig01936	SINVlc3_029858	FBgn0033226	Dmel_CG1882	0.268766	0.760143	0.76215
EWGM_SinvR_isotig01950	SINVlc3_014343	FBgn0263391		-0.799709	-0.573564	-0.473044
EWGM_SinvR_isotig01959	SINVlc3_025691	FBgn0014877	GrpE protein homolog; GrpE protein homolog, mitochondrial	4.26985	3.35123	3.20014
EWGM_SinvR_isotig01983	SINVlc3_031870	FBgn0052068	1,2-dihydroxy-3-keto-5-methylthiopentene dioxygenase	2.7415	1.86957	1.79513
EWGM_SinvR_isotig01984	SI2.2.0_10573	FBgn0052068	1,2-dihydroxy-3-keto-5-methylthiopentene dioxygenase	4.22192	4.03581	3.57616
EWGM_SinvR_isotig01995	SINVlc3_029513	FBgn0262573		4.22382	3.5863	3.52044
EWGM_SinvR_isotig02032	SI2.2.0_09603	FBgn0033401	Conserved oligomeric Golgi complex subunit 6	3.07296	2.20491	2.24668
EWGM_SinvR_isotig02078	SINVlc3_023593	FBgn0010280	TBP-associated factor 4	2.04199	1.50283	1.45729
EWGM_SinvR_isotig02090	SI2.2.0_07863	FBgn0262114		4.76708	3.70529	3.72468
EWGM_SinvR_isotig02096	SI2.2.0_15244	FBgn0028554	Dmel_CG10203	-0.535921	-0.244632	-0.0559589
EWGM_SinvR_isotig02181	SINVlc3_015430	FBgn0004648	silver	0.622911	0.0838941	0.0973094
EWGM_SinvR_isotig02189	SINVlc3_022612	FBgn0259142	Dmel_CG42257	3.30674	2.32071	2.29947
EWGM_SinvR_isotig02203	SI2.2.0_05189	FBgn0010803	Tryptophanyl-tRNA synthetase	5.29228	4.78436	4.86757
EWGM_SinvR_isotig02230	SINVlc3_032761	FBgn0027500	spindle defective 2	3.90496	2.60771	2.67017
EWGM_SinvR_isotig02235	SI2.2.0_06700	FBgn0027552	Dmel_CG10863	5.5372	5.16513	5.30245
EWGM_SinvR_isotig02242	SI2.2.0_04872	FBgn0036105	Dmel_CG14149	4.65744	3.90137	3.79131
EWGM_SinvR_isotig02263	SI2.2.0_09093	FBgn0036918	Probable prefoldin subunit 6	5.20991	4.52788	4.54857
EWGM_SinvR_isotig02282	SI2.2.0_13268	FBgn0040001	Dmel_CG17374	-0.735926	0.00904646	-0.0008873
EWGM_SinvR_isotig02286	SI2.2.0_03985	FBgn0259221	Dmel_CG42321	3.8761	3.13515	3.19691
EWGM_SinvR_isotig02294	SINVlc3_001623	FBgn0024753	flotillin 2	-0.8497	-0.470149	-0.354356
EWGM_SinvR_isotig02330	SI2.2.0_15015	FBgn0026380	Proteasome subunit beta type-3	5.6097	5.07603	5.07874
EWGM_SinvR_isotig02343	SINVlc3_007093	FBgn0037513	Dmel_CG3027	1.56057	1.13537	1.0462
EWGM_SinvR_isotig02353	SI2.2.0_02820	FBgn0037718	Dmel_CG8286	-0.448403	-0.175648	-0.130022
EWGM_SinvR_isotig02360	SI2.2.0_09075	FBgn0035334	Dmel_CG8993	5.39925	5.11137	4.85886
EWGM_SinvR_isotig02367	SI2.2.0_09105	FBgn0052281	Dmel_CG32281	1.32444	0.807036	0.700101
EWGM_SinvR_isotig02427	SINVlc3_039119	FBgn0026316	Ubiquitin conjugating enzyme 10	0.809101	0.188589	0.293671
EWGM_SinvR_isotig02429	SINVlc3_039119	FBgn0026316	Ubiquitin conjugating enzyme 10	4.1516	3.34856	3.36413
EWGM_SinvR_isotig02526	SINVlc3_012744	FBgn0001297	kayak	-0.86196	-0.630705	-0.497935
EWGM_SinvR_isotig02532	SINVlc3_014278	FBgn0002921	Na pump alpha subunit	-0.808029	-0.180952	0.0583122
EWGM_SinvR_isotig02538	SI2.2.0_02763	FBgn0038860	Dmel_CG10825	3.12979	2.08526	1.97527
EWGM_SinvR_isotig02554	SINVlc3_014326	FBgn0003525	string	5.75856	5.07964	5.34719
EWGM_SinvR_isotig02594	SI2.2.0_00323	FBgn0028648	mitochondrial ribosomal protein L50	4.63834	4.07633	4.10724
EWGM_SinvR_isotig02596	SINVlc3_017339	FBgn0029824	Dmel_CG3726	3.48756	2.77942	2.7219
EWGM_SinvR_isotig02602	SINVlc3_012126	FBgn0259143	Dmel_CG42258	-0.993761	-0.533275	-0.242723
EWGM_SinvR_isotig02604	SINVlc3_012126	FBgn0259143	Dmel_CG42258	-0.388604	-0.0305126	-0.0033832
EWGM_SinvR_isotig02633	SINVlc3_010283	FBgn0032156	Dmel_CG13124	-0.884106	-0.552734	-0.518356
EWGM_SinvR_isotig02674	SINVlc3_025271	FBgn0034051	Myelodysplasia/myeloid leukemia factor	4.71169	3.94322	3.91092
EWGM_SinvR_isotig02677	SINVlc3_025271	FBgn0034051	Myelodysplasia/myeloid leukemia factor	4.72757	4.16323	4.01228
EWGM_SinvR_isotig02692	SI2.2.0_16503	FBgn0036239	Dmel_CG5684	4.49489	3.53535	3.54099
EWGM_SinvR_isotig02710	SI2.2.0_09251	FBgn0086378	Apoptosis-linked gene-2	4.98764	4.14802	4.01591
EWGM_SinvR_isotig02722	SI2.2.0_00763	FBgn0004132	Dmel_CG30498	4.85113	3.97839	3.92338
EWGM_SinvR_isotig02729	SINVlc3_014268	FBgn0040660	Dmel_CG13551	0.308341	-0.109731	-0.180001
EWGM_SinvR_isotig02792	SI2.2.0_05723	FBgn0011823	Pendulin	0.206826	-0.292245	-0.315497
EWGM_SinvR_isotig02802	SI2.2.0_15046	FBgn0003429	slowpoke	1.92432	1.10643	1.01948
EWGM_SinvR_isotig02819	SI2.2.0_07612	FBgn0031040	Dmel_CG14210	3.25659	2.60392	2.57141
EWGM_SinvR_isotig02835	SINVlc3_023169	FBgn0039958	Dmel_CG12567	2.64043	1.50211	1.61865
EWGM_SinvR_isotig02845	SI2.2.0_06385	FBgn0010704	lethal (2) s5379	2.20569	1.2005	0.962316
EWGM_SinvR_isotig02846	SI2.2.0_06385	FBgn0010704	lethal (2) s5379	2.65052	1.59611	1.55279
EWGM_SinvR_isotig02851	SI2.2.0_01736	FBgn0036629	Dmel_CG4573	1.03195	0.116498	0.109616
EWGM_SinvR_isotig02861	SINVlc3_011609	FBgn0052103	Dmel_CG32103	-0.787439	-0.234431	-0.0852204
EWGM_SinvR_isotig02873	SI2.2.0_05967	FBgn0033696	Probable cytochrome P450 6g2	4.60021	5.16106	4.8872
EWGM_SinvR_isotig02878	SINVlc3_000619	FBgn0015032	Cytochrome P450-4c3	4.28548	3.68763	4.05115
EWGM_SinvR_isotig02903	SINVlc3_016694	FBgn0026411	Dmel_CG11354	0.122083	0.494987	0.498038
EWGM_SinvR_isotig02915	SI2.2.0_15147	FBgn0028342	lethal (1) G0230	5.23159	4.72714	4.65542
EWGM_SinvR_isotig02942	SINVlc3_011655	FBgn0035145	Mediator complex subunit 14	-0.752626	-0.162359	-0.220965
EWGM_SinvR_isotig02957	SINVlc3_014342	FBgn0038947	Dmel_CG7073	-0.894886	-0.539608	-0.697098
EWGM_SinvR_isotig02973	SI2.2.0_09431	FBgn0086899	Tousled-like kinase	-0.889098	-0.233663	0.226086
EWGM_SinvR_isotig02983	SINVlc3_031368	FBgn0051522	Dmel_CG31522	-0.801505	-0.249411	-0.136606
EWGM_SinvR_isotig02986	SI2.2.0_15672	FBgn0069913	Dmel_CG4681	1.8271	1.27766	1.24129
EWGM_SinvR_isotig03013	SI2.2.0_04807	FBgn0032084	Dmel_CG13101	2.09998	1.46207	1.3561
EWGM_SinvR_isotig03014	SI2.2.0_04807	FBgn0032084	Dmel_CG13101	1.68187	0.958993	0.869556
EWGM_SinvR_isotig03017	SINVlc3_009857	FBgn0038874	Dmel_CG5911	1.68486	2.54441	2.68645
EWGM_SinvR_isotig03019	SINVlc3_009857	FBgn0038874	Dmel_CG5911	1.4657	0.511565	0.673783
EWGM_SinvR_isotig03046	SINVlc3_029298	FBgn0015808	Sterol carrier protein X-related thiolase	-0.594492	-0.23232	-0.0754368
EWGM_SinvR_isotig03061	SINVlc3_023592	FBgn0033544	Dmel_CG7220	4.99147	4.07431	4.03751
EWGM_SinvR_isotig03063	SINVlc3_030432	FBgn0039790	Dmel_CG2246	4.46548	3.69991	3.67788
EWGM_SinvR_isotig03065	SI2.2.0_14550	FBgn0039790	Dmel_CG2246	4.07349	3.06872	3.14629
EWGM_SinvR_isotig03090	SINVlc3_016943	FBgn0022160	Glycerophosphate oxidase-1	-0.873081	-0.688281	-0.440773
EWGM_SinvR_isotig03106	SINVlc3_025960	FBgn0032857	Dmel_CG10947	-0.721937	0.0156111	-0.126662
EWGM_SinvR_isotig03108	SI2.2.0_07271	FBgn0029868	Dmel_CG3446	5.38836	4.92071	4.97793
EWGM_SinvR_isotig03122	SINVlc3_024160	FBgn0036029	Dmel_CG16719	2.78048	1.89078	1.81858
EWGM_SinvR_isotig03152	SINVlc3_032769	FBgn0037912	Dmel_CG6782; Dmel_CG6783	4.94866	3.91266	3.93845
EWGM_SinvR_isotig03157	SINVlc3_011182	FBgn0024698	cleavage and polyadenylation specificity factor	0.0811764	-0.326803	-0.260902
EWGM_SinvR_isotig03161	SINVlc3_012969	FBgn0038454	Dmel_CG10324	3.06806	1.99379	2.0574
EWGM_SinvR_isotig03189	SI2.2.0_04563	FBgn0011566	Buzidau	2.05083	1.1924	1.10964
EWGM_SinvR_isotig03195	SI2.2.0_11472	FBgn0053193	salvador	3.75818	3.11684	2.99675
EWGM_SinvR_isotig03223	SI2.2.0_00853	FBgn0036515	Dmel_CG12304	5.01687	3.98537	4.02959
EWGM_SinvR_isotig03237	SI2.2.0_01077	FBgn0033206	Dmel_CG12042	2.46739	1.36019	1.35954
EWGM_SinvR_isotig03248	SI2.2.0_13300	FBgn0261596		-0.889405	-0.616961	-0.507404
EWGM_SinvR_isotig03249	SINVlc3_019996	FBgn0037443	Dmel_CG1021	1.31251	0.891267	0.72261
EWGM_SinvR_isotig03256	SI2.2.0_13927	FBgn0262684		-0.367994	-0.0644742	0.0614673
EWGM_SinvR_isotig03281	SINVlc3_035503	FBgn0036254	Protein KRI1 homolog	3.44041	2.23884	2.22329
EWGM_SinvR_isotig03303	SI2.2.0_08873	FBgn0035057	Dmel_CG3880	3.18285	2.24743	2.35039
EWGM_SinvR_isotig03369	SI2.2.0_10859	FBgn0259243	cAMP-dependent protein kinase R1	-0.89579	-0.572616	-0.582943
EWGM_SinvR_isotig03403	SINVlc3_012401	FBgn0031759	little imaginal discs	4.21018	3.58681	3.62159
EWGM_SinvR_isotig03408	SI2.2.0_08250	FBgn0028717	Dmel_CG17367	-0.912351	-0.393735	-0.324379
EWGM_SinvR_isotig03413	SI2.2.0_12612	FBgn0035087	Dmel_CG2765	0.42309	0.891394	0.829838
EWGM_SinvR_isotig03423	SI2.2.0_04007	FBgn0038016	Dmel_CG10042	5.36051	4.83211	4.8563
EWGM_SinvR_isotig03438	SINVlc3_033048	FBgn0031573	Dmel_CG3407	4.0386	3.29445	3.34459
EWGM_SinvR_isotig03443	SI2.2.0_09096	FBgn0011836	TBP-associated factor 2	3.82145	2.96611	2.9836
EWGM_SinvR_isotig03478	SI2.2.0_15406	FBgn0034501	Dmel_CG13868	-0.382509	-0.470517	-0.668417
EWGM_SinvR_isotig03508	SI2.2.0_04184	FBgn0030974	Dmel_CG7358	3.59762	2.97678	2.92924
EWGM_SinvR_isotig03517	SI2.2.0_13625	FBgn0029837	Tetraspanin 5D	3.70326	2.67199	2.60095
EWGM_SinvR_isotig03532	SINVlc3_012419	FBgn0029833	Dmel_CG5941	4.30652	3.4896	3.21474
EWGM_SinvR_isotig03552	SI2.2.0_09693	FBgn0003178	Pyruvate kinase	5.31843	4.63265	4.47811
EWGM_SinvR_isotig03567	SINVlc3_015885	FBgn0036483	Dmel_CG12316	1.4119	0.771025	0.824882
EWGM_SinvR_isotig03592	SINVlc3_031673	FBgn0015801	Rhythmically expressed gene 5	0.68201	0.35051	0.180554
EWGM_SinvR_isotig03644	SINVlc3_019757	FBgn0001250	inflated	1.85545	2.22882	2.27604
EWGM_SinvR_isotig03648	SINVlc3_011677	FBgn0000723	Fps oncogene analog	-0.959381	-0.677756	-0.376561
EWGM_SinvR_isotig03652	SINVlc3_026337	FBgn0051739	Dmel_CG31739	0.771261	0.0257521	0.0884276
EWGM_SinvR_isotig03660	SINVlc3_014320	FBgn0261602		5.42874	4.85774	4.85381
EWGM_SinvR_isotig03664	SI2.2.0_05249	FBgn0038047	Dmel_CG5245	-0.433339	-0.0782939	0.0135642
EWGM_SinvR_isotig03684	SINVlc3_027484	FBgn0064122	Dmel_CG33691; Dmel_CG33692	2.09311	1.10023	1.1537
EWGM_SinvR_isotig03688	SINVlc3_012468	FBgn0036973	Dmel_CG5585	0.978142	0.33901	0.41885
EWGM_SinvR_isotig03700	SINVlc3_004364	FBgn0030892	Dmel_CG7206	0.200442	-0.112257	0.0612909
EWGM_SinvR_isotig03704	SI2.2.0_16168	FBgn0035211	Dmel_CG2211	0.0195986	0.361462	0.308304
EWGM_SinvR_isotig03714	SINVlc3_037417	FBgn0029837	Tetraspanin 5D	0.823259	2.37293	1.12417
EWGM_SinvR_isotig03740	SINVlc3_034648	FBgn0029504	Checkpoint suppressor homologue	2.35524	1.08712	1.11347
EWGM_SinvR_isotig03744	SINVlc3_020426	FBgn0052446	Dmel_CG32446	1.74617	0.621382	0.88819
EWGM_SinvR_isotig03748	SINVlc3_031818	FBgn0000565	Ecdysone-induced protein 28/29kD	3.50604	2.7312	2.5443
EWGM_SinvR_isotig03772	SINVlc3_020989	FBgn0017577	Minichromosome maintenance 5	-0.380622	0.0762442	0.110317
EWGM_SinvR_isotig03788	SI2.2.0_80320	FBgn0261641		4.25712	3.86063	3.79288
EWGM_SinvR_isotig03792	SI2.2.0_07840	FBgn0039229	Dmel_CG6995	0.616421	0.10017	0.103629
EWGM_SinvR_isotig03835	SINVlc3_022657	FBgn0000109	Adenine phosphoribosyltransferase	0.515283	0.0238108	0.226094
EWGM_SinvR_isotig03847	SINVlc3_014304	FBgn0011666	musashi	2.96918	1.90629	1.96482
EWGM_SinvR_isotig03851	SINVlc3_028648	FBgn0261565		5.22413	5.6615	5.67182
EWGM_SinvR_isotig03863	SI2.2.0_08490	FBgn0261573		2.53588	1.35852	1.3934
EWGM_SinvR_isotig03878	SINVlc3_031819	FBgn0036801	Dmel_CG6896	0.145144	0.569474	0.557234
EWGM_SinvR_isotig03882	SI2.2.0_10126	FBgn0050021	skiff	-0.21954	0.160734	0.138602
EWGM_SinvR_isotig03915	SINVlc3_038687	FBgn0039687	Dmel_CG7593	4.63007	3.89843	3.95751
EWGM_SinvR_isotig03929	SINVlc3_012114	FBgn0031454	Dmel_CG9960; Dmel_CG9958	4.0798	2.93817	2.90704
EWGM_SinvR_isotig03951	SINVlc3_021811	FBgn0051559	Glutaredoxin domain-containing cysteine-rich protein CG31559	1.68091	2.05777	2.5138
EWGM_SinvR_isotig03953	SI2.2.0_13199	FBgn0000258	Casein kinase II alpha subunit	0.155298	0.516203	0.681815
EWGM_SinvR_isotig03970	SI2.2.0_80635	FBgn0020309	crooked legs	2.96079	2.22127	2.21532
EWGM_SinvR_isotig04026	SINVlc3_015985	FBgn0036199	Dmel_CG7314	3.40618	2.49352	2.42457
EWGM_SinvR_isotig04028	SINVlc3_015985	FBgn0036199	Dmel_CG7314	1.65449	0.996539	0.980096
EWGM_SinvR_isotig04042	SI2.2.0_16123	FBgn0031607	Dmel_CG15440	3.60034	2.55402	2.45528
EWGM_SinvR_isotig04046	SI2.2.0_14585	FBgn0026316	Ubiquitin conjugating enzyme 10	5.55106	4.91445	4.9658
EWGM_SinvR_isotig04056	SI2.2.0_09539	FBgn0002174	lethal (2) tumorous imaginal discs	4.98858	4.31275	4.20898
EWGM_SinvR_isotig04057	SINVlc3_025041	FBgn0002174	lethal (2) tumorous imaginal discs	4.97392	4.4174	4.47131
EWGM_SinvR_isotig04058	SI2.2.0_02514	FBgn0035044	Dmel_CG3663	3.66662	3.48792	3.09299
EWGM_SinvR_isotig04082	SI2.2.0_04724	FBgn0033669	Putative proteasome inhibitor	4.95167	4.41979	4.29171
EWGM_SinvR_isotig04094	SINVlc3_000589	FBgn0037534	Dmel_CG2781	4.21389	5.13465	4.73253
EWGM_SinvR_isotig04104	SINVlc3_038409	FBgn0035839	Dmel_CG7550	-0.0386789	0.441234	0.699908
EWGM_SinvR_isotig04147	SINVlc3_009905	FBgn0029912	Dmel_CG4557	4.15736	3.00298	3.10099
EWGM_SinvR_isotig04252	SINVlc3_025603	FBgn0015805	Histone deacetylase Rpd3	-0.839828	-0.640605	-0.484681
EWGM_SinvR_isotig04261	SINVlc3_011125	FBgn0041203	LIM-kinase1	-0.648092	-0.306816	-0.195375
EWGM_SinvR_isotig04274	SINVlc3_025496	FBgn0260010	Dmel_CG9373	5.48824	4.53185	4.5572
EWGM_SinvR_isotig04279	SINVlc3_027287	FBgn0010198	Ribosomal protein S15Aa	-0.864411	-0.634438	-0.547841
EWGM_SinvR_isotig04281	SI2.2.0_00054	FBgn0015772	Numb-associated kinase	-0.945361	-0.643432	-0.506541
EWGM_SinvR_isotig04298	SINVlc3_020185	FBgn0028837	COP9 complex homolog subunit 6	-0.187625	0.0780412	0.145865
EWGM_SinvR_isotig04299	SI2.2.0_02422	FBgn0067629	Dmel_CG33332	-0.942365	-0.587621	-0.517485
EWGM_SinvR_isotig04300	SI2.2.0_01846	FBgn0067628	MMP37-like protein, mitochondrial	-0.926247	-0.632559	-0.509055
EWGM_SinvR_isotig04308	SI2.2.0_05739	FBgn0039068	Dmel_CG13827	2.76528	2.10176	1.88372
EWGM_SinvR_isotig04310	SI2.2.0_11898	FBgn0062413	Copper transporter 1A	4.24451	3.39314	3.27863
EWGM_SinvR_isotig04328	SI2.2.0_10887	FBgn0259978	vulcan	1.76416	0.894517	0.973373
EWGM_SinvR_isotig04352	SINVlc3_008982	FBgn0031220	Dmel_CG4822	-0.408609	0.00316238	0.0819505
EWGM_SinvR_isotig04358	SINVlc3_027641	FBgn0037652	Dmel_CG11980	3.05428	1.91729	1.95799
EWGM_SinvR_isotig04360	SI2.2.0_02896	FBgn0052056	scramblase 1	4.16898	3.40027	3.40292
EWGM_SinvR_isotig04363	SI2.2.0_13282	FBgn0034542	Protein fem-1 homolog B	0.290194	0.458209	0.744054
EWGM_SinvR_isotig04366	SINVlc3_025043	FBgn0001941	infertile crescent	2.2433	1.49897	1.67862
EWGM_SinvR_isotig04384	SINVlc3_007047	FBgn0011660	Dmel_CG8169	3.42176	2.82436	2.72654
EWGM_SinvR_isotig04397	SINVlc3_021139	FBgn0032871	Dmel_CG2611	-0.863919	-0.52132	-0.497394
EWGM_SinvR_isotig04400	SI2.2.0_11136	FBgn0035147	Probable UDP-glucose 4-epimerase	3.71717	2.98625	2.79637
EWGM_SinvR_isotig04401	SI2.2.0_11136	FBgn0035147	Probable UDP-glucose 4-epimerase	3.58523	2.957	2.75835
EWGM_SinvR_isotig04437	SINVlc3_029003	FBgn0029821	Dmel_CG4020	3.35318	4.43001	3.55067
EWGM_SinvR_isotig04439	SINVlc3_029003	FBgn0029821	Dmel_CG4020	-0.742173	0.930174	1.26792
EWGM_SinvR_isotig04446	SINVlc3_019512	FBgn0005640	Ecdysone-induced protein 63E	-0.88692	-0.758029	-0.496271
EWGM_SinvR_isotig04448	SINVlc3_011137	FBgn0037835	Dmel_CG14687	1.37677	1.97758	1.85873
EWGM_SinvR_isotig04455	SINVlc3_023868	FBgn0023171	ribonuclease H1	-0.11887	-0.629188	-0.401651
EWGM_SinvR_isotig04463	SINVlc3_009789	FBgn0260939	Dmel_CG9617	0.359654	-0.179639	-0.197053
EWGM_SinvR_isotig04469	SI2.2.0_04857	FBgn0031189	RNA (guanine-9-)-methyltransferase domain-containing protein 2 homolog	3.02029	2.07221	2.03609
EWGM_SinvR_isotig04478	SI2.2.0_05554	FBgn0003447	singed	0.94208	0.379868	0.410602
EWGM_SinvR_isotig04504	SI2.2.0_01729	FBgn0030683	Dmel_CG8239	4.3608	3.49611	3.50091
EWGM_SinvR_isotig04516	SI2.2.0_14380	FBgn0038110	Dmel_CG8031	2.29747	1.51323	1.45218
EWGM_SinvR_isotig04519	SI2.2.0_15649	FBgn0050291	CDK5RAP3-like protein	3.53572	2.77442	2.89283
EWGM_SinvR_isotig04530	SI2.2.0_06611	FBgn0037855	Tetratricopeptide repeat protein 14 homolog	-0.873197	-0.537609	-0.426605
EWGM_SinvR_isotig04537	SINVlc3_016674	FBgn0061360	Dmel_CG33671; Dmel_CG33672	3.43447	2.87047	2.72976
EWGM_SinvR_isotig04553	SINVlc3_014791	FBgn0261789		3.17738	2.2906	2.10594
EWGM_SinvR_isotig04567	SINVlc3_022814	FBgn0040726	defective proboscis extension response	-0.927562	-0.501286	-0.333176
EWGM_SinvR_isotig04570	SINVlc3_008477	FBgn0038976	Probable prefoldin subunit 5	4.90094	3.89673	3.78041
EWGM_SinvR_isotig04583	SI2.2.0_02330	FBgn0032247	Methionine aminopeptidase	1.29703	1.01804	0.892055
EWGM_SinvR_isotig04592	SI2.2.0_06653	FBgn0037263	Dmel_CG18271	-0.286171	0.0248809	0.066341
EWGM_SinvR_isotig04600	SINVlc3_016698	FBgn0003231	refractory to sigma P	-0.606749	0.209648	0.295094
EWGM_SinvR_isotig04653	SI2.2.0_16188	FBgn0031479	Peroxiredoxin 6005	3.79769	3.24873	3.18511
EWGM_SinvR_isotig04725	SINVlc3_040787	FBgn0040294	Plenty of SH3s	3.84953	2.96478	3.02571
EWGM_SinvR_isotig04745	SINVlc3_032760	FBgn0039213	atlastin	3.9766	3.22634	3.38068
EWGM_SinvR_isotig04757	SINVlc3_008017	FBgn0027500	spindle defective 2	3.00957	1.97751	2.07251
EWGM_SinvR_isotig04761	SINVlc3_013307	FBgn0032919	Dmel_CG9253	2.07937	1.19236	1.27582
EWGM_SinvR_isotig04773	SINVlc3_012404	FBgn0027596	Dmel_CG10249	3.72036	3.0199	3.00334
EWGM_SinvR_isotig04777	SI2.2.0_10323	FBgn0014018	Relish	-0.433003	-0.101159	-0.0320046
EWGM_SinvR_isotig04781	SINVlc3_008473	FBgn0039640	Dmel_CG14516	2.51308	0.59895	1.06809
EWGM_SinvR_isotig04793	SINVlc3_030663	FBgn0036203	Dmel_CG6004	-0.750239	-0.211814	-0.0677396
EWGM_SinvR_isotig04805	SINVlc3_027539	FBgn0004379	Kinesin-like protein at 67A	2.30315	1.5128	1.45829
EWGM_SinvR_isotig04837	SI2.2.0_12787	FBgn0000546	Ecdysone receptor	2.09149	1.47092	1.35163
EWGM_SinvR_isotig04857	SINVlc3_034738	FBgn0010238	Lachesin	0.343608	0.829225	0.883257
EWGM_SinvR_isotig04901	SINVlc3_034877	FBgn0010909	misshapen	4.31007	3.94836	3.99263
EWGM_SinvR_isotig04905	SI2.2.0_08020	FBgn0030035	Dmel_CG11190	2.74546	2.29267	2.12699
EWGM_SinvR_isotig04925	SI2.2.0_13326	FBgn0037218	auxillin	3.42873	2.80225	2.74082
EWGM_SinvR_isotig04933	SI2.2.0_01937	FBgn0034883	Dmel_CG17664	-0.144897	0.285214	0.238657
EWGM_SinvR_isotig04941	SI2.2.0_01752	FBgn0022160	Glycerophosphate oxidase-1	-0.97202	-0.739137	-0.653701
EWGM_SinvR_isotig04945	SINVlc3_023918	FBgn0005355	Suppressor of fused	3.04241	2.17175	2.23997
EWGM_SinvR_isotig04953	SI2.2.0_03494	FBgn0039182	Dmel_CG5728	-0.973058	-0.643176	-0.527089
EWGM_SinvR_isotig04965	SI2.2.0_05179	FBgn0261244	Dmel_CG33174	1.70116	1.18546	1.09786
EWGM_SinvR_isotig04973	SINVlc3_014982	FBgn0020386	Protein kinase 61C	3.30647	2.75063	2.86417
EWGM_SinvR_isotig04981	SI2.2.0_12497	FBgn0039560	Dmel_CG5514	2.52394	1.64628	1.53359
EWGM_SinvR_isotig04985	SINVlc3_032521	FBgn0033358	Dmel_CG8216	-0.921291	-0.598701	-0.439678
EWGM_SinvR_isotig04997	SI2.2.0_06477	FBgn0035867	Dmel_CG13671	1.85708	1.10002	0.958154
EWGM_SinvR_isotig05013	SINVlc3_018956	FBgn0031068	Dmel_CG12534	3.10119	2.18744	2.33434
EWGM_SinvR_isotig05017	SINVlc3_012537	FBgn0034611	Dmel_CG10069	4.29317	3.47678	3.51258
EWGM_SinvR_isotig05025	SI2.2.0_16146	FBgn0002924	non-claret disjunctional	3.97167	2.46345	2.69103
EWGM_SinvR_isotig05033	SI2.2.0_11534	FBgn0035236	Dmel_CG12004	-0.941011	-0.510713	-0.446105
EWGM_SinvR_isotig05041	SI2.2.0_02871	FBgn0039557	Protein FAM50 homolog	-0.275655	0.0782963	0.157473
EWGM_SinvR_isotig05049	SI2.2.0_09396	FBgn0035601	Dmel_CG10640	1.75584	1.15058	1.16446
EWGM_SinvR_isotig05065	SI2.2.0_07504	FBgn0053123	Dmel_CG33123	2.86917	1.92813	1.78394
EWGM_SinvR_isotig05079	SINVlc3_008587	FBgn0051064	Dmel_CG31064	0.565262	0.870604	0.944197
EWGM_SinvR_isotig05083	SI2.2.0_00350	FBgn0003887	beta-Tubulin at 56D	1.86926	1.16347	1.17975
EWGM_SinvR_isotig05107	SI2.2.0_04875	FBgn0031321	tRNA-guanine transglycosylase	2.06	1.2491	1.23365
EWGM_SinvR_isotig05111	SI2.2.0_06041	FBgn0013770	Cysteine proteinase-1	5.65357	5.39493	5.17534
EWGM_SinvR_isotig05151	SINVlc3_028268	FBgn0011288	Synapse protein 25	2.84652	2.27468	2.25217
EWGM_SinvR_isotig05155	SINVlc3_007116	FBgn0036890	Dmel_CG9368	-1.08032	-0.807849	-0.660445
EWGM_SinvR_isotig05157	SI2.2.0_00634	FBgn0036890	Dmel_CG9368	-0.57486	-0.268743	-0.301246
EWGM_SinvR_isotig05183	SINVlc3_010808	FBgn0062449	Dmel_CG13197	4.61268	3.82639	3.93554
EWGM_SinvR_isotig05215	SI2.2.0_16183	FBgn0030761	Dmel_CG9784	4.04568	3.43782	3.12493
EWGM_SinvR_isotig05245	SI2.2.0_04238	FBgn0039402	Dmel_CG14542	0.601362	1.24808	1.62044
EWGM_SinvR_isotig05253	SINVlc3_028578	FBgn0010551	lethal (2) 03709	5.53263	5.06955	5.1898
EWGM_SinvR_isotig05255	SINVlc3_028578	FBgn0010551	lethal (2) 03709	4.91154	4.27456	4.39961
EWGM_SinvR_isotig05261	SI2.2.0_09274	FBgn0004652	fruitless	1.3258	0.636378	0.795075
EWGM_SinvR_isotig05265	SINVlc3_021163	FBgn0036004	Dmel_CG3654	-0.0915706	0.227453	0.270807
EWGM_SinvR_isotig05269	SI2.2.0_00931	FBgn0040348	Dmel_CG3703	-0.809316	-0.400676	-0.376965
EWGM_SinvR_isotig05341	SI2.2.0_05958	FBgn0036502	Dmel_CG7841	3.6123	2.7643	2.53744
EWGM_SinvR_isotig05345	SINVlc3_030256	FBgn0032229	ATP-dependent Clp protease proteolytic subunit	4.18077	3.4674	3.4637
EWGM_SinvR_isotig05377	SINVlc3_038537	FBgn0028734	Fragile X mental retardation syndrome-related protein 1	3.6147	2.25082	2.20206
EWGM_SinvR_isotig05381	SINVlc3_015404	FBgn0038760	Mediator complex subunit 25	1.60563	0.660588	0.681443
EWGM_SinvR_isotig05421	SI2.2.0_05765	FBgn0028665	V-type proton ATPase subunit d 1	1.96371	1.23918	1.10607
EWGM_SinvR_isotig05433	SI2.2.0_12283	FBgn0030834	Dmel_CG8675	4.03654	3.02693	2.8003
EWGM_SinvR_isotig05437	SINVlc3_020837	FBgn0043799	Dmel_CG31381	3.07796	2.49349	2.47081
EWGM_SinvR_isotig05441	SI2.2.0_01453	FBgn0029502	Dmel_CG14437	3.6905	3.01263	2.85942
EWGM_SinvR_isotig05442	SI2.2.0_01453	FBgn0029502	Dmel_CG14437	3.73713	3.03254	2.95583
EWGM_SinvR_isotig05497	SI2.2.0_04891	FBgn0052039	Dmel_CG32039	-0.594902	-0.319424	-0.317021
EWGM_SinvR_isotig05509	SINVlc3_026921	FBgn0036334	Dmel_CG11267	1.40707	1.12798	0.943882
EWGM_SinvR_isotig05542	SINVlc3_035419	FBgn0010387	Diazepam-binding inhibitor	2.63275	3.62083	3.13689
EWGM_SinvR_isotig05567	SINVlc3_028280	FBgn0026597	Axin	-0.89902	-0.590041	-0.534434
EWGM_SinvR_isotig05591	SINVlc3_028583	FBgn0028541	Dmel_CG7364	0.0742387	0.571049	0.609913
EWGM_SinvR_isotig05594	SINVlc3_023287	FBgn0027844	Carbonic anhydrase 1	2.60565	4.03092	3.85616
EWGM_SinvR_isotig05597	SI2.2.0_11047	FBgn0034346	Dmel_CG12263	0.0230541	0.459374	0.91036
EWGM_SinvR_isotig05621	SINVlc3_017639	FBgn0038341	Dmel_CG14869	2.63848	2.18787	2.12189
EWGM_SinvR_isotig05622	SINVlc3_007185	FBgn0029911	Dmel_CG14435	4.73206	3.93106	3.92588
EWGM_SinvR_isotig05633	SI2.2.0_07782	FBgn0025635	Dmel_CG17829	3.46298	2.75081	2.78468
EWGM_SinvR_isotig05639	SINVlc3_012528	FBgn0000346	comatose	-0.883193	-0.509002	-0.321547
EWGM_SinvR_isotig05642	SINVlc3_010724	FBgn0038870	Dmel_CG5871	1.14328	0.694158	0.854556
EWGM_SinvR_isotig05660	SINVlc3_037918	FBgn0023529	Dmel_CG2918	5.03719	4.16878	4.05176
EWGM_SinvR_isotig05669	SINVlc3_035829	FBgn0033486	Dmel_CG11866	3.08786	2.2946	2.42939
EWGM_SinvR_isotig05678	SINVlc3_031172	FBgn0019932	S-adenosylmethionine decarboxylase	4.00856	2.58871	2.56116
EWGM_SinvR_isotig05690	SI2.2.0_10174	FBgn0263143		3.08613	1.89259	2.07721
EWGM_SinvR_isotig05693	SINVlc3_007982	FBgn0000173	bendless	4.10154	3.20515	3.08007
EWGM_SinvR_isotig05696	SI2.2.0_08093	FBgn0032153	Dmel_CG4537	-0.723528	-0.0682753	0.138676
EWGM_SinvR_isotig05699	SINVlc3_031418	FBgn0023489	PvuII-PstI homology 13	5.41679	4.8296	4.79598
EWGM_SinvR_isotig05705	SI2.2.0_04294	FBgn0031762	Dmel_CG9098	1.26245	1.00563	0.776334
EWGM_SinvR_isotig05714	SINVlc3_009468	FBgn0032643	Dmel_CG6453	2.98174	2.43614	2.4233
EWGM_SinvR_isotig05729	SINVlc3_012400	FBgn0023023	Collapsin Response Mediator Protein	3.59066	2.66254	2.78767
EWGM_SinvR_isotig05732	SINVlc3_015980	FBgn0028689	Proteasome p44.5 subunit	3.93434	3.0505	3.09027
EWGM_SinvR_isotig05738	SINVlc3_022899	FBgn0027621	6-phosphofructo-2-kinase	4.78239	3.97448	3.95672
EWGM_SinvR_isotig05740	SI2.2.0_01574	FBgn0027621	6-phosphofructo-2-kinase	4.63209	3.52883	3.40089
EWGM_SinvR_isotig05741	SINVlc3_013004	FBgn0260945	Autophagy-specific gene 1	-0.801994	-0.569416	-0.369467
EWGM_SinvR_isotig05756	SI2.2.0_15376	FBgn0010416	Negative elongation factor D	2.88982	1.65881	1.61457
EWGM_SinvR_isotig05765	SI2.2.0_16539	FBgn0040294	Plenty of SH3s	-0.419509	0.342547	0.503158
EWGM_SinvR_isotig05792	SI2.2.0_07716	FBgn0030396	Dmel_CG2556	4.03375	3.04745	3.06998
EWGM_SinvR_isotig05795	SI2.2.0_12302	FBgn0032395	Dmel_CG6734	-0.882449	-0.043976	0.160494
EWGM_SinvR_isotig05821	SINVlc3_038931	FBgn0033987	Dmel_CG12424	2.52474	1.37237	1.29699
EWGM_SinvR_isotig05836	SINVlc3_034913	FBgn0025682	supercoiling factor	4.317	3.28711	3.38108
EWGM_SinvR_isotig05848	SINVlc3_026754	FBgn0028399	Dmel_CG4672	4.14772	3.63018	3.43759
EWGM_SinvR_isotig05851	SINVlc3_036982	FBgn0032642	Probable mitogen-activated protein kinase scaffold protein 1	1.39937	1.8036	1.82284
EWGM_SinvR_isotig05872	SINVlc3_009396	FBgn0029835	Dmel_CG5921	-0.994999	-0.760797	-0.626099
EWGM_SinvR_isotig05875	SI2.2.0_09962	FBgn0039620	Dmel_CG1443	3.18128	4.4355	3.05513
EWGM_SinvR_isotig05889	SI2.2.0_15547	FBgn0261064	Rabenosyn	4.19169	3.62868	3.54721
EWGM_SinvR_isotig05902	SI2.2.0_07381	FBgn0032216	Ubiquitin carboxyl-terminal hydrolase	4.58764	4.00985	3.84478
EWGM_SinvR_isotig05908	SI2.2.0_03864	FBgn0028487	Dmel_CG9611	-0.733485	-0.289679	-0.19241
EWGM_SinvR_isotig05917	SI2.2.0_01486	FBgn0025626	Dmel_CG4281	0.406371	0.73128	0.734768
EWGM_SinvR_isotig05945	SI2.2.0_05914	FBgn0014029	Septin-2	4.88448	3.9678	4.04336
EWGM_SinvR_isotig05948	SI2.2.0_15327	FBgn0039532	Mig-2-like	1.62965	0.756497	0.787825
EWGM_SinvR_isotig05950	SI2.2.0_15385	FBgn0029157	slingshot	2.83047	2.19465	2.01936
EWGM_SinvR_isotig05979	SINVlc3_012530	FBgn0052843	Dmel_CG32843	0.365871	0.0981799	0.0621947
EWGM_SinvR_isotig05988	SI2.2.0_06926	FBgn0020018	Protoporphyrinogen oxidase	2.55328	2.0132	1.79359
EWGM_SinvR_isotig06049	SI2.2.0_15103	FBgn0002542	lodestar	0.757922	1.46723	1.60895
EWGM_SinvR_isotig06053	SI2.2.0_06959	FBgn0032704	Dmel_CG10373	4.71498	3.97323	3.84139
EWGM_SinvR_isotig06054	SINVlc3_033700	FBgn0032704	Dmel_CG10373	3.61464	3.23137	3.0488
EWGM_SinvR_isotig06055	SINVlc3_019809	FBgn0035490	Dmel_CG1136	-1.0698	-0.690937	-0.467322
EWGM_SinvR_isotig06060	SI2.2.0_01169	FBgn0025640	Dmel_CG13369	3.08314	2.44079	2.44267
EWGM_SinvR_isotig06069	SI2.2.0_16214	FBgn0259481	Mps one binder kinase activator-like 2	-0.768107	-0.454033	-0.311904
EWGM_SinvR_isotig06088	SINVlc3_018127	FBgn0034166	Dmel_CG6472	-0.697016	-0.0362956	-0.0973114
EWGM_SinvR_isotig06099	SI2.2.0_10224	FBgn0041713	Dmel_CG4182	1.04845	1.48476	1.5218
EWGM_SinvR_isotig06107	SI2.2.0_00220	FBgn0052441	Dmel_CG32441	-0.825233	-0.593176	-0.610846
EWGM_SinvR_isotig06114	SINVlc3_015418	FBgn0032987	Ribosomal protein L21	0.299686	0.443484	0.547173
EWGM_SinvR_isotig06139	SI2.2.0_05836	FBgn0036551	Dmel_CG17029	-0.606152	-0.358823	-0.143554
EWGM_SinvR_isotig06150	SI2.2.0_03889	FBgn0010520	Bekka	3.3738	2.58494	2.63214
EWGM_SinvR_isotig06151	SI2.2.0_03889	FBgn0010520	Bekka	3.40827	2.52677	2.66693
EWGM_SinvR_isotig06158	SINVlc3_009923	FBgn0023540	Dmel_CG3630	-0.834662	-0.364428	-0.413098
EWGM_SinvR_isotig06169	SINVlc3_036523	FBgn0030503	Transport and Golgi organization 2	0.86003	1.23308	1.32793
EWGM_SinvR_isotig06183	SI2.2.0_04256	FBgn0052554	Dmel_CG32554	4.33663	3.35815	3.4107
EWGM_SinvR_isotig06187	SI2.2.0_11297	FBgn0038704	Aprataxin-like protein	3.13745	2.5272	2.37158
EWGM_SinvR_isotig06207	SI2.2.0_14888	FBgn0038986	Dmel_CG5278	5.17057	5.79267	4.97958
EWGM_SinvR_isotig06242	SI2.2.0_04935	FBgn0025394	Dmel_CG32810	3.9444	3.14365	2.96451
EWGM_SinvR_isotig06259	SI2.2.0_07411	FBgn0011787	mitochondrial ribosomal protein L12	5.38625	4.97619	4.95632
EWGM_SinvR_isotig06296	SI2.2.0_08954	FBgn0032017	Dmel_CG7810	4.14798	3.27299	3.30981
EWGM_SinvR_isotig06326	SI2.2.0_05809	FBgn0028737	Elongation factor 1 beta	5.52506	5.11751	5.23174
EWGM_SinvR_isotig06342	SINVlc3_031680	FBgn0037249	Eukaryotic translation initiation factor 3 subunit A	1.41962	0.964522	1.0577
EWGM_SinvR_isotig06344	SINVlc3_007865	FBgn0030847	Dmel_CG12991	1.45377	2.26622	1.92486
EWGM_SinvR_isotig06347	SI2.2.0_07423	FBgn0038816	Dmel_CG5483	0.434302	0.852542	0.835592
EWGM_SinvR_isotig06349	SI2.2.0_13813	FBgn0030054	Dmel_CG12109	3.36154	2.21372	2.12313
EWGM_SinvR_isotig06351	SINVlc3_011176	FBgn0261800		-0.438783	0.177922	0.139553
EWGM_SinvR_isotig06352	SINVlc3_026715	FBgn0040206	kurtz	-0.344202	-0.0005667	-0.0108081
EWGM_SinvR_isotig06360	SINVlc3_025393	FBgn0028429	Inhibitor-2	1.63756	1.13709	1.31002
EWGM_SinvR_isotig06365	SI2.2.0_11056	FBgn0032699	Dmel_CG10383	2.15538	1.62897	1.61784
EWGM_SinvR_isotig06366	SI2.2.0_15655	FBgn0030551	Dmel_CG11674	5.70229	4.90253	5.20792
EWGM_SinvR_isotig06397	SI2.2.0_00849	FBgn0000579	Enolase	0.12735	0.463413	0.495843
EWGM_SinvR_isotig06403	SI2.2.0_11130	FBgn0011606	Kinesin-like protein at 3A	4.50288	3.27753	3.29423
EWGM_SinvR_isotig06430	SI2.2.0_12920	FBgn0036188	Dmel_CG7339	3.92938	3.10544	2.97694
EWGM_SinvR_isotig06431	SI2.2.0_12920	FBgn0036188	Dmel_CG7339	3.95809	3.09678	2.98118
EWGM_SinvR_isotig06445	SI2.2.0_02790	FBgn0033690	Dmel_CG8862	2.37899	1.87025	1.74834
EWGM_SinvR_isotig06446	SINVlc3_020851	FBgn0033924	Dmel_CG8613	3.94813	3.27148	3.08737
EWGM_SinvR_isotig06454	SI2.2.0_04081	FBgn0039627	Probable dimethyladenosine transferase	3.5281	2.61167	2.48691
EWGM_SinvR_isotig06462	SI2.2.0_02863	FBgn0033380	Phosphorylated adaptor for RNA export	-0.0482543	-0.450358	-0.516519
EWGM_SinvR_isotig06468	SINVlc3_025171	FBgn0037262	Mediator complex subunit 31	3.94884	2.93825	2.84694
EWGM_SinvR_isotig06469	SINVlc3_025171	FBgn0037262	Mediator complex subunit 31	3.95587	2.98021	2.85217
EWGM_SinvR_isotig06480	SINVlc3_031418	FBgn0023489	PvuII-PstI homology 13	3.86778	2.8569	2.87156
EWGM_SinvR_isotig06485	SI2.2.0_12196	FBgn0029648	Dmel_CG3603	3.48236	2.59367	2.40487
EWGM_SinvR_isotig06489	SINVlc3_011653	FBgn0010808	lethal (3) 03670	0.643249	1.01752	0.993098
EWGM_SinvR_isotig06494	SINVlc3_015053	FBgn0031228	Dmel_CG11455	4.69312	4.12106	4.00489
EWGM_SinvR_isotig06504	SI2.2.0_07470	FBgn0037873	Dmel_CG6666	5.2659	4.69846	4.49496
EWGM_SinvR_isotig06510	SI2.2.0_13583	FBgn0035165	Dmel_CG13887	5.39634	4.8818	4.82042
EWGM_SinvR_isotig06511	SI2.2.0_80878	FBgn0039115	Probable oligoribonuclease	2.3853	1.78832	1.60319
EWGM_SinvR_isotig06512	SI2.2.0_80878	FBgn0039115	Probable oligoribonuclease	2.3794	1.87085	1.72673
EWGM_SinvR_isotig06519	SI2.2.0_80746	FBgn0037637	Dmel_CG9836	5.06427	4.66555	4.38726
EWGM_SinvR_isotig06521	SI2.2.0_07496	FBgn0034638	Dmel_CG10433	4.56131	5.22462	5.35699
EWGM_SinvR_isotig06547	SI2.2.0_04048	FBgn0031360	Dmel_CG31937	5.30762	4.78567	4.76124
EWGM_SinvR_isotig06552	SI2.2.0_01262	FBgn0034753	Peptidyl-prolyl cis-trans isomerase	5.48454	4.85865	4.97709
EWGM_SinvR_isotig06553	SI2.2.0_11286	FBgn0039158	Dmel_CG6182	3.14238	2.16042	2.06898
EWGM_SinvR_isotig06576	SI2.2.0_07502	FBgn0011455	lethal (3) neo18	5.43884	4.76004	4.6386
EWGM_SinvR_isotig06577	SI2.2.0_12944	FBgn0039159	mitochondrial ribosomal protein S24	4.36124	3.52139	3.34984
EWGM_SinvR_isotig06601	SI2.2.0_08251	FBgn0004396	Cyclic-AMP response element binding protein A	2.33898	1.44985	1.39265
EWGM_SinvR_isotig06605	SINVlc3_026192	FBgn0030276	Dmel_CG1938	4.01695	3.55462	3.45662
EWGM_SinvR_isotig06613	SINVlc3_020939	FBgn0014411	Vacuolar protein sorting-associated protein 26	3.59556	2.73176	2.68127
EWGM_SinvR_isotig06635	SINVlc3_010270	FBgn0010213	Superoxide dismutase 2 (Mn)	2.34615	1.93521	1.88458
EWGM_SinvR_isotig06650	SINVlc3_026255	FBgn0029941	Dmel_CG1677	-0.640864	-0.213424	-0.120238
EWGM_SinvR_isotig06656	SI2.2.0_80899	FBgn0064116	Dmel_CG33714; Dmel_CG33713	0.147664	0.672272	0.586233
EWGM_SinvR_isotig06671	SI2.2.0_03124	FBgn0039924	Dmel_CG17471	0.270383	0.551284	0.574107
EWGM_SinvR_isotig06677	SINVlc3_021797	FBgn0086911	rugose	2.63044	1.93816	1.9353
EWGM_SinvR_isotig06683	SINVlc3_015010	FBgn0053958	Dmel_CG33958	0.205086	0.666064	0.390574
EWGM_SinvR_isotig06686	SINVlc3_017313	FBgn0034438	Dmel_CG9416	4.12417	3.2621	3.43382
EWGM_SinvR_isotig06692	SINVlc3_026929	FBgn0034145	Putative fatty acyl-CoA reductase CG5065	3.30037	3.03872	2.65646
EWGM_SinvR_isotig06701	SINVlc3_029603	FBgn0000541	Enhancer of bithorax	3.90409	3.18508	3.05376
EWGM_SinvR_isotig06707	SI2.2.0_08859	FBgn0032515	loquacious	-0.694202	-0.318977	-0.247789
EWGM_SinvR_isotig06722	SINVlc3_036178	FBgn0003423	sluggish A	4.6732	3.85019	3.9129
EWGM_SinvR_isotig06734	SINVlc3_034648	FBgn0029504	Checkpoint suppressor homologue	3.4132	2.09901	2.32086
EWGM_SinvR_isotig06737	SINVlc3_024417	FBgn0022764	Dmel_CG8815	-0.950759	-0.516618	-0.558365
EWGM_SinvR_isotig06746	SI2.2.0_04230	FBgn0027086	Isoleucyl-tRNA synthetase	3.75036	3.09332	3.15142
EWGM_SinvR_isotig06749	SINVlc3_026767	FBgn0261561		1.36852	2.25029	2.3117
EWGM_SinvR_isotig06760	SINVlc3_026495	FBgn0001974	lethal (2) 35Bd	2.83486	2.03288	1.95018
EWGM_SinvR_isotig06769	SINVlc3_019295	FBgn0033252	Dmel_CG12769	3.16302	2.63936	2.68476
EWGM_SinvR_isotig06778	SI2.2.0_05848	FBgn0039492	Dmel_CG6051	4.10137	3.64119	3.48785
EWGM_SinvR_isotig06781	SI2.2.0_09184	FBgn0052066	Dmel_CG32066	1.04392	1.44205	1.41771
EWGM_SinvR_isotig06790	SI2.2.0_11317	FBgn0015014	tango	-0.492854	-0.126497	0.0503704
EWGM_SinvR_isotig06793	SINVlc3_017682	FBgn0030944	Dmel_CG6617	1.95021	1.23259	1.31314
EWGM_SinvR_isotig06796	SINVlc3_012129	FBgn0005649	Dmel_CG5422	5.26909	4.59235	4.65443
EWGM_SinvR_isotig06799	SINVlc3_009403	FBgn0052137	Coiled-coil domain-containing protein 64 homolog	-0.949881	-0.633544	-0.657262
EWGM_SinvR_isotig06805	SINVlc3_021158	FBgn0023423	supernumerary limbs	4.99238	4.14676	4.11189
EWGM_SinvR_isotig06814	SINVlc3_042393	FBgn0004889	twins	4.60274	3.83022	3.7962
EWGM_SinvR_isotig06847	SINVlc3_033823	FBgn0050421	Ubiquitin carboxyl-terminal hydrolase	3.26425	2.48135	2.5368
EWGM_SinvR_isotig06883	SINVlc3_020996	FBgn0044323	Connector of kinase to AP-1	4.64288	3.97717	4.01922
EWGM_SinvR_isotig06907	SINVlc3_017315	FBgn0036053	Dmel_CG6718	5.19566	4.27602	4.4609
EWGM_SinvR_isotig06919	SI2.2.0_00366	FBgn0029170	TweedleT	-0.708711	0.0195264	0.0228381
EWGM_SinvR_isotig06928	SINVlc3_015950	FBgn0085408	Protein Shroom	-0.700688	-0.378169	-0.358981
EWGM_SinvR_isotig06931	SINVlc3_009760	FBgn0005278	Minute (2) 21AB	5.02556	4.23145	4.15528
EWGM_SinvR_isotig06940	SI2.2.0_12937	FBgn0024273	Dmel_CG1520	3.51686	2.63723	2.58522
EWGM_SinvR_isotig06943	SINVlc3_009891	FBgn0027570	Neprilysin 2	2.07534	1.60618	1.4839
EWGM_SinvR_isotig06970	SINVlc3_029117	FBgn0260941	Dmel_CG42318	1.00247	0.434125	0.598828
EWGM_SinvR_isotig06982	SINVlc3_004090	FBgn0035575	Dmel_CG7509	4.17432	3.0901	3.19302
EWGM_SinvR_isotig06986	SI2.2.0_13777	FBgn0038840	Dmel_CG5621	1.22577	2.23596	1.98801
EWGM_SinvR_isotig07025	SI2.2.0_08984	FBgn0262081		3.62315	2.65635	2.63183
EWGM_SinvR_isotig07043	SINVlc3_014803	FBgn0028572	quick-to-court	2.34593	1.56294	1.6255
EWGM_SinvR_isotig07091	SINVlc3_012420	FBgn0024732	Dmel_CG8357	-0.534391	-0.2045	-0.178197
EWGM_SinvR_isotig07097	SINVlc3_037922	FBgn0031589	Nicotinate phosphoribosyltransferase	2.65193	1.99484	1.93646
EWGM_SinvR_isotig07106	SINVlc3_019289	FBgn0004574	Ras opposite	3.6317	2.97563	2.85574
EWGM_SinvR_isotig07124	SI2.2.0_12759	FBgn0021847	lethal (2) k14710	3.55737	3.00042	2.85041
EWGM_SinvR_isotig07127	SINVlc3_033041	FBgn0034266	Dmel_CG4975	1.13148	0.672543	0.708334
EWGM_SinvR_isotig07136	SINVlc3_032534	FBgn0005536	Myosin binding subunit	4.23187	3.57598	3.62444
EWGM_SinvR_isotig07139	SINVlc3_020995	FBgn0038220	Dmel_CG12207	-1.08228	-0.744547	-0.658338
EWGM_SinvR_isotig07163	SINVlc3_022631	FBgn0004828	Histone H3.3B; Histone H3.3A	5.49936	4.94196	5.0834
EWGM_SinvR_isotig07166	SI2.2.0_03066	FBgn0003654	short wing	4.63136	3.95164	3.94704
EWGM_SinvR_isotig07172	SINVlc3_034834	FBgn0015872	Aquaporin	1.03936	2.02227	1.49092
EWGM_SinvR_isotig07178	SI2.2.0_04203	FBgn0250862	radish	2.29474	0.574689	0.593248
EWGM_SinvR_isotig07181	SI2.2.0_06137	FBgn0028703	Sodium/hydrogen exchanger	0.390107	0.061164	-0.0917058
EWGM_SinvR_isotig07208	SINVlc3_034041	FBgn0015806	RPS6-p70-protein kinase	2.91891	2.03188	1.9689
EWGM_SinvR_isotig07220	SI2.2.0_08958	FBgn0040005	Dmel_CG17883	2.20554	1.04138	1.12117
EWGM_SinvR_isotig07238	SINVlc3_011126	FBgn0000179	bifid	-0.768206	-0.366225	-0.342606
EWGM_SinvR_isotig07253	SI2.2.0_14362	FBgn0036291	UPF0459 protein CG10681	1.26449	0.935986	0.780188
EWGM_SinvR_isotig07271	SI2.2.0_11277	FBgn0026147	Dmel_CG16833	4.60864	3.7471	3.76045
EWGM_SinvR_isotig07282	SINVlc3_033635	FBgn0051638	Dmel_CG31638	3.3383	2.12002	2.20444
EWGM_SinvR_isotig07288	SI2.2.0_15982	FBgn0001168	hairy	3.89475	3.39486	3.21427
EWGM_SinvR_isotig07294	SI2.2.0_01209	FBgn0033627	Dmel_CG13204	3.83223	2.89624	2.87654
EWGM_SinvR_isotig07350	SI2.2.0_04929	FBgn0038319	mitochondrial ribosomal protein L9	4.99765	4.00573	3.91824
EWGM_SinvR_isotig07356	SINVlc3_021899	FBgn0033665	Dmel_CG13189	-0.0963074	0.225453	0.329795
EWGM_SinvR_isotig07389	SINVlc3_004064	FBgn0032214	Ubiquitin thioesterase otubain-like	4.29752	3.70748	3.57332
EWGM_SinvR_isotig07398	SI2.2.0_13773	FBgn0050016	Dmel_CG30016	3.61062	2.54698	2.59862
EWGM_SinvR_isotig07413	SINVlc3_022382	FBgn0003371	shaggy	1.02623	1.39045	1.40481
EWGM_SinvR_isotig07416	SI2.2.0_03933	FBgn0038570	Dmel_CG7217; Dmel_CG7215	5.01067	4.9181	4.5271
EWGM_SinvR_isotig07425	SI2.2.0_13124	FBgn0015795	Rab-protein 7	4.7345	3.78676	3.58791
EWGM_SinvR_isotig07440	SI2.2.0_16031	FBgn0024846	Mitogen-activated protein kinase 14B	3.88416	2.9637	2.91081
EWGM_SinvR_isotig07446	SINVlc3_007318	FBgn0010425	epsilonTrypsin	1.56948	2.60346	1.24086
EWGM_SinvR_isotig07467	SI2.2.0_08651	FBgn0036685	Dmel_CG6664	2.20539	1.22828	1.14379
EWGM_SinvR_isotig07479	SINVlc3_013932	FBgn0010226	Glutathione S transferase S1	5.8236	5.14955	5.38488
EWGM_SinvR_isotig07509	SI2.2.0_14930	FBgn0033085	Dmel_CG15908	-0.729194	-0.0680436	0.0854796
EWGM_SinvR_isotig07512	SI2.2.0_05087	FBgn0030806	Dmel_CG13001	3.66959	2.59611	2.64014
EWGM_SinvR_isotig07533	SI2.2.0_11095	FBgn0032596	Dmel_CG17331	0.775649	0.234742	0.273337
EWGM_SinvR_isotig07574	SI2.2.0_14963	FBgn0035805	Transmembrane protein 70 homolog, mitochondrial	1.75706	0.810939	0.989481
EWGM_SinvR_isotig07580	SINVlc3_007843	FBgn0085376	Dmel_CG34347	1.13158	0.717272	0.591932
EWGM_SinvR_isotig07589	SINVlc3_012801	FBgn0037777	Dmel_CG11722	2.53489	1.73468	1.63628
EWGM_SinvR_isotig07661	SI2.2.0_09191	FBgn0052069	Dmel_CG32069	4.3584	3.75915	3.53408
EWGM_SinvR_isotig07726	SINVlc3_013343	FBgn0000212	brahma	2.71724	1.90577	2.02886
EWGM_SinvR_isotig07728	SINVlc3_011169	FBgn0023510	Dmel_CG17766	0.104389	0.493563	0.486487
EWGM_SinvR_isotig07730	SINVlc3_030511	FBgn0027508	Dmel_CG4719	4.27908	3.62982	3.57146
EWGM_SinvR_isotig07734	SINVlc3_017728	FBgn0040207	katanin 80	4.60832	3.69798	3.74168
EWGM_SinvR_isotig07736	SINVlc3_007848	FBgn0011016	Signal sequence receptor beta	-0.20441	0.0763576	0.22138
EWGM_SinvR_isotig07740	SI2.2.0_07695	FBgn0031098	Dmel_CG17068	-0.0603	0.190389	0.238562
EWGM_SinvR_isotig07746	SINVlc3_011136	FBgn0000709	flightless I	2.5292	1.87151	1.80876
EWGM_SinvR_isotig07750	SINVlc3_028579	FBgn0039212	Syntaxin 18	4.59496	3.54969	3.67122
EWGM_SinvR_isotig07754	SI2.2.0_08430	FBgn0027779	Vacuolar H[+]-ATPase SFD subunit	-0.476195	-0.296762	-0.0855928
EWGM_SinvR_isotig07756	SINVlc3_011704	FBgn0000256	cappuccino	2.5712	1.2948	1.40692
EWGM_SinvR_isotig07758	SI2.2.0_02999	FBgn0261261	pollux	2.47998	1.78187	1.80998
EWGM_SinvR_isotig07776	SINVlc3_014326	FBgn0003525	string	-0.66579	-0.27301	-0.130989
EWGM_SinvR_isotig07788	SINVlc3_021387	FBgn0033782	sugarbabe	1.28103	0.758902	0.747688
EWGM_SinvR_isotig07790	SINVlc3_007884	FBgn0032340	Enhancer of mRNA-decapping protein 4 homolog	3.37925	2.57329	2.71539
EWGM_SinvR_isotig07794	SINVlc3_025160	FBgn0031702	Dmel_CG14021	-0.803172	-0.405125	-0.225165
EWGM_SinvR_isotig07798	SINVlc3_026279	FBgn0067864	Patj homolog	2.93277	2.24197	2.2444
EWGM_SinvR_isotig07808	SI2.2.0_07175	FBgn0260862	Dmel_CG3279	0.463938	-0.0515632	0.0115009
EWGM_SinvR_isotig07810	SI2.2.0_03564	FBgn0026592	Fire exit	-0.77249	-0.407111	-0.350592
EWGM_SinvR_isotig07814	SINVlc3_019998	FBgn0050159	Dmel_CG30159	4.19425	3.13544	3.14089
EWGM_SinvR_isotig07816	SINVlc3_014348	FBgn0001316	klarsicht; small non-messenger RNA 438	2.55081	1.82047	1.88502
EWGM_SinvR_isotig07830	SI2.2.0_15529	FBgn0016693	Putative Achaete Scute Target 1	-0.782968	-0.479586	-0.146444
EWGM_SinvR_isotig07840	SI2.2.0_01623	FBgn0052138	Formin-like protein CG32138	0.957426	0.347925	0.314017
EWGM_SinvR_isotig07850	SI2.2.0_07799	FBgn0259246	bruchpilot	-0.786608	-0.445053	-0.330061
EWGM_SinvR_isotig07853	SINVlc3_037416	FBgn0031799	Dmel_CG9493	0.405943	-0.0143721	-0.0884465
EWGM_SinvR_isotig07856	SI2.2.0_10837	FBgn0086676	spinster	3.56525	2.44351	2.33719
EWGM_SinvR_isotig07864	SI2.2.0_12359	FBgn0039140	Mitochondrial Rho	-0.881533	-0.50958	-0.504421
EWGM_SinvR_isotig07866	SI2.2.0_00935	FBgn0042177	Dmel_CG32164	3.51168	2.84149	2.77356
EWGM_SinvR_isotig07868	SINVlc3_027556	FBgn0036505	Dmel_CG7945	-0.969087	-0.463091	-0.517439
EWGM_SinvR_isotig07874	SINVlc3_023168	FBgn0261451		-0.0620397	0.249765	0.301428
EWGM_SinvR_isotig07878	SINVlc3_020954	FBgn0027499	Dmel_CG12340	4.49835	3.55617	3.64903
EWGM_SinvR_isotig07886	SINVlc3_020517	FBgn0000114	arrest	4.04914	3.28578	3.33242
EWGM_SinvR_isotig07890	SINVlc3_029286	FBgn0261787		2.82998	2.17259	2.09603
EWGM_SinvR_isotig07892	SINVlc3_029380	FBgn0032640	small glutamine-rich tetratricopeptide containing protein	1.42034	0.735333	0.931241
EWGM_SinvR_isotig07906	SI2.2.0_07633	FBgn0050157	Probable Ufm1-specific protease 1	1.62325	0.844038	0.673628
EWGM_SinvR_isotig07916	SI2.2.0_10680	FBgn0053281	Dmel_CG33281	-0.876833	-0.494635	-0.618088
EWGM_SinvR_isotig07918	SINVlc3_020026	FBgn0003016	outspread	1.99389	1.62203	1.67804
EWGM_SinvR_isotig07928	SINVlc3_029985	FBgn0033603	Cuticular protein 47Ef	4.52095	3.3879	3.61302
EWGM_SinvR_isotig07930	SINVlc3_031046	FBgn0030581	Dmel_CG14408	2.46434	1.7709	1.74085
EWGM_SinvR_isotig07932	SINVlc3_021725	FBgn0262718		2.36347	1.36129	1.36922
EWGM_SinvR_isotig07934	SI2.2.0_12830	FBgn0025742	myotubularin	-0.471422	0.00141019	0.102152
EWGM_SinvR_isotig07936	SINVlc3_036196	FBgn0032783	Dmel_CG10237	0.990276	0.342666	0.213686
EWGM_SinvR_isotig07942	SI2.2.0_07255	FBgn0031544	Dmel_CG17593	-0.697823	-0.42268	-0.38103
EWGM_SinvR_isotig07948	SINVlc3_017018	FBgn0011824	Probable H/ACA ribonucleoprotein complex subunit 1	2.35906	1.63096	1.65808
EWGM_SinvR_isotig07950	SINVlc3_021794	FBgn0029881	Dmel_CG3973	2.71818	1.85283	1.98709
EWGM_SinvR_isotig07952	SINVlc3_026978	FBgn0003310	Star	2.80421	1.7894	1.80007
EWGM_SinvR_isotig07954	SI2.2.0_00394	FBgn0037540	PSEA-binding protein 95kD	-0.216156	0.0459355	0.136815
EWGM_SinvR_isotig07970	SI2.2.0_16027	FBgn0261016	Dmel_CG34364	4.81408	3.50622	3.65463
EWGM_SinvR_isotig07982	SI2.2.0_04621	FBgn0030358	Dmel_CG10362	1.56455	0.92286	0.851244
EWGM_SinvR_isotig07998	SINVlc3_012449	FBgn0261238	Alhambra	1.67092	0.937964	0.958215
EWGM_SinvR_isotig08016	SINVlc3_034641	FBgn0015794	Rab-related protein 4	1.7965	0.829358	0.978262
EWGM_SinvR_isotig08017	SI2.2.0_03602	FBgn0031769	Dmel_CG9135	3.84006	2.72717	2.83426
EWGM_SinvR_isotig08020	SI2.2.0_14859	FBgn0026433	Dmel_CG9201	2.19738	1.30028	1.2918
EWGM_SinvR_isotig08026	SINVlc3_028294	FBgn0013726	peanut	2.28607	1.58525	1.59999
EWGM_SinvR_isotig08027	SINVlc3_028294	FBgn0013726	peanut	2.15346	1.43245	1.43244
EWGM_SinvR_isotig08056	SI2.2.0_05946	FBgn0033273	Dmel_CG2183	3.50208	2.36984	2.34972
EWGM_SinvR_isotig08065	SINVlc3_032043	FBgn0025633	Dmel_CG13366	-0.758232	-0.426561	-0.411951
EWGM_SinvR_isotig08080	SI2.2.0_03834	FBgn0263600		3.89094	2.98386	3.04212
EWGM_SinvR_isotig08086	SI2.2.0_09669	FBgn0052112	Dmel_CG32112	3.16344	2.71804	2.61004
EWGM_SinvR_isotig08096	SI2.2.0_09003	FBgn0036397	UPF0171 protein CG8783	0.0330633	0.384549	0.333323
EWGM_SinvR_isotig08098	SI2.2.0_05107	FBgn0000307	chiffon	4.04573	3.34229	3.49096
EWGM_SinvR_isotig08114	SINVlc3_015042	FBgn0026737	Dmel_CG6171	1.87287	1.03013	1.03846
EWGM_SinvR_isotig08116	SI2.2.0_00155	FBgn0036000	Dmel_CG3434	2.37918	1.32225	1.44867
EWGM_SinvR_isotig08120	SINVlc3_007337	FBgn0033739	Dystrobrevin-like	3.85083	3.19917	3.20852
EWGM_SinvR_isotig08128	SINVlc3_018497	FBgn0003612	Suppressor of variegation 2-10	5.42334	4.82761	4.98566
EWGM_SinvR_isotig08136	SINVlc3_022558	FBgn0036240	Dmel_CG6928	3.47384	2.68736	2.65643
EWGM_SinvR_isotig08140	SI2.2.0_11100	FBgn0023511	Dmel_CG3810	2.06825	1.13191	1.17147
EWGM_SinvR_isotig08144	SI2.2.0_11726	FBgn0026869	Dmel_CG1981	2.68399	1.70471	1.78053
EWGM_SinvR_isotig08148	SI2.2.0_08354	FBgn0004406	tamas	-0.826949	-0.621638	-0.511855
EWGM_SinvR_isotig08156	SINVlc3_021545	FBgn0047114	Dmel_CG31142	-0.0902027	0.128733	0.234696
EWGM_SinvR_isotig08175	SINVlc3_020027	FBgn0027583	Dehydrogenase/reductase SDR family protein 7-like	2.19462	1.36032	1.54691
EWGM_SinvR_isotig08198	SI2.2.0_15490	FBgn0039635	Dmel_CG11876	-0.558991	0.0582081	0.134958
EWGM_SinvR_isotig08200	SI2.2.0_05204	FBgn0030007	Probable phenylalanyl-tRNA synthetase alpha chain	3.8868	3.01187	3.07152
EWGM_SinvR_isotig08208	SINVlc3_007143	FBgn0039075	Dmel_CG4393	-0.923113	-0.614304	-0.608669
EWGM_SinvR_isotig08212	SINVlc3_027374	FBgn0039562	Glycoprotein 93	5.33231	4.45634	4.50404
EWGM_SinvR_isotig08226	SI2.2.0_07705	FBgn0040268	Topoisomerase 3alpha	-0.474974	-0.191261	-0.0658076
EWGM_SinvR_isotig08230	SI2.2.0_10681	FBgn0052202	Dmel_CG32202	-0.121803	0.12059	0.304614
EWGM_SinvR_isotig08242	SI2.2.0_12351	FBgn0034925	Dmel_CG5339	-0.508502	-0.0547817	-0.0252378
EWGM_SinvR_isotig08244	SI2.2.0_07547	FBgn0032850	Dmel_CG10723	-0.962546	-0.651049	-0.652309
EWGM_SinvR_isotig08250	SI2.2.0_12960	FBgn0010235	Kinesin light chain	3.32532	2.34833	2.44952
EWGM_SinvR_isotig08256	SI2.2.0_05183	FBgn0039450	Dmel_CG5484	4.86672	4.30608	4.15527
EWGM_SinvR_isotig08260	SI2.2.0_10969	FBgn0038672	Dmel_CG6005	3.31769	2.57211	2.46851
EWGM_SinvR_isotig08278	SINVlc3_021366	FBgn0038395	Dmel_CG10407	-0.840665	-0.369645	-0.463464
EWGM_SinvR_isotig08292	SI2.2.0_11649	FBgn0260995		-0.39212	-0.206351	0.0142299
EWGM_SinvR_isotig08295	SI2.2.0_14211	FBgn0025625	Dmel_CG4290	-0.591955	-0.0582435	0.0878216
EWGM_SinvR_isotig08315	SI2.2.0_03419	FBgn0030011	Dmel_CG10763	3.56082	2.48715	2.35142
EWGM_SinvR_isotig08327	SI2.2.0_01089	FBgn0000083	Annexin IX	4.90293	4.46629	4.37658
EWGM_SinvR_isotig08329	SINVlc3_009925	FBgn0261872		3.59326	2.9971	3.10146
EWGM_SinvR_isotig08331	SINVlc3_036922	FBgn0045073	Stromal interaction molecule	1.19095	0.659713	0.696286
EWGM_SinvR_isotig08333	SINVlc3_027390	FBgn0033936	Dmel_CG17386	3.19928	2.27688	2.31035
EWGM_SinvR_isotig08335	SI2.2.0_07981	FBgn0051812	Dmel_CG31812	3.19317	2.21844	2.24602
EWGM_SinvR_isotig08336	SI2.2.0_07981	FBgn0051812	Dmel_CG31812	3.03257	2.193	2.26991
EWGM_SinvR_isotig08339	SINVlc3_011093	FBgn0052843	Dmel_CG32843	0.724267	1.05305	1.02138
EWGM_SinvR_isotig08343	SI2.2.0_80199	FBgn0031399	missing oocyte	4.49212	4.00618	3.95922
EWGM_SinvR_isotig08349	SI2.2.0_01399	FBgn0039061	Inwardly rectifying potassium channel	-0.937149	-0.499581	-0.478139
EWGM_SinvR_isotig08357	SI2.2.0_09399	FBgn0030530	Dmel_CG11063	1.61144	0.570973	0.691741
EWGM_SinvR_isotig08359	SINVlc3_011620	FBgn0000046	Actin 87E	-0.543952	-0.212304	-0.12691
EWGM_SinvR_isotig08385	SINVlc3_029157	FBgn0003502	Btk family kinase at 29A	3.76277	2.80502	2.87846
EWGM_SinvR_isotig08386	SI2.2.0_11514	FBgn0036916	Dmel_CG8025	3.73171	2.41074	2.39901
EWGM_SinvR_isotig08388	SI2.2.0_12919	FBgn0053230	Dmel_CG33230	1.67324	0.776869	0.751012
EWGM_SinvR_isotig08389	SI2.2.0_15511	FBgn0028579	Putative homeodomain transcription factor	0.629962	-0.0189368	-0.139646
EWGM_SinvR_isotig08393	SI2.2.0_08036	FBgn0041100	parkin	3.27839	2.75744	2.59196
EWGM_SinvR_isotig08412	SINVlc3_035127	FBgn0003475	spire	1.71638	1.03916	1.04592
EWGM_SinvR_isotig08413	SI2.2.0_06823	FBgn0000996	double parked	4.61993	3.30233	3.35757
EWGM_SinvR_isotig08421	SI2.2.0_08536	FBgn0029174	FK506-binding protein FKBP59	4.63238	4.10695	3.87335
EWGM_SinvR_isotig08431	SI2.2.0_05460	FBgn0037770	Arginine methyltransferase 4	3.09567	1.8779	1.97242
EWGM_SinvR_isotig08433	SI2.2.0_05650	FBgn0013988	Stretchin-Mlck	2.46625	1.54641	1.47189
EWGM_SinvR_isotig08435	SI2.2.0_07179	FBgn0002905	mutagen-sensitive 308	3.28101	2.08828	2.06672
EWGM_SinvR_isotig08443	SI2.2.0_00482	FBgn0014861	Minichromosome maintenance 2	4.04471	3.27669	3.2253
EWGM_SinvR_isotig08467	SINVlc3_012455	FBgn0035526	Dmel_CG1316	2.3025	1.70429	1.67312
EWGM_SinvR_isotig08483	SI2.2.0_07993	FBgn0027619	Eukaryotic translation initiation factor 3 subunit J	5.08004	4.38734	4.34701
EWGM_SinvR_isotig08485	SINVlc3_035794	FBgn0013435	cdc2-related-kinase	4.10739	3.24018	3.22366
EWGM_SinvR_isotig08489	SINVlc3_042504	FBgn0034497	Dmel_CG9090	1.96009	1.30386	1.36825
EWGM_SinvR_isotig08492	SI2.2.0_02167	FBgn0020306	domino; small non-messenger RNA 184	3.00422	2.20021	2.19372
EWGM_SinvR_isotig08508	SINVlc3_029148	FBgn0031265	Dmel_CG2794	-0.652983	-0.321212	-0.174244
EWGM_SinvR_isotig08509	SINVlc3_027655	FBgn0011224	hephaestus	-0.910537	-0.740852	-0.580072
EWGM_SinvR_isotig08513	SI2.2.0_12405	FBgn0036179	Dmel_CG7368	1.60097	0.835299	0.915141
EWGM_SinvR_isotig08517	SINVlc3_041841	FBgn0041191	GTP-binding protein Rheb homolog	0.289157	0.646865	0.607389
EWGM_SinvR_isotig08519	SI2.2.0_13651	FBgn0034792	Dmel_CG3499	0.462858	0.908245	0.867464
EWGM_SinvR_isotig08525	SINVlc3_037354	FBgn0003091	Protein C kinase 53E	-0.125359	0.194838	0.335639
EWGM_SinvR_isotig08537	SI2.2.0_06037	FBgn0259935	Dmel_CG33277	-0.958253	-0.462425	-0.339114
EWGM_SinvR_isotig08539	SINVlc3_035500	FBgn0034697	Dmel_CG11061	3.34368	2.5138	2.37068
EWGM_SinvR_isotig08541	SI2.2.0_07044	FBgn0036534	Decapping protein 2	1.95871	0.943209	1.0466
EWGM_SinvR_isotig08543	SINVlc3_034732	FBgn0025393	Dmel_CG14795	-0.989041	-0.680499	-0.694859
EWGM_SinvR_isotig08561	SI2.2.0_00462	FBgn0011741	Actin-related protein 13E	3.09344	2.22827	2.16425
EWGM_SinvR_isotig08565	SI2.2.0_03296	FBgn0261995		2.79018	2.28221	2.03373
EWGM_SinvR_isotig08567	SI2.2.0_13944	FBgn0036020	Dmel_CG8336	3.12856	2.27372	2.28825
EWGM_SinvR_isotig08568	SI2.2.0_13944	FBgn0036020	Dmel_CG8336	3.14768	2.25549	2.30839
EWGM_SinvR_isotig08569	SINVlc3_033202	FBgn0030141	Dmel_CG3002	2.4349	2.1767	2.06339
EWGM_SinvR_isotig08573	SINVlc3_021178	FBgn0039061	Inwardly rectifying potassium channel	-0.499916	0.401598	0.552465
EWGM_SinvR_isotig08577	SINVlc3_018719	FBgn0004584	Recombination repair protein 1	2.08377	1.25097	1.27132
EWGM_SinvR_isotig08585	SINVlc3_016625	FBgn0038248	Protein Cep78 homolog	-0.517787	0.415812	0.413637
EWGM_SinvR_isotig08589	SINVlc3_013401	FBgn0022224	ubiquitin like	3.03302	2.04557	2.04429
EWGM_SinvR_isotig08590	SINVlc3_013313	FBgn0263398		2.45898	1.45147	1.3691
EWGM_SinvR_isotig08611	SI2.2.0_09118	FBgn0037976	Tachykinin	-0.208463	0.190977	0.127318
EWGM_SinvR_isotig08617	SINVlc3_009387	FBgn0033988	parcas	3.54121	2.84972	2.84437
EWGM_SinvR_isotig08619	SINVlc3_031723	FBgn0015286	Ras-related protein	3.22058	1.95407	1.99782
EWGM_SinvR_isotig08621	SI2.2.0_09055	FBgn0025582	Int6 homologue	0.858682	0.380748	0.421452
EWGM_SinvR_isotig08625	SI2.2.0_14446	FBgn0031374	Dmel_CG7337	0.36181	-0.136823	-0.0829667
EWGM_SinvR_isotig08631	SI2.2.0_03503	FBgn0035903	Dmel_CG6765	-0.678925	-0.429576	-0.322339
EWGM_SinvR_isotig08636	SI2.2.0_06939	FBgn0033247	Dmel_CG8722	-1.01056	-0.823574	-0.775469
EWGM_SinvR_isotig08643	SI2.2.0_08812	FBgn0262599		2.4695	3.35369	3.26598
EWGM_SinvR_isotig08645	SI2.2.0_80063	FBgn0051915	Glycosyltransferase 25 family member	0.981877	0.565429	0.511197
EWGM_SinvR_isotig08670	SINVlc3_031072	FBgn0039944	Dmel_CG17162; Dmel_CG17159	3.28213	2.73863	2.75859
EWGM_SinvR_isotig08678	SI2.2.0_11329	FBgn0000227	Blastoderm-specific gene 25A	2.38238	1.59155	1.46397
EWGM_SinvR_isotig08688	SI2.2.0_08229	FBgn0031717	Glucosamine-6-phosphate isomerase	3.75881	2.75539	2.93788
EWGM_SinvR_isotig08696	SI2.2.0_10898	FBgn0262684		4.78151	3.20889	3.31252
EWGM_SinvR_isotig08702	SI2.2.0_06970	FBgn0039265	Dmel_CG11790	3.81917	2.59639	2.55165
EWGM_SinvR_isotig08716	SI2.2.0_11338	FBgn0035769	Dmel_CG8591	1.8999	1.069	1.02906
EWGM_SinvR_isotig08724	SINVlc3_034734	FBgn0010340	upstream of RpII140	1.79793	1.14949	1.02358
EWGM_SinvR_isotig08725	SI2.2.0_08596	FBgn0038206	twinfilin	1.07649	0.470809	0.363317
EWGM_SinvR_isotig08750	SINVlc3_015301	FBgn0030873	Dmel_CG15814	2.62753	1.55066	1.53082
EWGM_SinvR_isotig08756	SI2.2.0_01360	FBgn0038491	Dmel_CG5292	-0.920246	-0.675476	-0.496652
EWGM_SinvR_isotig08764	SI2.2.0_00212	FBgn0034419	Dmel_CG15111	3.3955	2.76664	2.41419
EWGM_SinvR_isotig08768	SINVlc3_009019	FBgn0004838	Heterogeneous nuclear ribonucleoprotein at 27C	3.45309	2.18687	2.24139
EWGM_SinvR_isotig08777	SI2.2.0_12031	FBgn0038425	Dmel_CG14881	3.19473	2.54155	2.34645
EWGM_SinvR_isotig08788	SINVlc3_021018	FBgn0017414	Dmel_CG12346	-0.787539	-0.568995	-0.416581
EWGM_SinvR_isotig08799	SINVlc3_039825	FBgn0027515	Dmel_CG7115	-0.991499	-0.680489	-0.565543
EWGM_SinvR_isotig08805	SI2.2.0_00566	FBgn0013746	COP9 signalosome complex subunit 2	2.13554	1.10149	1.10722
EWGM_SinvR_isotig08811	SI2.2.0_14099	FBgn0036272	Dmel_CG4300	2.15193	1.16234	1.05395
EWGM_SinvR_isotig08834	SI2.2.0_13728	FBgn0038499	Dmel_CG31256	0.128704	-0.375933	-0.285268
EWGM_SinvR_isotig08839	SINVlc3_024099	FBgn0015240	Hormone receptor-like in 96	3.16351	2.19707	2.22592
EWGM_SinvR_isotig08853	SI2.2.0_05381	FBgn0031217	Dmel_CG11377	1.78039	0.955555	0.994289
EWGM_SinvR_isotig08855	SINVlc3_024137	FBgn0039844	Dmel_CG1607	0.856567	1.23485	2.66643
EWGM_SinvR_isotig08857	SI2.2.0_05045	FBgn0033551	Dmel_CG7222	2.25515	1.38967	1.24677
EWGM_SinvR_isotig08865	SINVlc3_017002	FBgn0000018	abnormal oocyte	-0.874654	-0.595949	-0.449367
EWGM_SinvR_isotig08876	SINVlc3_020697	FBgn0027526	Dmel_CG6697	4.01457	3.00567	3.05132
EWGM_SinvR_isotig08882	SINVlc3_023702	FBgn0035998	Dmel_CG3437	2.41566	1.40206	1.45435
EWGM_SinvR_isotig08884	SI2.2.0_12603	FBgn0030067	RNA-binding motif protein 13	4.09867	3.17362	3.24974
EWGM_SinvR_isotig08890	SINVlc3_018712	FBgn0020647	Krueppel target at 95D	2.74261	1.87727	1.89632
EWGM_SinvR_isotig08896	SINVlc3_037418	FBgn0029839	Dmel_CG4660	2.5868	0.906329	0.704736
EWGM_SinvR_isotig08898	SI2.2.0_15233	FBgn0243513	cornichon related	4.42025	3.51385	3.47876
EWGM_SinvR_isotig08899	SINVlc3_029854	FBgn0243513	cornichon related	3.67314	3.03912	2.97223
EWGM_SinvR_isotig08904	SI2.2.0_08634	FBgn0031781	Dmel_CG5972	4.79758	3.79587	3.8139
EWGM_SinvR_isotig08916	SINVlc3_033829	FBgn0036008	Dmel_CG3408	-0.136855	0.151859	0.287484
EWGM_SinvR_isotig08924	SI2.2.0_04564	FBgn0039864	Dmel_CG11550	-0.226727	0.189433	0.205685
EWGM_SinvR_isotig08932	SINVlc3_032427	FBgn0034959	Dmel_CG11388	3.4299	2.2385	2.16325
EWGM_SinvR_isotig08934	SI2.2.0_00213	FBgn0031361	Dmel_CG17652	3.12873	2.46371	2.35945
EWGM_SinvR_isotig08941	SI2.2.0_05770	FBgn0036028	Dmel_CG16717	1.77417	1.49434	1.352
EWGM_SinvR_isotig08950	SINVlc3_011729	FBgn0030239	Probable 6-phosphogluconolactonase	4.28948	3.54664	3.28655
EWGM_SinvR_isotig08951	SINVlc3_011729	FBgn0030239	Probable 6-phosphogluconolactonase	4.27316	3.49287	3.2199
EWGM_SinvR_isotig08966	SINVlc3_029312	FBgn0023212	Elongin B	1.58193	0.730089	0.717471
EWGM_SinvR_isotig08978	SI2.2.0_14090	FBgn0035473	maggie	5.3574	4.66803	4.65347
EWGM_SinvR_isotig08980	SI2.2.0_02580	FBgn0085423	Dmel_CG34394	-0.0237762	0.339799	0.475762
EWGM_SinvR_isotig08984	SINVlc3_018973	FBgn0037609	Protein unc-50 homolog	4.20577	3.44063	3.28384
EWGM_SinvR_isotig08989	SINVlc3_019781	FBgn0050481	mitochondrial ribosomal protein L53	4.23685	3.29784	3.35654
EWGM_SinvR_isotig08993	SINVlc3_040288	FBgn0027498	LanC-like protein 3 homolog	2.11116	1.33631	1.51157
EWGM_SinvR_isotig08999	SINVlc3_013316	FBgn0036271	Porphobilinogen synthase	3.0545	2.10577	1.96655
EWGM_SinvR_isotig09013	SINVlc3_036393	FBgn0019662	quemao	2.76119	1.8719	1.85231
EWGM_SinvR_isotig09017	SI2.2.0_13504	FBgn0030915	Nitric oxide synthase-interacting protein-like	4.19152	3.17942	3.0163
EWGM_SinvR_isotig09023	SI2.2.0_10315	FBgn0260744	Transport and Golgi organization 9	2.2995	1.65853	1.72635
EWGM_SinvR_isotig09027	SINVlc3_014796	FBgn0035336	Nucleolar MIF4G domain-containing protein 1 homolog	1.87474	0.908244	1.00901
EWGM_SinvR_isotig09043	SINVlc3_036094	FBgn0261882		4.58524	3.65291	3.71947
EWGM_SinvR_isotig09044	SINVlc3_036094	FBgn0261882		4.63378	3.71544	3.63555
EWGM_SinvR_isotig09057	SINVlc3_015619	FBgn0024432	Dynein light chain 90F	3.67295	2.89129	2.75001
EWGM_SinvR_isotig09058	SI2.2.0_13297	FBgn0024432	Dynein light chain 90F	3.46265	2.7425	2.62548
EWGM_SinvR_isotig09065	SINVlc3_001016	FBgn0034058	Dmel_CG8315	0.343272	-0.213805	-0.185384
EWGM_SinvR_isotig09077	SI2.2.0_08442	FBgn0003204	raspberry	5.61859	5.124	5.12899
EWGM_SinvR_isotig09079	SI2.2.0_10650	FBgn0026718	Dmel_CG17608	0.814828	1.25747	1.28912
EWGM_SinvR_isotig09088	SI2.2.0_08384	FBgn0027936	vihar	4.54109	3.6052	3.56698
EWGM_SinvR_isotig09090	SI2.2.0_05158	FBgn0243516	Verprolin 1	2.9579	2.2689	2.27274
EWGM_SinvR_isotig09115	SINVlc3_018455	FBgn0039132	Dmel_CG5864	1.57399	1.03869	0.931631
EWGM_SinvR_isotig09116	SINVlc3_018455	FBgn0039132	Dmel_CG5864	3.96352	3.42761	3.22813
EWGM_SinvR_isotig09133	SINVlc3_013966	FBgn0027932	A kinase anchor protein 200	3.74436	2.78458	2.73758
EWGM_SinvR_isotig09134	SINVlc3_013966	FBgn0027932	A kinase anchor protein 200	2.21742	0.959536	0.932459
EWGM_SinvR_isotig09137	SI2.2.0_11420	FBgn0051357	Dmel_CG31357	4.88793	4.14292	4.04169
EWGM_SinvR_isotig09149	SINVlc3_026699	FBgn0015797	Rab-protein 6	3.4233	2.41754	2.37564
EWGM_SinvR_isotig09155	SI2.2.0_11962	FBgn0004034	yellow	-0.0080347	0.344872	0.363091
EWGM_SinvR_isotig09163	SI2.2.0_10208	FBgn0026060	Multiple inositol polyphosphate phosphatase 2	2.83742	2.21893	2.02676
EWGM_SinvR_isotig09173	SINVlc3_027539	FBgn0004379	Kinesin-like protein at 67A	-0.461211	0.105412	0.335247
EWGM_SinvR_isotig09175	SINVlc3_035393	FBgn0037241	Dmel_CG14646	3.1059	2.846	2.60821
EWGM_SinvR_isotig09177	SINVlc3_010280	FBgn0035020	Dmel_CG13585	4.7627	4.30664	4.33188
EWGM_SinvR_isotig09178	SI2.2.0_02949	FBgn0026562	Dmel_CG6378	3.5783	2.31822	2.35762
EWGM_SinvR_isotig09181	SINVlc3_015025	FBgn0026170	Dmel_CG4494	4.56987	4.02311	3.98236
EWGM_SinvR_isotig09182	SINVlc3_015025	FBgn0026170	Dmel_CG4494	5.18831	4.59813	4.66369
EWGM_SinvR_isotig09197	SINVlc3_017005	FBgn0034066	Dmel_CG8397	4.22391	3.55455	3.41104
EWGM_SinvR_isotig09198	SI2.2.0_02122	FBgn0034066	Dmel_CG8397	4.52761	3.66829	3.52685
EWGM_SinvR_isotig09203	SI2.2.0_13648	FBgn0003475	spire	2.22074	1.40964	1.32727
EWGM_SinvR_isotig09209	SI2.2.0_14522	FBgn0036036	Dmel_CG14174	4.52833	3.18451	3.3492
EWGM_SinvR_isotig09218	SI2.2.0_15999	FBgn0051232	kokopelli	3.57709	2.75441	2.62773
EWGM_SinvR_isotig09219	SI2.2.0_15999	FBgn0051232	kokopelli	4.8826	4.03682	3.9346
EWGM_SinvR_isotig09240	SI2.2.0_10261	FBgn0035194	Dmel_CG9187	-0.974272	-0.651917	-0.647001
EWGM_SinvR_isotig09244	SINVlc3_021919	FBgn0031629	Dmel_CG3244	-0.853329	0.0342251	-0.0194662
EWGM_SinvR_isotig09271	SI2.2.0_00663	FBgn0037491	Dmel_CG1227	1.83676	1.55966	1.28866
EWGM_SinvR_isotig09272	SINVlc3_039620	FBgn0037491	Dmel_CG1227	1.85738	1.33837	1.15044
EWGM_SinvR_isotig09273	SI2.2.0_04208	FBgn0028325	lethal (1) G0334	-0.2372	0.117118	0.050401
EWGM_SinvR_isotig09275	SI2.2.0_15519	FBgn0035831	Dmel_CG8038	3.90798	2.96806	2.73443
EWGM_SinvR_isotig09279	SINVlc3_018330	FBgn0033548	H/ACA ribonucleoprotein complex subunit 3	0.324775	0.653632	0.662159
EWGM_SinvR_isotig09334	SI2.2.0_12519	FBgn0036726	Dmel_CG7603	3.57692	3.03297	2.7339
EWGM_SinvR_isotig09346	SI2.2.0_80453	FBgn0011591	fringe	-0.875527	0.862807	1.05335
EWGM_SinvR_isotig09352	SI2.2.0_00304	FBgn0033773	Dmel_CG8767	2.46436	1.30073	1.36675
EWGM_SinvR_isotig09356	SI2.2.0_08874	FBgn0035624	Dmel_CG12756	2.24721	1.73766	1.60241
EWGM_SinvR_isotig09377	SI2.2.0_06405	FBgn0046247	Dmel_CG5938	1.31147	0.642117	0.65541
EWGM_SinvR_isotig09401	SI2.2.0_03163	FBgn0263260		4.05867	3.03254	2.60051
EWGM_SinvR_isotig09407	SINVlc3_032373	FBgn0044020	Dmel_CG8998	4.88521	4.05682	3.91152
EWGM_SinvR_isotig09428	SINVlc3_008935	FBgn0004087	Dihydrofolate reductase	3.74257	2.79229	2.802
EWGM_SinvR_isotig09442	SI2.2.0_07645	FBgn0003882	tube	2.69975	2.3666	2.19506
EWGM_SinvR_isotig09460	SI2.2.0_12511	FBgn0260861	Dmel_CG9298	4.52532	4.03148	3.78955
EWGM_SinvR_isotig09464	SI2.2.0_15149	FBgn0250876	Semaphorin-5c	-0.586626	-0.143832	-0.0557244
EWGM_SinvR_isotig09466	SI2.2.0_08698	FBgn0029957	Dmel_CG12155	2.31585	1.89988	1.6206
EWGM_SinvR_isotig09494	SINVlc3_036439	FBgn0052448	Dmel_CG32448	1.76761	1.38378	1.24331
EWGM_SinvR_isotig09525	SINVlc3_000354	FBgn0038474	mitochondrial ribosomal protein S11	2.86587	1.83986	1.60458
EWGM_SinvR_isotig09551	SI2.2.0_04791	FBgn0262801		5.20326	4.39436	4.31659
EWGM_SinvR_isotig09576	SI2.2.0_05106	FBgn0039271	Dmel_CG11839	2.72028	1.86631	1.9256
EWGM_SinvR_isotig09578	SI2.2.0_06408	FBgn0038642	Dmel_CG7709	0.517381	1.37658	1.21136
EWGM_SinvR_isotig09626	SI2.2.0_01043	FBgn0034089	Dmel_CG8446	3.63168	2.87707	2.69997
EWGM_SinvR_isotig09632	SI2.2.0_16066	FBgn0022097	V-type proton ATPase subunit D 1	-0.684284	-0.111485	-0.125439
EWGM_SinvR_isotig09736	SINVlc3_014796	FBgn0035336	Nucleolar MIF4G domain-containing protein 1 homolog	1.31398	0.501277	0.445388
EWGM_SinvR_isotig09777	SI2.2.0_14261	FBgn0028544	Dmel_CG16884	-0.342519	-0.0357568	0.0112261
EWGM_SinvR_isotig09797	SINVlc3_016187	FBgn0039969	Dmel_CG17510	-0.841539	-0.513216	-0.376021
EWGM_SinvR_isotig09909	SINVlc3_042741	FBgn0028841	juvenile hormone acid methyltransferase	1.0107	2.64209	1.30539
EWGM_SinvR_isotig10104	SINVlc3_007979	FBgn0013750	ADP ribosylation factor 51F	-0.946187	-0.755926	-0.640079
EWGM_SinvR_isotig10179	SINVlc3_029240	FBgn0023172	Dmel_CG9635	2.12811	1.55697	1.37426
EWGM_SinvR_isotig10197	SI2.2.0_09777	FBgn0035890	Dmel_CG13667	2.96145	2.09218	2.11196
EWGM_SinvR_isotig10199	SINVlc3_011739	FBgn0036257	Rho GTPase-activating protein 68F	3.06918	2.11046	1.9319
EWGM_SinvR_isotig10203	SINVlc3_023487	FBgn0053519	Dmel_CG33519	3.05505	3.89535	3.80581
EWGM_SinvR_isotig10211	SINVlc3_012419	FBgn0029833	Dmel_CG5941	4.12498	3.6728	3.54925
EWGM_SinvR_isotig10217	SINVlc3_007335	FBgn0016930	smell impaired 35A	2.99049	2.37713	2.3163
EWGM_SinvR_isotig10219	SINVlc3_011089	FBgn0027835	Dodeca-satellite-binding protein 1	4.58545	4.03456	3.84571
EWGM_SinvR_isotig10221	SINVlc3_031374	FBgn0024993	Dmel_CG2662	1.18082	1.53345	1.45934
EWGM_SinvR_isotig10231	SI2.2.0_08791	FBgn0036660	Dmel_CG13025	0.824736	1.13857	1.21337
EWGM_SinvR_isotig10237	SINVlc3_013678	FBgn0016756	Ubiquitin-specific protease 64E	3.54403	3.07075	3.08164
EWGM_SinvR_isotig10269	SI2.2.0_06642	FBgn0038313	Dmel_CG4338	4.05479	3.56168	3.4106
EWGM_SinvR_isotig10297	SI2.2.0_05176	FBgn0029912	Dmel_CG4557	2.57289	1.97835	1.87736
EWGM_SinvR_isotig10301	SINVlc3_015009	FBgn0038244	Dmel_CG7987	1.9389	1.0831	1.1839
EWGM_SinvR_isotig10303	SINVlc3_034739	FBgn0001965	Son of sevenless	3.212	2.64416	2.50295
EWGM_SinvR_isotig10311	SINVlc3_025471	FBgn0014037	Dmel_CG32217	-0.361423	1.20077	1.42634
EWGM_SinvR_isotig10321	SI2.2.0_14207	FBgn0261109	Dmel_CG7764	-0.960167	-0.801849	-0.640993
EWGM_SinvR_isotig10325	SINVlc3_031065	FBgn0026582	Dmel_CG9418	3.97092	3.42736	3.3419
EWGM_SinvR_isotig10331	SINVlc3_025913	FBgn0263705		-0.52239	-0.009539	0.0101029
EWGM_SinvR_isotig10337	SINVlc3_019991	FBgn0031107	Probable E3 ubiquitin-protein ligase HERC2	3.08705	2.46777	2.45703
EWGM_SinvR_isotig10343	SI2.2.0_03450	FBgn0040324	Dmel_CG1862	-0.650993	-0.171937	-0.35497
EWGM_SinvR_isotig10345	SINVlc3_037333	FBgn0031020	Dmel_CG12202	4.25606	3.34797	3.39664
EWGM_SinvR_isotig10355	SINVlc3_015054	FBgn0038803	Dmel_CG5191	4.54632	4.06778	3.91817
EWGM_SinvR_isotig10361	SINVlc3_010231	FBgn0261360	Guanylyl cyclase at 76C	4.13722	3.08346	3.3038
EWGM_SinvR_isotig10371	SI2.2.0_02593	FBgn0030686	mitochondrial ribosomal protein L3	1.24776	0.860082	0.717982
EWGM_SinvR_isotig10377	SI2.2.0_12853	FBgn0026259	Dmel_CG10840	2.19608	1.5722	1.36112
EWGM_SinvR_isotig10403	SINVlc3_025008	FBgn0016126	Calcium/calmodulin-dependent protein kinase I	-0.765648	-0.451333	-0.526381
EWGM_SinvR_isotig10411	SI2.2.0_02216	FBgn0031985	Protein MON2 homolog	3.65908	3.01045	2.92748
EWGM_SinvR_isotig10421	SINVlc3_011652	FBgn0033109	Dmel_CG9446	-0.887146	-0.379265	-0.545622
EWGM_SinvR_isotig10427	SI2.2.0_09415	FBgn0020236	ATP citrate lyase	3.94704	3.41282	3.1881
EWGM_SinvR_isotig10431	SINVlc3_034826	FBgn0037654	Dmel_CG11983	0.0453551	0.310346	0.47222
EWGM_SinvR_isotig10433	SI2.2.0_11381	FBgn0261547		2.825	1.97643	2.15313
EWGM_SinvR_isotig10435	SINVlc3_020441	FBgn0029996	Ubiquitin carrier protein	-0.846582	-0.623516	-0.670702
EWGM_SinvR_isotig10437	SI2.2.0_04547	FBgn0038181	Dmel_CG9297	-1.05066	-0.774859	-0.794191
EWGM_SinvR_isotig10449	SINVlc3_031551	FBgn0027053	COP9 complex homolog subunit 5	1.96804	1.2441	1.09737
EWGM_SinvR_isotig10455	SINVlc3_024586	FBgn0026438	Excitatory amino acid transporter 2	0.00080919	0.382999	0.515668
EWGM_SinvR_isotig10479	SINVlc3_032253	FBgn0052438	Dmel_CG32438	4.13419	3.01559	3.04273
EWGM_SinvR_isotig10481	SI2.2.0_05213	FBgn0041147	imaginal discs arrested	2.79527	2.07283	2.02641
EWGM_SinvR_isotig10495	SINVlc3_023920	FBgn0035132	methuselah-like 10	3.34429	2.564	2.69104
EWGM_SinvR_isotig10497	SI2.2.0_14204	FBgn0034878	Dmel_CG3941	-0.903345	-0.810245	-0.692995
EWGM_SinvR_isotig10503	SI2.2.0_03573	FBgn0031344	Dmel_CG7420	3.37993	2.34061	2.3077
EWGM_SinvR_isotig10505	SI2.2.0_01217	FBgn0001330	kurz	4.11576	3.50459	3.54371
EWGM_SinvR_isotig10513	SINVlc3_034650	FBgn0029878	Protein interacting with APP tail-1	1.43817	0.687649	0.871254
EWGM_SinvR_isotig10535	SI2.2.0_14150	FBgn0028695	Dmel_CG7762	5.03279	4.41963	4.16985
EWGM_SinvR_isotig10537	SINVlc3_009496	FBgn0032479	Dmel_CG16974	5.07717	4.40128	4.35825
EWGM_SinvR_isotig10545	SI2.2.0_15462	FBgn0039120	Dmel_CG10198	3.01367	2.47701	2.44178
EWGM_SinvR_isotig10547	SI2.2.0_03145	FBgn0027079	Valyl-tRNA synthetase	1.8203	1.16763	1.00963
EWGM_SinvR_isotig10549	SI2.2.0_03614	FBgn0029693	Dmel_CG6379	-0.913577	-0.376107	-0.298923
EWGM_SinvR_isotig10555	SINVlc3_029989	FBgn0037010	Dmel_CG4825	-0.301065	0.11951	0.13029
EWGM_SinvR_isotig10557	SINVlc3_021931	FBgn0035111	Dmel_CG16940	4.89842	4.37903	4.15492
EWGM_SinvR_isotig10567	SINVlc3_025692	FBgn0038488	Dmel_CG11896	3.10804	2.01057	2.14904
EWGM_SinvR_isotig10569	SI2.2.0_16517	FBgn0000182	Bicaudal C	5.29412	4.12235	4.29705
EWGM_SinvR_isotig10588	SINVlc3_023703	FBgn0034606	Dmel_CG18375	4.32259	3.7953	3.65073
EWGM_SinvR_isotig10594	SI2.2.0_09054	FBgn0023528	Dmel_CG2924	0.503449	0.759696	0.850851
EWGM_SinvR_isotig10596	SINVlc3_023507	FBgn0000097	anterior open	1.70146	1.15246	0.92291
EWGM_SinvR_isotig10598	SINVlc3_028718	FBgn0263346		0.678389	1.31743	1.30478
EWGM_SinvR_isotig10600	SI2.2.0_06384	FBgn0035407	Dmel_CG14962	2.82854	1.97403	2.01597
EWGM_SinvR_isotig10602	SINVlc3_041235	FBgn0027587	Dmel_CG7028	3.91074	3.31278	3.24079
EWGM_SinvR_isotig10604	SINVlc3_025889	FBgn0003748	Trehalase	2.53836	3.45969	2.71295
EWGM_SinvR_isotig10640	SI2.2.0_08246	FBgn0034045	Dmel_CG8249	-0.978437	-0.426535	-0.536768
EWGM_SinvR_isotig10646	SINVlc3_000126	FBgn0027562	Dmel_CG10345	-0.558001	0.43865	0.576247
EWGM_SinvR_isotig10654	SINVlc3_009870	FBgn0260430		4.0572	3.52365	3.14883
EWGM_SinvR_isotig10660	SINVlc3_009420	FBgn0026721	Dmel_CG6953	-0.883751	-0.610273	-0.466523
EWGM_SinvR_isotig10666	SINVlc3_020988	FBgn0015834	Eukaryotic translation initiation factor 3 subunit I	5.33304	4.71258	4.64895
EWGM_SinvR_isotig10674	SI2.2.0_09855	FBgn0035766	N-acetyltransferase eco	-0.394928	-0.258383	-0.0708208
EWGM_SinvR_isotig10682	SI2.2.0_03612	FBgn0050342	Dmel_CG30342	0.282783	0.769572	0.75262
EWGM_SinvR_isotig10690	SI2.2.0_02017	FBgn0003502	Btk family kinase at 29A	0.0977672	0.396817	0.422917
EWGM_SinvR_isotig10694	SI2.2.0_13895	FBgn0031492	Dmel_CG3542	3.22627	2.36359	2.40867
EWGM_SinvR_isotig10706	SINVlc3_017711	FBgn0035877	UPF0183 protein CG7083	3.69229	2.72888	2.60013
EWGM_SinvR_isotig10708	SINVlc3_020955	FBgn0053144	Dmel_CG33144	2.99946	2.38208	2.34277
EWGM_SinvR_isotig10712	SI2.2.0_06150	FBgn0034258	Eukaryotic translation initiation factor 3 subunit C	4.84589	4.18109	4.04715
EWGM_SinvR_isotig10732	SINVlc3_021517	FBgn0028741	Putative FYVE finger-containing phosphoinositide kinase fab1	3.74479	3.06445	2.90812
EWGM_SinvR_isotig10734	SINVlc3_041431	FBgn0034277	Dmel_CG6370	2.96682	2.45248	2.30424
EWGM_SinvR_isotig10738	SI2.2.0_10017	FBgn0032949	Dmel_CG3305	0.028115	-0.206905	-0.302813
EWGM_SinvR_isotig10746	SINVlc3_013268	FBgn0051772	Dmel_CG31772	0.616599	1.25467	1.2945
EWGM_SinvR_isotig10749	SINVlc3_011227	FBgn0035710	Dmel_CG10121	2.58181	1.93221	1.89574
EWGM_SinvR_isotig10751	SINVlc3_026449	FBgn0034214	CDKAL1-like protein	-0.593936	-0.320308	-0.286461
EWGM_SinvR_isotig10765	SI2.2.0_03308	FBgn0260987	Dmel_CG17436	-0.25731	0.115474	0.249665
EWGM_SinvR_isotig10787	SINVlc3_008568	FBgn0039640	Dmel_CG14516	0.896769	1.48308	1.58348
EWGM_SinvR_isotig10789	SINVlc3_007832	FBgn0051973	Dmel_CG31973	2.71923	1.81246	1.87535
EWGM_SinvR_isotig10817	SINVlc3_034827	FBgn0033713	Dmel_CG8841	1.44644	0.632697	0.629497
EWGM_SinvR_isotig10825	SINVlc3_035463	FBgn0011336	Oligosaccharyl transferase 3	4.2427	3.60318	3.50029
EWGM_SinvR_isotig10829	SI2.2.0_04721	FBgn0026439	Excitatory amino acid transporter 1	-0.703148	-0.488759	-0.318236
EWGM_SinvR_isotig10839	SI2.2.0_03424	FBgn0032197	Dmel_CG5694	3.90241	3.16499	3.04507
EWGM_SinvR_isotig10847	SI2.2.0_08180	FBgn0037073	Pre-rRNA-processing protein TSR1 homolog	3.2113	2.62432	2.41518
EWGM_SinvR_isotig10851	SINVlc3_008047	FBgn0035266	Dmel_CG7995	3.04491	2.52531	2.186
EWGM_SinvR_isotig10855	SINVlc3_033662	FBgn0051522	Dmel_CG31522	1.50064	4.60156	3.41052
EWGM_SinvR_isotig10857	SINVlc3_031643	FBgn0037949	Dmel_CG17360	1.52352	0.93901	0.94852
EWGM_SinvR_isotig10861	SI2.2.0_01151	FBgn0004373	four wheel drive	-0.0866778	0.381845	0.361042
EWGM_SinvR_isotig10866	SI2.2.0_01917	FBgn0028500	Protein RIC1 homolog	-0.490647	-0.196756	-0.0544994
EWGM_SinvR_isotig10868	SI2.2.0_00583	FBgn0016070	smaug	3.33109	2.10316	2.49439
EWGM_SinvR_isotig10870	SINVlc3_019262	FBgn0031090	Dmel_CG9575	4.15892	3.24309	3.27546
EWGM_SinvR_isotig10882	SINVlc3_035165	FBgn0086680	ventral veins lacking	1.41006	2.28346	1.79406
EWGM_SinvR_isotig10884	SINVlc3_027280	FBgn0005626	pale	1.67238	3.08208	1.77101
EWGM_SinvR_isotig10888	SI2.2.0_09473	FBgn0034817	Arginine methyltransferase 7	3.9528	3.15729	3.0754
EWGM_SinvR_isotig10890	SI2.2.0_09656	FBgn0000629	Enhancer of zeste	0.257994	0.644759	0.695333
EWGM_SinvR_isotig10898	SINVlc3_011072	FBgn0014879	Protein SET	0.955386	0.362746	0.655018
EWGM_SinvR_isotig10900	SINVlc3_007151	FBgn0039420	Dmel_CG6154	1.40704	0.287385	0.692655
EWGM_SinvR_isotig10922	SINVlc3_027564	FBgn0002526	Laminin A	-0.731195	-0.420399	-0.300707
EWGM_SinvR_isotig10926	SI2.2.0_08694	FBgn0043364	cabut	-1.01728	-0.659039	-0.557821
EWGM_SinvR_isotig10928	SI2.2.0_15864	FBgn0032475	Scm-related gene containing four mbt domains	4.28125	3.0837	3.17614
EWGM_SinvR_isotig10932	SINVlc3_018666	FBgn0002022	Catecholamines up	3.57142	2.3104	2.22776
EWGM_SinvR_isotig10952	SINVlc3_022808	FBgn0033378	tsunagi	0.121884	-0.314942	-0.174456
EWGM_SinvR_isotig10966	SI2.2.0_07777	FBgn0034491	Dmel_CG11055	1.72011	1.2597	0.894184
EWGM_SinvR_isotig10979	SINVlc3_036664	FBgn0024365	Dmel_CG12773	1.11265	0.541839	0.352291
EWGM_SinvR_isotig10981	SI2.2.0_06269	FBgn0050463	Putative polypeptide N-acetylgalactosaminyltransferase 9	0.399224	0.0586346	0.153119
EWGM_SinvR_isotig10986	SI2.2.0_02642	FBgn0260866	Defense repressor 1	-0.658152	-0.199983	-0.219893
EWGM_SinvR_isotig10990	SINVlc3_020214	FBgn0004378	Kinesin-like protein at 61F	4.79076	3.58577	3.47826
EWGM_SinvR_isotig10994	SINVlc3_015327	FBgn0030670	Phosphatidylinositol synthase	1.58186	0.818416	0.802726
EWGM_SinvR_isotig10998	SINVlc3_043009	FBgn0036932	Dmel_CG14184	4.84026	4.40025	4.22624
EWGM_SinvR_isotig11006	SINVlc3_017680	FBgn0030228	Dmel_CG1826	2.36521	1.59844	1.53345
EWGM_SinvR_isotig11010	SI2.2.0_04405	FBgn0037955	Dmel_CG6950	0.785469	2.03778	2.19992
EWGM_SinvR_isotig11016	SI2.2.0_08375	FBgn0030361	Dmel_CG1492	1.93103	1.63476	1.64834
EWGM_SinvR_isotig11020	SINVlc3_037919	FBgn0035528	Dmel_CG15012	4.67424	4.27043	4.04009
EWGM_SinvR_isotig11022	SINVlc3_030248	FBgn0052654	Dmel_CG32654	2.67607	2.11682	2.07104
EWGM_SinvR_isotig11026	SINVlc3_033983	FBgn0032698	Protein TIPIN homolog	1.72068	0.931849	0.930451
EWGM_SinvR_isotig11034	SI2.2.0_02589	FBgn0023512	Dmel_CG3806	2.85517	1.7688	1.70103
EWGM_SinvR_isotig11044	SINVlc3_025462	FBgn0030328	Dmel_CG2446	-0.433773	-0.131478	0.0334259
EWGM_SinvR_isotig11056	SI2.2.0_00122	FBgn0261477		3.2692	2.40483	2.44187
EWGM_SinvR_isotig11066	SINVlc3_031879	FBgn0011704	Ribonucleoside diphosphate reductase small subunit	4.97814	3.81698	3.91259
EWGM_SinvR_isotig11076	SINVlc3_035568	FBgn0026369	Smad anchor for receptor activation	-0.114741	0.197007	0.295832
EWGM_SinvR_isotig11096	SI2.2.0_00534	FBgn0000489	cAMP-dependent protein kinase 3	0.741792	1.5162	1.29878
EWGM_SinvR_isotig11106	SI2.2.0_06235	FBgn0000289	combgap	3.61295	2.80142	2.91483
EWGM_SinvR_isotig11122	SI2.2.0_09113	FBgn0020633	Minichromosome maintenance 7	4.6703	3.55397	3.66798
EWGM_SinvR_isotig11124	SINVlc3_017759	FBgn0036888	Dmel_CG9330	3.91221	3.35441	3.30423
EWGM_SinvR_isotig11130	SINVlc3_019520	FBgn0039663	Dmel_CG2321	-0.627018	-0.232596	-0.189711
EWGM_SinvR_isotig11132	SINVlc3_011056	FBgn0003292	rotated abdomen	3.40164	2.60586	2.83085
EWGM_SinvR_isotig11138	SI2.2.0_05319	FBgn0034789	Dmel_CG3682	2.84435	1.86386	1.74174
EWGM_SinvR_isotig11146	SINVlc3_022635	FBgn0030269	Dmel_CG18292	5.25788	4.80952	4.77015
EWGM_SinvR_isotig11152	SINVlc3_013970	FBgn0031488	Dmel_CG17265	3.19798	2.4067	2.52862
EWGM_SinvR_isotig11158	SINVlc3_023895	FBgn0033174	Dmel_CG11125	3.31894	2.62449	2.53863
EWGM_SinvR_isotig11164	SI2.2.0_14907	FBgn0036518	Dmel_CG32149	0.133689	-0.272363	-0.126903
EWGM_SinvR_isotig11174	SI2.2.0_00339	FBgn0004363	Voltage-dependent anion-selective channel	4.77004	3.80859	3.86429
EWGM_SinvR_isotig11182	SI2.2.0_07518	FBgn0035424	La-related protein CG11505	0.908607	0.31261	0.39346
EWGM_SinvR_isotig11186	SINVlc3_018084	FBgn0086674	Transport and Golgi organization 13	2.25039	1.19598	1.15167
EWGM_SinvR_isotig11196	SI2.2.0_02605	FBgn0036999	Dmel_CG5976	3.15979	2.48209	2.15221
EWGM_SinvR_isotig11200	SI2.2.0_06956	FBgn0035489	Dmel_CG1135	3.52404	2.72386	2.61906
EWGM_SinvR_isotig11203	SI2.2.0_07708	FBgn0029711	Dmel_CG17592	2.37588	1.59489	1.503
EWGM_SinvR_isotig11209	SINVlc3_008046	FBgn0020224	Dmel_CG7037	1.86435	0.878148	0.758601
EWGM_SinvR_isotig11211	SI2.2.0_01025	FBgn0026602	Dmel_CG1851	3.40954	2.61062	2.66565
EWGM_SinvR_isotig11222	SI2.2.0_15276	FBgn0051961	Dmel_CG31961	5.41419	4.92374	5.02293
EWGM_SinvR_isotig11244	SINVlc3_031371	FBgn0010435	epithelial membrane protein	-0.868051	-0.114132	-0.027493
EWGM_SinvR_isotig11254	SINVlc3_041307	FBgn0039110	Dmel_CG10225	4.38001	3.4473	3.42222
EWGM_SinvR_isotig11262	SI2.2.0_04832	FBgn0039175	Probable phenylalanyl-tRNA synthetase beta chain	4.42439	3.59677	3.52093
EWGM_SinvR_isotig11264	SI2.2.0_03032	FBgn0036816	I'm not dead yet	1.19884	2.4191	1.52961
EWGM_SinvR_isotig11292	SI2.2.0_13338	FBgn0040211	homogentisate 1,2-dioxygenase	-0.996901	-0.637728	-0.531131
EWGM_SinvR_isotig11308	SI2.2.0_11860	FBgn0020309	crooked legs	4.9533	4.33296	4.37544
EWGM_SinvR_isotig11310	SI2.2.0_06981	FBgn0027363	Signal transducing adaptor molecule	4.03003	3.39651	3.34776
EWGM_SinvR_isotig11316	SINVlc3_040340	FBgn0039827	Probable 2-oxoglutarate dehydrogenase E1 component DHKTD1 homolog, mitochondrial	0.617652	0.443906	0.0803972
EWGM_SinvR_isotig11320	SI2.2.0_15556	FBgn0024909	TBP-associated factor 7	3.50609	2.70775	2.7616
EWGM_SinvR_isotig11322	SINVlc3_019826	FBgn0011837	Tis11 homolog	1.06927	1.38456	1.49962
EWGM_SinvR_isotig11326	SINVlc3_010838	FBgn0039160	Dmel_CG5510	3.34166	2.40832	2.4303
EWGM_SinvR_isotig11332	SI2.2.0_13762	FBgn0037592	Dmel_CG11737	2.94318	2.57047	2.31063
EWGM_SinvR_isotig11346	SI2.2.0_08960	FBgn0031294	Dmel_CG31795	1.03055	1.35379	1.40575
EWGM_SinvR_isotig11350	SI2.2.0_00535	FBgn0017550	Regena	4.59585	3.77852	3.53862
EWGM_SinvR_isotig11352	SI2.2.0_04626	FBgn0032391	Dmel_CG5202	3.0971	1.88901	2.0047
EWGM_SinvR_isotig11372	SINVlc3_034097	FBgn0025641	Dishevelled Associated Activator of Morphogenesis	2.43976	1.75119	1.78888
EWGM_SinvR_isotig11374	SINVlc3_007049	FBgn0000543	ecdysoneless	0.319896	0.606419	0.511135
EWGM_SinvR_isotig11378	SINVlc3_032039	FBgn0261548		3.78726	3.11634	3.0103
EWGM_SinvR_isotig11383	SINVlc3_029606	FBgn0032147	Inositol 1,4,5-triphosphate kinase 1	4.62026	3.62744	3.54668
EWGM_SinvR_isotig11385	SI2.2.0_13108	FBgn0032250	LIN1-like protein	3.24286	2.64934	2.36126
EWGM_SinvR_isotig11393	SI2.2.0_05955	FBgn0034479	Dmel_CG8654	3.08352	1.76336	1.58096
EWGM_SinvR_isotig11395	SI2.2.0_08511	FBgn0002931	Dmel_CG11450	2.62891	1.59384	1.50495
EWGM_SinvR_isotig11403	SINVlc3_020534	FBgn0010470	Dmel_CG9847	4.09794	2.55169	2.71169
EWGM_SinvR_isotig11448	SI2.2.0_09425	FBgn0037802	Dmel_CG6284	3.40952	2.46409	2.56096
EWGM_SinvR_isotig11454	SINVlc3_013294	FBgn0016762	Protein angel	2.86779	1.76265	1.82499
EWGM_SinvR_isotig11460	SI2.2.0_06586	FBgn0004465	Suppressor of ref(2)P sterility	0.0639626	0.291541	0.344494
EWGM_SinvR_isotig11468	SINVlc3_027139	FBgn0052380	Sphingomyelin synthase-related 1	-0.834387	-0.344565	-0.269291
EWGM_SinvR_isotig11472	SINVlc3_041179	FBgn0040239	Dmel_CG4867	4.58371	3.82626	3.843
EWGM_SinvR_isotig11483	SINVlc3_011073	FBgn0051999	Dmel_CG31999	-0.541053	-0.232951	-0.165297
EWGM_SinvR_isotig11487	SINVlc3_014733	FBgn0030931	Dmel_CG6318	1.5404	1.10502	0.982504
EWGM_SinvR_isotig11489	SINVlc3_041462	FBgn0031452	Dmel_CG2843	3.50177	2.50577	2.51777
EWGM_SinvR_isotig11491	SI2.2.0_08652	FBgn0032603	Dmel_CG17928	0.0150876	0.404623	0.379304
EWGM_SinvR_isotig11493	SI2.2.0_13164	FBgn0038666	Dmel_CG5451	4.405	3.58935	3.56718
EWGM_SinvR_isotig11495	SI2.2.0_12959	FBgn0262103		2.69341	1.72757	1.87414
EWGM_SinvR_isotig11501	SI2.2.0_05597	FBgn0035449	Dmel_CG14971	2.49686	1.65129	1.57016
EWGM_SinvR_isotig11525	SINVlc3_022911	FBgn0061469	Angelman syndrome	4.74897	4.157	4.05512
EWGM_SinvR_isotig11526	SINVlc3_007887	FBgn0037707	RNA-binding protein S1	5.31246	4.52494	4.64018
EWGM_SinvR_isotig11530	SI2.2.0_10183	FBgn0027084	Lysyl-tRNA synthetase	-0.804424	-0.511144	-0.485811
EWGM_SinvR_isotig11534	SINVlc3_010375	FBgn0050497	Dmel_CG30497	-0.767112	-0.278771	-0.218164
EWGM_SinvR_isotig11538	SINVlc3_015327	FBgn0030670	Phosphatidylinositol synthase	0.801312	1.15898	1.26709
EWGM_SinvR_isotig11544	SI2.2.0_07949	FBgn0031610	Dmel_CG15436	4.55493	3.27475	3.2801
EWGM_SinvR_isotig11546	SI2.2.0_07051	FBgn0035392	Dmel_CG1271	2.19458	1.5039	1.83979
EWGM_SinvR_isotig11550	SI2.2.0_04101	FBgn0029939	Dmel_CG9650	-0.326096	0.132642	0.132117
EWGM_SinvR_isotig11565	SI2.2.0_05706	FBgn0037482	Protein SHQ1 homolog	2.6288	1.89628	1.88972
EWGM_SinvR_isotig11569	SINVlc3_025134	FBgn0000536	easily shocked	2.45253	1.82438	1.78324
EWGM_SinvR_isotig11589	SINVlc3_026199	FBgn0000313	chaoptic	-0.65205	-0.0044509	-0.0113294
EWGM_SinvR_isotig11601	SI2.2.0_05693	FBgn0032600	Dmel_CG17912	1.63125	0.914286	0.884591
EWGM_SinvR_isotig11607	SI2.2.0_07585	FBgn0037834	Arginine methyltransferase 1	5.58517	4.98927	5.17591
EWGM_SinvR_isotig11617	SINVlc3_023888	FBgn0262103		2.14926	1.20681	1.26205
EWGM_SinvR_isotig11619	SI2.2.0_05901	FBgn0036096	Dmel_CG8003	-0.584019	-0.297698	-0.165546
EWGM_SinvR_isotig11621	SINVlc3_008073	FBgn0035290	Dmel_CG1887	-0.874999	-0.553083	-0.450637
EWGM_SinvR_isotig11627	SINVlc3_019961	FBgn0032940	Mlx interactor	1.58396	0.634972	0.662167
EWGM_SinvR_isotig11641	SI2.2.0_13244	FBgn0037094	WD repeat-containing protein 26 homolog	4.5803	3.59845	3.58868
EWGM_SinvR_isotig11645	SINVlc3_019779	FBgn0030434	Dmel_CG4400	3.18529	2.16805	2.22054
EWGM_SinvR_isotig11649	SINVlc3_021934	FBgn0052549	Dmel_CG32549	4.23639	3.65191	3.4539
EWGM_SinvR_isotig11655	SI2.2.0_05325	FBgn0035983	Dmel_CG4080	4.38243	3.35795	3.47334
EWGM_SinvR_isotig11659	SI2.2.0_12107	FBgn0034688	Dmel_CG11474	3.78827	3.18844	2.95428
EWGM_SinvR_isotig11680	SI2.2.0_15897	FBgn0259677	Dmel_CG42346	4.76058	2.50372	2.5119
EWGM_SinvR_isotig11688	SINVlc3_007862	FBgn0002525	Lamin	3.12787	2.25819	2.2011
EWGM_SinvR_isotig11692	SINVlc3_008032	FBgn0038271	Dmel_CG3731	5.28822	4.89844	4.80252
EWGM_SinvR_isotig11696	SINVlc3_034896	FBgn0029503	Dmel_CG6198	3.62315	2.58491	2.225
EWGM_SinvR_isotig11702	SINVlc3_023511	FBgn0036317	Dmel_CG10948	0.154172	0.565394	0.596108
EWGM_SinvR_isotig11717	SI2.2.0_10220	FBgn0030000	Dmel_CG2260	4.18632	3.12306	3.03599
EWGM_SinvR_isotig11721	SINVlc3_038636	FBgn0034504	Dmel_CG8929	5.17401	4.54112	4.61058
EWGM_SinvR_isotig11744	SINVlc3_035273	FBgn0040286	Dmel_CG5442	3.85977	2.77242	2.8267
EWGM_SinvR_isotig11762	SI2.2.0_15104	FBgn0037917	whacked	3.99664	2.73834	2.73029
EWGM_SinvR_isotig11774	SI2.2.0_01341	FBgn0031039	Dmel_CG14208; Dmel_CG14209	4.12864	2.99094	2.78659
EWGM_SinvR_isotig11776	SI2.2.0_07805	FBgn0032465	Dmel_CG12404	4.178	3.50838	3.37615
EWGM_SinvR_isotig11791	SI2.2.0_03310	FBgn0002031	lethal (2) 37Cc	0.41703	0.134665	0.171516
EWGM_SinvR_isotig11799	SI2.2.0_15041	FBgn0037202	Dmel_CG11115	4.1659	3.49644	3.46811
EWGM_SinvR_isotig11801	SINVlc3_007914	FBgn0028990	Serpin-27A	1.41758	1.17291	0.648561
EWGM_SinvR_isotig11807	SI2.2.0_02622	FBgn0039126	Putative OPA3-like protein CG13603	3.7818	2.96467	2.88845
EWGM_SinvR_isotig11811	SINVlc3_008052	FBgn0033899	Dmel_CG13016	3.29893	2.507	2.33661
EWGM_SinvR_isotig11813	SI2.2.0_10679	FBgn0040228	dynactin-subunit-p25	3.284	2.29205	2.12977
EWGM_SinvR_isotig11821	SI2.2.0_08259	FBgn0015299	Single stranded-binding protein c31A	5.25936	4.81635	4.59829
EWGM_SinvR_isotig11855	SINVlc3_023870	FBgn0025615	Torsin-like protein	2.85601	1.84096	1.70687
EWGM_SinvR_isotig11857	SI2.2.0_04460	FBgn0031537	Exocyst complex component 2	2.30929	1.85998	1.79502
EWGM_SinvR_isotig11880	SI2.2.0_03062	FBgn0036052	Dmel_CG10809	0.349405	0.657863	0.722741
EWGM_SinvR_isotig11882	SINVlc3_023406	FBgn0035059	Dmel_CG3894	4.72457	3.87004	3.87024
EWGM_SinvR_isotig11888	SINVlc3_000307	FBgn0004179	Cysteine string protein	3.76866	3.03456	3.05723
EWGM_SinvR_isotig11893	SINVlc3_024421	FBgn0035995	Dmel_CG3529	2.96546	2.38073	2.2857
EWGM_SinvR_isotig11901	SI2.2.0_13983	FBgn0030574	Dmel_CG9413	-0.543125	-0.170798	-0.0348516
EWGM_SinvR_isotig11905	SINVlc3_027955	FBgn0033710	Dmel_CG17739	0.0795365	0.870645	0.745046
EWGM_SinvR_isotig11914	SINVlc3_015884	FBgn0030812	Dmel_CG8949	4.83172	4.13022	4.09968
EWGM_SinvR_isotig11934	SI2.2.0_10710	FBgn0039698	Dmel_CG7789	3.31384	2.84454	2.65358
EWGM_SinvR_isotig11940	SI2.2.0_01544	FBgn0260795	Dmel_CG7628	-0.227563	0.166476	0.278109
EWGM_SinvR_isotig11944	SI2.2.0_06833	FBgn0038235	Dmel_CG8461	2.52149	1.92901	1.86854
EWGM_SinvR_isotig11948	SI2.2.0_04197	FBgn0032265	Dmel_CG18301	3.42705	2.31245	2.17602
EWGM_SinvR_isotig11956	SI2.2.0_07965	FBgn0010516	walrus	5.16248	4.23381	4.09746
EWGM_SinvR_isotig11973	SINVlc3_011156	FBgn0004167	karst	4.39422	3.43615	3.67491
EWGM_SinvR_isotig11974	SINVlc3_022985	FBgn0037680	Dmel_CG8121	3.88263	3.01876	2.92574
EWGM_SinvR_isotig11987	SINVlc3_036442	FBgn0001124	Glutamate oxaloacetate transaminase 1	2.90517	2.05661	1.91696
EWGM_SinvR_isotig11995	SINVlc3_021115	FBgn0016917	Signal-transducer and activator of transcription protein at 92E	-0.868744	-0.303764	0.0248336
EWGM_SinvR_isotig11996	SI2.2.0_00286	FBgn0035600	Dmel_CG4769	5.48027	4.88196	4.90898
EWGM_SinvR_isotig12004	SINVlc3_013720	FBgn0004687	Myosin light chain cytoplasmic	-0.461854	0.174325	0.413955
EWGM_SinvR_isotig12013	SI2.2.0_16160	FBgn0002775	male-specific lethal 3	1.93101	1.10759	1.18613
EWGM_SinvR_isotig12015	SI2.2.0_01170	FBgn0028327	lethal (1) G0320	5.31889	4.09852	3.87942
EWGM_SinvR_isotig12019	SI2.2.0_01632	FBgn0031376	Derlin-1	4.62946	4.12916	3.90937
EWGM_SinvR_isotig12027	SINVlc3_026995	FBgn0037383	Dmel_CG2023	2.59551	1.65247	1.55889
EWGM_SinvR_isotig12034	SI2.2.0_00365	FBgn0004510	Ets at 97D	-0.775756	-0.349515	-0.16517
EWGM_SinvR_isotig12036	SI2.2.0_10886	FBgn0085188	Dmel_CG34159	5.23916	4.26178	4.33549
EWGM_SinvR_isotig12066	SINVlc3_011136	FBgn0000709	flightless I	3.65469	2.60879	2.59775
EWGM_SinvR_isotig12076	SI2.2.0_05762	FBgn0032287	Dmel_CG6415	-0.233316	0.131201	0.162662
EWGM_SinvR_isotig12084	SI2.2.0_11250	FBgn0030552	mitochondrial ribosomal protein L38	-0.859434	-0.376824	-0.260331
EWGM_SinvR_isotig12086	SI2.2.0_15313	FBgn0034572	Dmel_CG9346	1.81217	1.15845	1.14752
EWGM_SinvR_isotig12098	SI2.2.0_14893	FBgn0051248	Dmel_CG31248	1.29459	2.01337	1.48254
EWGM_SinvR_isotig12107	SI2.2.0_15907	FBgn0036462	mitochondrial ribosomal protein L39	-0.307547	0.052976	0.0555241
EWGM_SinvR_isotig12115	SINVlc3_027361	FBgn0044510	mitochondrial ribosomal protein S5	4.66554	4.08777	4.10048
EWGM_SinvR_isotig12127	SI2.2.0_05020	FBgn0037481	Dmel_CG10059	3.24205	2.40716	2.25472
EWGM_SinvR_isotig12138	SI2.2.0_08448	FBgn0259985	Dmel_CG8889	3.83557	2.52893	2.55744
EWGM_SinvR_isotig12144	SINVlc3_030023	FBgn0014023	Dmel_CG9378	4.35705	3.33966	3.32653
EWGM_SinvR_isotig12170	SI2.2.0_08154	FBgn0038872	Negative elongation factor A	3.99517	2.89742	2.92307
EWGM_SinvR_isotig12174	SI2.2.0_07722	FBgn0001257	Ecdysone-inducible gene L2	0.02437	0.563585	0.60232
EWGM_SinvR_isotig12180	SI2.2.0_07785	FBgn0023097	bonus	2.52994	1.85062	1.76598
EWGM_SinvR_isotig12190	SI2.2.0_08573	FBgn0014163	failed axon connections	2.19187	1.39861	1.36268
EWGM_SinvR_isotig12202	SI2.2.0_02799	FBgn0003514	spaghetti squash	5.4995	4.91203	4.99145
EWGM_SinvR_isotig12214	SINVlc3_028577	FBgn0013756	Megator	1.21409	0.777083	0.796699
EWGM_SinvR_isotig12216	SI2.2.0_15196	FBgn0086134	Proteasome 25kD subunit	5.75378	5.34075	5.37686
EWGM_SinvR_isotig12218	SINVlc3_012516	FBgn0031877	Dmel_CG10399	3.29414	2.24176	2.27866
EWGM_SinvR_isotig12234	SINVlc3_000898	FBgn0050105	Dmel_CG30105	2.02945	1.41099	1.31917
EWGM_SinvR_isotig12248	SI2.2.0_08112	FBgn0038601	Dmel_CG18600	4.34827	3.49092	3.48072
EWGM_SinvR_isotig12290	SI2.2.0_14985	FBgn0032906	Replication protein A2	4.83601	3.92576	3.78223
EWGM_SinvR_isotig12296	SINVlc3_029598	FBgn0025454	Cytochrome P450 6g1	-0.78811	-0.469856	-0.505395
EWGM_SinvR_isotig12308	SI2.2.0_02016	FBgn0039135	Dmel_CG13603	3.62781	2.93425	2.76901
EWGM_SinvR_isotig12310	SINVlc3_029403	FBgn0034590	Dmel_CG30388	0.115086	-0.436125	-0.430683
EWGM_SinvR_isotig12318	SI2.2.0_05744	FBgn0038974	Dmel_CG5377	1.78414	1.57816	1.3904
EWGM_SinvR_isotig12320	SINVlc3_022242	FBgn0031818	Dmel_CG9536	2.31609	1.40207	1.35097
EWGM_SinvR_isotig12324	SINVlc3_032534	FBgn0005536	Myosin binding subunit	1.08175	0.561706	0.438812
EWGM_SinvR_isotig12328	SINVlc3_018017	FBgn0000316	cinnamon	2.39119	0.92597	1.09114
EWGM_SinvR_isotig12352	SI2.2.0_05393	FBgn0051223	Dmel_CG31223	2.70574	2.25528	2.10622
EWGM_SinvR_isotig12358	SINVlc3_012406	FBgn0032408	Probable ribosome production factor 1	4.37627	3.5504	3.56101
EWGM_SinvR_isotig12364	SINVlc3_015683	FBgn0005586	Rab-protein 3	0.791063	1.26374	1.22728
EWGM_SinvR_isotig12390	SI2.2.0_15543	FBgn0039360	Probable cardiolipin synthetase	4.13652	3.22229	3.29088
EWGM_SinvR_isotig12410	SI2.2.0_13821	FBgn0036853	mitochondrial ribosomal protein L21	3.43959	2.69004	2.54326
EWGM_SinvR_isotig12442	SI2.2.0_06265	FBgn0029709	Dmel_CG3564	5.47941	4.88402	4.93965
EWGM_SinvR_isotig12462	SI2.2.0_12545	FBgn0001149	Glutathione S transferase D1	3.66393	4.59173	4.40229
EWGM_SinvR_isotig12466	SI2.2.0_07085	FBgn0034361	mitochondrial ribosomal protein S28	3.98339	2.93942	2.79101
EWGM_SinvR_isotig12472	SI2.2.0_04796	FBgn0033781	Dmel_CG13319	2.23506	1.92632	1.63277
EWGM_SinvR_isotig12484	SINVlc3_036679	FBgn0037094	WD repeat-containing protein 26 homolog	2.6564	1.61881	1.59603
EWGM_SinvR_isotig12492	SINVlc3_025709	FBgn0002789	Muscle protein 20	4.58702	5.38691	5.31251
EWGM_SinvR_isotig12520	SI2.2.0_15198	FBgn0041585	Calcium release-activated calcium channel protein 1	2.12804	1.71841	1.49343
EWGM_SinvR_isotig12548	SI2.2.0_14281	FBgn0038722	Probable nucleoporin Nup58	-0.75873	-0.183612	0.104243
EWGM_SinvR_isotig12586	SINVlc3_021159	FBgn0037341	Dmel_CG12746	3.60953	2.66288	2.53598
EWGM_SinvR_isotig12608	SI2.2.0_14459	FBgn0032346	Dmel_CG6249	3.81978	2.73579	2.78049
EWGM_SinvR_isotig12616	SI2.2.0_03928	FBgn0036237	viral IAP-associated factor	3.27616	2.28665	2.25279
EWGM_SinvR_isotig12634	SI2.2.0_80053	FBgn0038986	Dmel_CG5278	0.688515	2.28099	0.804278
EWGM_SinvR_isotig12636	SI2.2.0_03444	FBgn0030467	Dmel_CG1764	1.60088	0.816092	0.879832
EWGM_SinvR_isotig12648	SINVlc3_001078	FBgn0069242	eclair	5.26937	4.63762	4.40166
EWGM_SinvR_isotig12654	SI2.2.0_03107	FBgn0037687	Dmel_CG8132	4.14235	3.67321	3.64117
EWGM_SinvR_isotig12701	SI2.2.0_13970	FBgn0028398	TBP-associated factor 10	4.47884	3.60649	3.52513
EWGM_SinvR_isotig12727	SINVlc3_004049	FBgn0036376	Dmel_CG10743	3.52937	3.09451	2.98147
EWGM_SinvR_isotig12740	SI2.2.0_00413	FBgn0039115	Probable oligoribonuclease	3.3099	1.70398	1.76588
EWGM_SinvR_isotig12749	SI2.2.0_10030	FBgn0003687	TATA binding protein	2.81794	1.72811	1.70263
EWGM_SinvR_isotig12752	SINVlc3_012405	FBgn0260857	Dmel_CG14084	1.22011	0.459116	0.495309
EWGM_SinvR_isotig12764	SI2.2.0_10088	FBgn0058042	Dmel_CG40042	5.15077	4.35619	4.45752
EWGM_SinvR_isotig12767	SI2.2.0_06341	FBgn0030029	Dmel_CG15343	-0.615364	-0.345944	-0.209075
EWGM_SinvR_isotig12769	SINVlc3_032150	FBgn0028671	Dmel_CG1709	5.4162	4.68431	4.8157
EWGM_SinvR_isotig12803	SINVlc3_028771	FBgn0022774	Ornithine aminotransferase precursor	4.38345	3.56042	3.62515
EWGM_SinvR_isotig12809	SI2.2.0_12828	FBgn0013325	Ribosomal protein L11	3.49232	3.08253	2.68075
EWGM_SinvR_isotig12811	SI2.2.0_03134	FBgn0038056	Dmel_CG5961	4.2059	3.77789	3.5451
EWGM_SinvR_isotig12826	SI2.2.0_07161	FBgn0023174	Proteasome beta2 subunit	5.51357	4.87345	4.75452
EWGM_SinvR_isotig12842	SINVlc3_020227	FBgn0033485	Dmel_CG1381	4.07226	3.31193	3.07496
EWGM_SinvR_isotig12854	SI2.2.0_10549	FBgn0051648	Dmel_CG31648	3.94988	3.20061	2.99896
EWGM_SinvR_isotig12866	SINVlc3_022590	FBgn0050122	Dmel_CG30122	3.80818	3.31703	3.26882
EWGM_SinvR_isotig12896	SI2.2.0_05637	FBgn0036210	Dmel_CG14130	2.57939	2.13944	2.01929
EWGM_SinvR_isotig12908	SI2.2.0_15217	FBgn0037899	Probable ribosome biogenesis protein RLP24	4.1478	3.63446	3.53736
EWGM_SinvR_isotig12923	SI2.2.0_08513	FBgn0032033	Dmel_CG13392	3.74753	3.01945	2.91985
EWGM_SinvR_isotig12929	SI2.2.0_12721	FBgn0033786	Dmel_CG3884	-0.596545	1.78702	2.16685
EWGM_SinvR_isotig12931	SINVlc3_027545	FBgn0020279	lingerer	1.1749	0.216491	0.181314
EWGM_SinvR_isotig12957	SI2.2.0_01087	FBgn0036774	mitochondrial ribosomal protein S26	4.36673	3.63942	3.59667
EWGM_SinvR_isotig13008	SI2.2.0_06604	FBgn0040235	Protein CWC15 homolog	4.63849	3.72165	3.58606
EWGM_SinvR_isotig13012	SI2.2.0_09852	FBgn0260390		1.17438	0.626631	0.560565
EWGM_SinvR_isotig13022	SI2.2.0_07720	FBgn0038100	polyA-binding protein interacting protein 2	4.23681	3.54085	3.33902
EWGM_SinvR_isotig13040	SINVlc3_013966	FBgn0027932	A kinase anchor protein 200	3.7215	2.9968	3.10504
EWGM_SinvR_isotig13076	SI2.2.0_04154	FBgn0025800	Smad on X	1.77473	1.0358	1.13141
EWGM_SinvR_isotig13084	SI2.2.0_04695	FBgn0032231	Dmel_CG5056	3.5902	2.70249	2.64738
EWGM_SinvR_isotig13085	SINVlc3_018988	FBgn0031170	Dmel_CG1718	0.982179	0.455572	0.220685
EWGM_SinvR_isotig13113	SINVlc3_026335	FBgn0030571	Dmel_CG14414	2.03143	1.69449	1.66846
EWGM_SinvR_isotig13143	SI2.2.0_02051	FBgn0033784	Dmel_CG13322	2.70225	1.66386	1.65799
EWGM_SinvR_isotig13152	SI2.2.0_10840	FBgn0043002	mutagen-sensitive 201	4.17125	3.37432	3.19972
EWGM_SinvR_isotig13176	SI2.2.0_12005	FBgn0021795	Translocon-associated protein delta	5.37358	4.67109	4.62006
EWGM_SinvR_isotig13182	SI2.2.0_09782	FBgn0261680		1.31518	0.654351	0.725386
EWGM_SinvR_isotig13234	SI2.2.0_02778	FBgn0037779	Dmel_CG12811	2.57813	3.32123	2.74447
EWGM_SinvR_isotig13273	SI2.2.0_09212	FBgn0262512		4.217	3.60793	3.4059
EWGM_SinvR_isotig13279	SINVlc3_026430	FBgn0013987	MAP kinase activated protein-kinase-2	1.93676	1.29423	1.16484
EWGM_SinvR_isotig13299	SI2.2.0_14256	FBgn0001989	lethal (2) 35Di	-0.091746	0.221205	0.246921
EWGM_SinvR_isotig13418	SI2.2.0_14119	FBgn0038359	Dmel_CG5614	2.74067	1.89015	1.8446
EWGM_SinvR_isotig13422	SI2.2.0_06969	FBgn0031505	Dmel_CG12400	4.43089	3.58973	3.79485
EWGM_SinvR_isotig13436	SINVlc3_039974	FBgn0016978	small nuclear ribonucleoprotein 70K	3.45159	2.20081	2.3253
EWGM_SinvR_isotig13452	SINVlc3_029859	FBgn0019982	GS1-like	1.09539	0.305	0.430232
EWGM_SinvR_isotig13468	SI2.2.0_07531	FBgn0000644	Follicle cell protein 3C	5.59951	2.41111	3.67417
EWGM_SinvR_isotig13480	SI2.2.0_13035	FBgn0032921	M-phase phosphoprotein 6	2.17862	1.15423	1.47965
EWGM_SinvR_isotig13484	SI2.2.0_14666	FBgn0259784	Deterin	4.95804	3.70831	3.55348
EWGM_SinvR_isotig13501	SI2.2.0_13162	FBgn0030292	Dmel_CG11752	3.07953	2.48503	2.23559
EWGM_SinvR_isotig13538	SI2.2.0_03209	FBgn0037372	Dmel_CG2091	3.5198	2.40815	2.45298
EWGM_SinvR_isotig13547	SI2.2.0_02459	FBgn0040389	mitochondrial ribosomal protein L14	4.55259	3.76089	3.59564
EWGM_SinvR_isotig13680	SI2.2.0_11364	FBgn0025839	Dmel_CG3621	4.99185	4.42319	4.40949
EWGM_SinvR_isotig13750	SI2.2.0_16087	FBgn0010612	lethal (2) 06225	-0.275533	0.345162	0.664312
EWGM_SinvR_isotig13797	SINVlc3_009908	FBgn0036870	Dmel_CG14095	-0.938198	-0.140711	0.170813
EWGM_SinvR_isotig13824	SI2.2.0_09873	FBgn0023519	mitochondrial ribosomal protein L16	4.22553	3.56963	3.37565
EWGM_SinvR_isotig13883	SINVlc3_019533	FBgn0016119	ATPase coupling factor 6	4.91798	4.42022	4.13872
EWGM_SinvR_isotig13922	SI2.2.0_01804	FBgn0030196	Dmel_CG2222	3.62494	2.84619	2.68342
EWGM_SinvR_isotig13983	SI2.2.0_08306	FBgn0027600	obstructor-B	-0.302745	-0.107096	-0.152453
EWGM_SinvR_isotig14110	SI2.2.0_09805	FBgn0027951	Dmel_CG2244	2.29623	1.02638	1.03964
EWGM_SinvR_isotig14308	SINVlc3_031378	FBgn0034618	Dmel_CG9485	1.29169	1.6562	1.69938
EWGM_SinvR_isotig14312	SINVlc3_016706	FBgn0005666	bent	-1.01547	-0.643915	-0.715218
EWGM_SinvR_isotig14313	SI2.2.0_14799	FBgn0034087	Protein KIAA0664 homolog	-0.37957	0.00969169	-0.0506163
EWGM_SinvR_isotig14314	SINVlc3_023605	FBgn0002914	Myb oncogene-like	-0.760757	-0.403111	-0.349003
EWGM_SinvR_isotig14315	SI2.2.0_00907	FBgn0023458	Dmel_CG3585	-0.60961	-0.374219	-0.259734
EWGM_SinvR_isotig14321	SINVlc3_013308	FBgn0034240	Misexpression suppressor of ras 4	-0.238892	0.105118	0.12065
EWGM_SinvR_isotig14326	SINVlc3_009431	FBgn0004512	Multi drug resistance 49	-0.142525	1.11118	0.77657
EWGM_SinvR_isotig14328	SINVlc3_026044	FBgn0002926	nudel	5.60505	4.10462	4.55821
EWGM_SinvR_isotig14330	SI2.2.0_05817	FBgn0029898	Dmel_CG14439	-1.00194	-0.628279	-0.721969
EWGM_SinvR_isotig14331	SINVlc3_023996	FBgn0032231	Dmel_CG5056	2.65166	2.16803	2.03738
EWGM_SinvR_isotig14333	SINVlc3_014746	FBgn0262872		1.5674	1.15308	0.85036
EWGM_SinvR_isotig14335	SI2.2.0_08212	FBgn0030407	Dmel_CG2543	-0.531329	-0.0385206	0.0404563
EWGM_SinvR_isotig14336	SINVlc3_011531	FBgn0000057	adipose	-0.919113	-0.669863	-0.648275
EWGM_SinvR_isotig14343	SINVlc3_011106	FBgn0259224	Dmel_CG42324	3.56249	3.00013	2.94244
EWGM_SinvR_isotig14348	SINVlc3_009376	FBgn0034452	Dmel_CG11237	5.27109	4.46262	4.59604
EWGM_SinvR_isotig14349	SINVlc3_034236	FBgn0035347	Dmel_CG33232	3.54079	3.05355	2.90353
EWGM_SinvR_isotig14354	SI2.2.0_01345	FBgn0259818	Dmel_CG42399	-0.938524	-0.639765	-0.517702
EWGM_SinvR_isotig14355	SINVlc3_015686	FBgn0033052	Dmel_CG33131	3.37081	2.43997	2.62004
EWGM_SinvR_isotig14359	SINVlc3_019346	FBgn0261570		3.13939	2.5208	2.63192
EWGM_SinvR_isotig14362	SINVlc3_007162	FBgn0004649	yolkless	-0.991444	-0.688269	-0.60986
EWGM_SinvR_isotig14367	SINVlc3_015314	FBgn0027560	Trehalose-6-phosphate synthase 1	-0.703111	-0.495107	-0.251665
EWGM_SinvR_isotig14370	SINVlc3_009430	FBgn0083956	Dmel_CG34120	-0.96685	-0.760731	-0.852648
EWGM_SinvR_isotig14371	SI2.2.0_09959	FBgn0005390	female sterile (1) M3	4.40758	3.35036	3.33566
EWGM_SinvR_isotig14378	SINVlc3_028265	FBgn0038234	mitochondrial ribosomal protein L11	3.93309	2.80019	2.80966
EWGM_SinvR_isotig14382	SINVlc3_035954	FBgn0039936	PERQ amino acid-rich with GYF domain-containing protein CG11148	3.45196	2.74417	2.59822
EWGM_SinvR_isotig14392	SINVlc3_009820	FBgn0036569	Dmel_CG5414	3.79864	3.41953	3.15312
EWGM_SinvR_isotig14401	SI2.2.0_00224	FBgn0010435	epithelial membrane protein	-0.587357	-0.281839	-0.31278
EWGM_SinvR_isotig14403	SINVlc3_009813	FBgn0262735		3.48981	2.67379	2.55716
EWGM_SinvR_isotig14405	SINVlc3_031644	FBgn0004876	center divider	0.957156	1.27662	1.3401
EWGM_SinvR_isotig14412	SINVlc3_034796	FBgn0039527	Dmel_CG5639	3.54839	2.85947	2.96729
EWGM_SinvR_isotig14415	SI2.2.0_07209	FBgn0032361	Conserved oligomeric Golgi complex subunit 8	3.58208	2.87539	2.81495
EWGM_SinvR_isotig14419	SINVlc3_009764	FBgn0024329	Dmel_CG7717	3.70472	2.9023	2.98644
EWGM_SinvR_isotig14421	SINVlc3_028202	FBgn0015799	Retinoblastoma-family protein	1.35572	0.565095	0.607861
EWGM_SinvR_isotig14429	SINVlc3_009841	FBgn0039640	Dmel_CG14516	0.319998	0.965884	0.931774
EWGM_SinvR_isotig14444	SINVlc3_018061	FBgn0034401	Dmel_CG15100	3.05512	1.86871	1.98003
EWGM_SinvR_isotig14451	SINVlc3_011119	FBgn0025335	Dmel_CG4585	3.89538	2.91996	3.00267
EWGM_SinvR_isotig14452	SINVlc3_025726	FBgn0025387	Dmel_CG12184	-0.373543	-0.0540141	-0.139672
EWGM_SinvR_isotig14454	SINVlc3_022100	FBgn0033250	Dmel_CG14762	-0.451562	0.0218559	0.136257
EWGM_SinvR_isotig14459	SI2.2.0_12471	FBgn0000414	Disabled	0.119303	0.442414	0.523637
EWGM_SinvR_isotig14466	SINVlc3_030710	FBgn0051716	Dmel_CG31716	4.76206	3.92518	4.03233
EWGM_SinvR_isotig14469	SI2.2.0_16605	FBgn0038344	Dmel_CG5205	-0.835061	-0.590442	-0.400856
EWGM_SinvR_isotig14475	SINVlc3_013377	FBgn0026262	Dmel_CG2009	2.54757	1.64441	1.60949
EWGM_SinvR_isotig14478	SINVlc3_013706	FBgn0036974	eukaryotic release factor 1	4.22887	3.63005	3.49642
EWGM_SinvR_isotig14482	SI2.2.0_13942	FBgn0032882	Dmel_CG9320	3.76941	3.16256	3.03149
EWGM_SinvR_isotig14486	SINVlc3_020246	FBgn0026252	moleskin	-0.709228	-0.337877	-0.191082
EWGM_SinvR_isotig14489	SINVlc3_003991	FBgn0027568	Dmel_CG5366	4.97435	4.22882	4.23357
EWGM_SinvR_isotig14492	SI2.2.0_00977	FBgn0053969	Dmel_CG33969	0.920743	1.66723	1.21377
EWGM_SinvR_isotig14493	SINVlc3_011686	FBgn0260442	Dmel_CG6831	2.46246	1.57279	1.58616
EWGM_SinvR_isotig14494	SINVlc3_010774	FBgn0051314	Dmel_CG7649	3.41166	3.03147	2.95792
EWGM_SinvR_isotig14499	SI2.2.0_14000	FBgn0040079	Dmel_CG4132	0.541523	1.00866	1.01468
EWGM_SinvR_isotig14502	SINVlc3_014239	FBgn0039559	Probable histone-lysine N-methyltransferase Mes-4	2.8938	1.99409	2.07695
EWGM_SinvR_isotig14504	SI2.2.0_08534	FBgn0039026	Dmel_CG7029	2.63557	2.13464	2.0708
EWGM_SinvR_isotig14505	SINVlc3_017679	FBgn0032934	Dmel_CG8679	-0.995403	-0.166369	0.0712388
EWGM_SinvR_isotig14506	SI2.2.0_10533	FBgn0259680	Protein kinase C delta	0.634021	1.36821	1.11375
EWGM_SinvR_isotig14515	SINVlc3_036378	FBgn0040634	Dmel_CG4186	2.72217	1.6292	1.50892
EWGM_SinvR_isotig14520	SI2.2.0_03707	FBgn0031664	Dmel_CG8892	3.66959	2.61532	2.70891
EWGM_SinvR_isotig14522	SI2.2.0_11579	FBgn0033653	Dmel_CG13192	2.46433	1.59727	1.51241
EWGM_SinvR_isotig14525	SINVlc3_009883	FBgn0001341	lethal (1) 1Bi	5.12568	4.22814	4.26387
EWGM_SinvR_isotig14530	SINVlc3_031254	FBgn0031866	Dmel_CG13772	-0.943928	-0.263273	-0.576429
EWGM_SinvR_isotig14535	SINVlc3_022979	FBgn0036733	Dmel_CG6322	2.60084	3.74701	3.18918
EWGM_SinvR_isotig14539	SI2.2.0_08166	FBgn0034301	Dmel_CG5756	1.59347	1.19724	1.21862
EWGM_SinvR_isotig14540	SINVlc3_029505	FBgn0027582	Dmel_CG6230	2.9679	2.58165	2.44326
EWGM_SinvR_isotig14541	SINVlc3_014340	FBgn0024921	Transportin	4.0385	3.00729	3.01031
EWGM_SinvR_isotig14542	SI2.2.0_80256	FBgn0034728	DNA repair protein RAD50	3.86997	3.05107	3.14741
EWGM_SinvR_isotig14549	SINVlc3_037611	FBgn0037445	Dmel_CG9727	-0.863757	-0.541941	-0.433068
EWGM_SinvR_isotig14551	SINVlc3_008992	FBgn0003189	rudimentary	2.25033	1.43696	1.56125
EWGM_SinvR_isotig14553	SINVlc3_013252	FBgn0261239	Hormone receptor-like in 39	1.77472	1.02069	0.979985
EWGM_SinvR_isotig14556	SINVlc3_018073	FBgn0031057	Dmel_CG14224	-0.900429	-0.560836	-0.522739
EWGM_SinvR_isotig14560	SINVlc3_038770	FBgn0024555	falafel	0.217778	0.688426	0.732695
EWGM_SinvR_isotig14562	SI2.2.0_07395	FBgn0030630	Dmel_CG12608	-0.314887	0.00181819	0.240604
EWGM_SinvR_isotig14563	SINVlc3_018951	FBgn0028471	Dmel_CG5720	3.38722	2.88858	2.79879
EWGM_SinvR_isotig14564	SINVlc3_030098	FBgn0053172	Dmel_CG33172	3.4059	2.89353	2.67479
EWGM_SinvR_isotig14568	SI2.2.0_05606	FBgn0028992	Dmel_CG5851	0.62378	0.247367	0.296901
EWGM_SinvR_isotig14570	SI2.2.0_04347	FBgn0034795	Mediator complex subunit 23	4.12834	3.54817	3.42998
EWGM_SinvR_isotig14571	SINVlc3_020423	FBgn0015239	Hormone-receptor-like in 78	3.06522	2.28262	2.43762
EWGM_SinvR_isotig14580	SINVlc3_010295	FBgn0011768	Formaldehyde dehydrogenase	3.27662	2.78529	2.66719
EWGM_SinvR_isotig14583	SINVlc3_026280	FBgn0011204	cueball	-0.833995	-0.300372	-0.580851
EWGM_SinvR_isotig14587	SI2.2.0_15586	FBgn0030855	Dmel_CG5800	-0.828001	-0.612464	-0.478041
EWGM_SinvR_isotig14594	SINVlc3_021549	FBgn0027594	draper	1.26433	1.00023	0.84588
EWGM_SinvR_isotig14601	SINVlc3_013315	FBgn0000063	altered disjunction	2.82164	1.97637	2.01011
EWGM_SinvR_isotig14602	SI2.2.0_12160	FBgn0002774	maleless	3.22156	2.71311	2.63478
EWGM_SinvR_isotig14611	SINVlc3_021936	FBgn0261014	Transitional endoplasmic reticulum ATPase TER94	4.35059	3.53709	3.57197
EWGM_SinvR_isotig14614	SINVlc3_018504	FBgn0034067	Putative ferric-chelate reductase 1 homolog	-1.06068	-0.484947	-0.426476
EWGM_SinvR_isotig14615	SI2.2.0_00207	FBgn0036279	sodium chloride cotransporter 69	2.68223	1.88685	1.78701
EWGM_SinvR_isotig14616	SI2.2.0_03206	FBgn0030808	Dmel_CG4937	2.30997	2.02248	1.86974
EWGM_SinvR_isotig14618	SI2.2.0_80111	FBgn0023179	amontillado	-0.839912	-0.458668	-0.285664
EWGM_SinvR_isotig14620	SINVlc3_021536	FBgn0011771	HEM-protein	3.66573	3.03566	3.01027
EWGM_SinvR_isotig14621	SINVlc3_018951	FBgn0028471	Dmel_CG5720	5.10556	4.3262	4.49593
EWGM_SinvR_isotig14627	SINVlc3_011097	FBgn0026418	Dmel_CG6603	2.54492	1.87028	1.88636
EWGM_SinvR_isotig14629	SINVlc3_009799	FBgn0038475	Dmel_CG3962	2.66808	2.39831	2.18283
EWGM_SinvR_isotig14632	SINVlc3_026973	FBgn0260935	Dmel_CG9746	1.94491	1.53677	1.4574
EWGM_SinvR_isotig14634	SI2.2.0_16501	FBgn0037743	Probable dolichyl-P-Man:Man(7)GlcNAc(2)-PP-dolichyl-alpha-1,6-mannosyltransferase	3.95976	2.633	2.73009
EWGM_SinvR_isotig14635	SI2.2.0_01887	FBgn0002887	mutagen-sensitive 201	2.60292	1.85437	1.70395
EWGM_SinvR_isotig14636	SINVlc3_020175	FBgn0011281	Pheromone-binding protein-related protein 3	4.58575	4.00878	3.95392
EWGM_SinvR_isotig14649	SINVlc3_031714	FBgn0019886	LETM1 and EF-hand domain-containing protein anon-60Da, mitochondrial	2.824	2.04006	1.96844
EWGM_SinvR_isotig14659	SINVlc3_027910	FBgn0034722	RNA polymerase-associated protein Rtf1	0.603675	-0.124846	0.164614
EWGM_SinvR_isotig14663	SINVlc3_013281	FBgn0033339	Dmel_CG8266	3.85044	3.18526	3.04553
EWGM_SinvR_isotig14665	SINVlc3_010198	FBgn0039680	CAP-D2 condensin subunit	3.58243	2.44533	2.49056
EWGM_SinvR_isotig14666	SINVlc3_011211	FBgn0032499	UVRAG-like protein	2.47356	1.70671	1.59621
EWGM_SinvR_isotig14670	SINVlc3_018062	FBgn0031315	Dmel_CG14341	0.0846002	-0.240253	-0.195323
EWGM_SinvR_isotig14673	SI2.2.0_10770	FBgn0035923	Dmel_CG6511	3.9975	2.67591	2.72714
EWGM_SinvR_isotig14677	SINVlc3_031253	FBgn0031865	Dmel_CG10806	2.93365	2.40084	2.55885
EWGM_SinvR_isotig14680	SINVlc3_008041	FBgn0032923	Dmel_CG9248	2.77086	1.83927	1.97443
EWGM_SinvR_isotig14681	SINVlc3_010196	FBgn0086694	E3 ubiquitin-protein ligase Bre1	2.79752	1.37589	1.54471
EWGM_SinvR_isotig14682	SINVlc3_028592	FBgn0034989	Dmel_CG3356	0.0629772	0.537544	0.473701
EWGM_SinvR_isotig14685	SI2.2.0_04529	FBgn0025725	alpha-coatomer protein	4.03695	3.17733	3.09686
EWGM_SinvR_isotig14688	SINVlc3_007140	FBgn0029791	Dmel_CG4096	1.24727	1.77411	1.66191
EWGM_SinvR_isotig14691	SINVlc3_020846	FBgn0052350	Dmel_CG32350	2.69983	1.95794	1.93566
EWGM_SinvR_isotig14693	SINVlc3_031122	FBgn0020497	embargoed	4.73487	3.89786	3.87291
EWGM_SinvR_isotig14697	SINVlc3_010242	FBgn0034418	Dmel_CG15118	0.869127	0.269996	0.296607
EWGM_SinvR_isotig14702	SINVlc3_015343	FBgn0261618		3.51525	2.40463	2.36807
EWGM_SinvR_isotig14706	SI2.2.0_06038	FBgn0040283	Dmel_CG6057	4.31664	3.62789	3.50822
EWGM_SinvR_isotig14714	SI2.2.0_07241	FBgn0033913	Dmel_CG8468	-0.248139	0.350689	0.427881
EWGM_SinvR_isotig14716	SINVlc3_010328	FBgn0033028	Dmel_CG11665	5.29295	4.73875	4.4549
EWGM_SinvR_isotig14717	SINVlc3_026041	FBgn0004396	Cyclic-AMP response element binding protein A	3.24575	2.04811	2.08693
EWGM_SinvR_isotig14725	SINVlc3_014289	FBgn0263102		3.76009	2.59023	2.62109
EWGM_SinvR_isotig14732	SINVlc3_028951	FBgn0036997	Dmel_CG5955	1.58283	0.757436	0.758338
EWGM_SinvR_isotig14734	SI2.2.0_07719	FBgn0039561	Mitoferrin	-0.929166	-0.536943	-0.34049
EWGM_SinvR_isotig14735	SI2.2.0_01890	FBgn0039696	Dmel_CG7837	3.69022	2.99114	2.92916
EWGM_SinvR_isotig14737	SINVlc3_013339	FBgn0001087	garnet	2.43648	1.59369	1.55147
EWGM_SinvR_isotig14738	SI2.2.0_02812	FBgn0020407	Maternal transcript 89Bb	2.49595	1.81136	1.89949
EWGM_SinvR_isotig14739	SINVlc3_012460	FBgn0034223	Dmel_CG6522	0.346065	-0.177495	-0.179426
EWGM_SinvR_isotig14740	SI2.2.0_03493	FBgn0037470	Dmel_CG1091	2.64782	1.99334	1.97459
EWGM_SinvR_isotig14741	SINVlc3_036920	FBgn0003317	saxophone	2.2407	1.35049	1.53744
EWGM_SinvR_isotig14743	SI2.2.0_00214	FBgn0027783	Dmel_CG10212	3.10321	2.16633	2.18666
EWGM_SinvR_isotig14747	SINVlc3_031415	FBgn0039164	Dmel_CG5524	5.02781	4.11933	4.25757
EWGM_SinvR_isotig14749	SINVlc3_018077	FBgn0001125	Glutamate oxaloacetate transaminase 2	4.72873	3.98529	3.93332
EWGM_SinvR_isotig14750	SI2.2.0_14144	FBgn0005427	erect wing	1.60982	0.894594	0.801004
EWGM_SinvR_isotig14751	SINVlc3_017745	FBgn0052076	Alpha 3 glucosyltransferase	0.201846	0.52416	0.64209
EWGM_SinvR_isotig14758	SINVlc3_018720	FBgn0034400	Protein dopey-1 homolog	3.07701	2.29016	2.25738
EWGM_SinvR_isotig14771	SI2.2.0_06652	FBgn0010215	alpha Catenin	2.37933	1.49566	1.36229
EWGM_SinvR_isotig14777	SINVlc3_040701	FBgn0083977	Dmel_CG34141	0.556285	1.24	0.927452
EWGM_SinvR_isotig14778	SI2.2.0_80597	FBgn0003175	plexus	3.14153	2.27093	2.21181
EWGM_SinvR_isotig14780	SINVlc3_010725	FBgn0040273	Transcription elongation factor SPT5	4.02292	3.37517	3.404
EWGM_SinvR_isotig14784	SI2.2.0_15038	FBgn0011232	scattered	3.12905	2.38748	2.2562
EWGM_SinvR_isotig14787	SI2.2.0_03789	FBgn0033916	Ubiquitin carboxyl-terminal hydrolase	-0.275752	0.0655427	0.0725906
EWGM_SinvR_isotig14788	SINVlc3_022598	FBgn0036886	Dmel_CG9300	-1.00821	-0.741143	-0.729114
EWGM_SinvR_isotig14793	SINVlc3_031192	FBgn0038854	Dmel_CG7044	3.81537	3.40566	3.34452
EWGM_SinvR_isotig14794	SINVlc3_029376	FBgn0028662	Dmel_CG7007	-0.801643	-0.377611	-0.199172
EWGM_SinvR_isotig14799	SI2.2.0_00058	FBgn0038156	Dmel_CG14372	-0.63656	-0.20552	-0.220986
EWGM_SinvR_isotig14800	SI2.2.0_00318	FBgn0031195	Dmel_CG17600	2.22091	1.26023	1.20932
EWGM_SinvR_isotig14801	SI2.2.0_80038	FBgn0085379	Dmel_CG34350	0.87297	1.20373	1.26494
EWGM_SinvR_isotig14802	SI2.2.0_00608	FBgn0023527	Dmel_CG3071	-0.709309	-0.371533	-0.31226
EWGM_SinvR_isotig14803	SINVlc3_022180	FBgn0001105	G protein beta-subunit 13F	2.90176	2.34288	2.35192
EWGM_SinvR_isotig14804	SINVlc3_022653	FBgn0024277	Dmel_CG18214	-0.912029	-0.572201	-0.396759
EWGM_SinvR_isotig14805	SINVlc3_011090	FBgn0030646	Dmel_CG9203	2.36684	1.34429	1.37723
EWGM_SinvR_isotig14813	SINVlc3_037874	FBgn0025681	UPF0518 protein CG3558	-0.0900765	-0.323049	-0.445011
EWGM_SinvR_isotig14815	SI2.2.0_80253	FBgn0032618	Dmel_CG31743; Dmel_CG34313	3.39579	2.90904	2.9193
EWGM_SinvR_isotig14820	SI2.2.0_04128	FBgn0030662	Dmel_CG9220	0.440041	0.84844	0.809458
EWGM_SinvR_isotig14823	SINVlc3_029150	FBgn0031492	Dmel_CG3542	4.51667	4.36672	4.1093
EWGM_SinvR_isotig14824	SINVlc3_011557	FBgn0027490	Dmel_CG13400	3.53788	2.84657	2.89592
EWGM_SinvR_isotig14827	SINVlc3_024299	FBgn0051663	Dmel_CG31663	-0.138735	0.218845	0.169102
EWGM_SinvR_isotig14837	SI2.2.0_09824	FBgn0023181	Origin recognition complex subunit 4	2.73215	1.54196	1.66313
EWGM_SinvR_isotig14844	SI2.2.0_80127	FBgn0027868	Dmel_CG6743	4.99718	4.20337	4.24086
EWGM_SinvR_isotig14845	SINVlc3_011616	FBgn0031456	Transportin-Serine/Arginine rich	3.09809	2.17487	2.11272
EWGM_SinvR_isotig14847	SINVlc3_030024	FBgn0058006	Dmel_CG40006	0.590203	0.139025	-0.213057
EWGM_SinvR_isotig14848	SI2.2.0_09466	FBgn0002937	neither inactivation nor afterpotential B	0.491949	0.910906	0.984047
EWGM_SinvR_isotig14853	SINVlc3_031682	FBgn0000527	ebony	-0.794527	-0.39386	-0.463548
EWGM_SinvR_isotig14857	SINVlc3_023620	FBgn0025702	Dmel_CG11489	3.95037	3.32445	3.45391
EWGM_SinvR_isotig14859	SI2.2.0_80545	FBgn0025836	Dmel_CG00000	2.85891	2.09209	2.10793
EWGM_SinvR_isotig14864	SINVlc3_030725	FBgn0019990	Dmel_CG1609	2.04525	1.47709	1.23594
EWGM_SinvR_isotig14865	SINVlc3_027006	FBgn0010877	lethal (3) 05822	0.977014	0.278341	0.26568
EWGM_SinvR_isotig14868	SI2.2.0_08428	FBgn0029906	Probable dolichyl pyrophosphate Glc1Man9GlcNAc2 alpha-1,3-glucosyltransferase	2.69927	1.98124	1.81088
EWGM_SinvR_isotig14870	SI2.2.0_12354	FBgn0038035	DNA ligase III	0.292876	0.571694	0.546603
EWGM_SinvR_isotig14871	SINVlc3_015680	FBgn0261276	optic atrophy 1-like	3.47621	2.78012	2.76979
EWGM_SinvR_isotig14872	SI2.2.0_16346	FBgn0052533	Dmel_CG32533	2.96113	2.25573	2.16173
EWGM_SinvR_isotig14877	SINVlc3_023690	FBgn0030336	Dmel_CG1578	3.33089	3.06415	2.99539
EWGM_SinvR_isotig14881	SI2.2.0_13464	FBgn0002774	maleless	2.92157	1.9292	1.91513
EWGM_SinvR_isotig14883	SINVlc3_008955	FBgn0262743		3.62877	2.9528	2.72349
EWGM_SinvR_isotig14886	SINVlc3_019790	FBgn0033224	Protein kintoun	3.9786	3.276	3.19258
EWGM_SinvR_isotig14890	SI2.2.0_02090	FBgn0052479	Dmel_CG32479	3.79012	2.66514	2.60426
EWGM_SinvR_isotig14892	SINVlc3_033273	FBgn0026378	Rab escort protein	3.60601	2.99276	3.0144
EWGM_SinvR_isotig14895	SI2.2.0_10914	FBgn0015331	abstrakt	3.17351	2.66337	2.48578
EWGM_SinvR_isotig14896	SINVlc3_010270	FBgn0010213	Superoxide dismutase 2 (Mn)	3.72032	3.03399	2.98232
EWGM_SinvR_isotig14899	SINVlc3_014263	FBgn0013997	Neurexin IV	2.30919	1.89387	1.74062
EWGM_SinvR_isotig14901	SINVlc3_032155	FBgn0000482	deep orange	2.57308	2.22476	2.06054
EWGM_SinvR_isotig14902	SI2.2.0_07097	FBgn0033005	Presequence protease, mitochondrial	3.45465	2.70344	2.57536
EWGM_SinvR_isotig14903	SI2.2.0_04030	FBgn0000146	aubergine	4.37901	3.29406	3.37561
EWGM_SinvR_isotig14911	SINVlc3_019563	FBgn0037019	Dmel_CG3947	-0.398522	-0.132999	-0.0346748
EWGM_SinvR_isotig14913	SI2.2.0_13385	FBgn0039004	Dmel_CG6958	3.80024	3.15522	3.18624
EWGM_SinvR_isotig14915	SINVlc3_036150	FBgn0052179	Keren	-0.800891	-0.433991	-0.349252
EWGM_SinvR_isotig14922	SINVlc3_011725	FBgn0027509	Dmel_CG7261	2.32435	1.6508	1.58676
EWGM_SinvR_isotig14924	SI2.2.0_08202	FBgn0011661	Moesin	-0.226039	0.0579488	0.119225
EWGM_SinvR_isotig14925	SI2.2.0_12054	FBgn0262126		3.24985	2.46994	2.33561
EWGM_SinvR_isotig14930	SINVlc3_015306	FBgn0015278	Phosphotidylinositol 3 kinase 68D	2.9548	1.91813	1.98711
EWGM_SinvR_isotig14942	SI2.2.0_11474	FBgn0039240	Dmel_CG3744	4.15756	3.26349	3.22397
EWGM_SinvR_isotig14945	SI2.2.0_05649	FBgn0037327	pancreatic eIF-2alpha kinase	3.30337	2.58342	2.45463
EWGM_SinvR_isotig14948	SI2.2.0_03188	FBgn0036372	Drebrin-like protein	0.718763	0.298494	0.174346
EWGM_SinvR_isotig14949	SINVlc3_035696	FBgn0036892	Lon protease homolog	3.48046	2.93975	2.78833
EWGM_SinvR_isotig14950	SI2.2.0_01899	FBgn0030739	Dmel_CG13957	-0.905865	-0.723343	-0.549605
EWGM_SinvR_isotig14953	SI2.2.0_08486	FBgn0011336	Oligosaccharyl transferase 3	4.85702	3.88882	3.85843
EWGM_SinvR_isotig14954	SI2.2.0_10723	FBgn0001337	Exportin 6	3.6323	2.75544	2.74851
EWGM_SinvR_isotig14955	SINVlc3_032250	FBgn0039829	Dmel_CG15561	-0.57062	-0.548688	-0.0313121
EWGM_SinvR_isotig14956	SI2.2.0_00703	FBgn0037530	Dmel_CG2943	3.54007	2.64004	2.46112
EWGM_SinvR_isotig14958	SI2.2.0_03097	FBgn0033915	Dmel_CG8485	-0.992568	-0.609941	-0.628437
EWGM_SinvR_isotig14960	SINVlc3_023892	FBgn0030574	Dmel_CG9413	4.06844	2.58198	2.84295
EWGM_SinvR_isotig14962	SINVlc3_019315	FBgn0034005	Integrin alpha-PS4	3.1218	2.38976	2.44582
EWGM_SinvR_isotig14975	SINVlc3_023983	FBgn0034137	Dmel_CG4945	-0.646025	0.219255	0.216666
EWGM_SinvR_isotig14979	SI2.2.0_13032	FBgn0015509	lin-19-like	4.26133	3.18058	3.06014
EWGM_SinvR_isotig14980	SINVlc3_007283	FBgn0000320	eyes absent	1.05344	0.534978	0.685111
EWGM_SinvR_isotig14982	SINVlc3_014259	FBgn0003884	alpha-Tubulin at 84B	4.41048	3.32986	3.57944
EWGM_SinvR_isotig14983	SI2.2.0_07074	FBgn0035268	Dmel_CG8001	3.23736	2.50531	2.40289
EWGM_SinvR_isotig14987	SI2.2.0_06711	FBgn0031995	Probable phosphorylase b kinase regulatory subunit beta	2.42676	1.66507	1.54281
EWGM_SinvR_isotig14990	SINVlc3_031066	FBgn0031395	Dmel_CG10874	-0.446744	0.0448493	0.125178
EWGM_SinvR_isotig14996	SI2.2.0_09822	FBgn0033738	Dmel_CG8830	4.1276	3.28605	3.20515
EWGM_SinvR_isotig15000	SINVlc3_030959	FBgn0036614	Dmel_CG4925	3.09077	2.46112	2.56396
EWGM_SinvR_isotig15005	SI2.2.0_08719	FBgn0020312	Transmembrane and TPR repeat-containing protein CG4050	2.23093	1.55222	1.59767
EWGM_SinvR_isotig15006	SI2.2.0_02010	FBgn0038721	Dmel_CG16718	-0.564722	-0.25867	-0.301493
EWGM_SinvR_isotig15017	SINVlc3_024677	FBgn0030631	Dmel_CG6227	-0.569686	-0.214899	-0.273759
EWGM_SinvR_isotig15020	SI2.2.0_07513	FBgn0020309	crooked legs	3.40014	2.88071	2.86592
EWGM_SinvR_isotig15028	SINVlc3_013030	FBgn0000404	Cyclin A	4.42663	3.15471	3.28495
EWGM_SinvR_isotig15030	SINVlc3_007851	FBgn0034271	Dmel_CG4996	-0.688988	-0.28835	-0.352727
EWGM_SinvR_isotig15031	SI2.2.0_12807	FBgn0086679	pink	-0.947459	-0.568195	-0.573319
EWGM_SinvR_isotig15033	SINVlc3_028652	FBgn0033349	Dmel_CG8243	2.4782	1.85361	1.8365
EWGM_SinvR_isotig15034	SI2.2.0_06529	FBgn0015360	peptide O-xylosyltransferase	-0.43319	-0.220027	-0.0873097
EWGM_SinvR_isotig15036	SI2.2.0_07808	FBgn0263236		1.5092	-0.0660626	-0.141965
EWGM_SinvR_isotig15038	SI2.2.0_02186	FBgn0003210	ruby	3.65411	2.92405	2.83461
EWGM_SinvR_isotig15044	SI2.2.0_10407	FBgn0261383	lethal (1) G0060	2.81942	1.78912	1.91938
EWGM_SinvR_isotig15046	SINVlc3_007246	FBgn0028382	cyclophilin-33	2.60291	1.50323	1.39156
EWGM_SinvR_isotig15050	SI2.2.0_01324	FBgn0037339	Dmel_CG2929	-0.859361	-0.527543	-0.43447
EWGM_SinvR_isotig15060	SINVlc3_009914	FBgn0085399	Dmel_CG34370	0.273879	0.616581	0.611171
EWGM_SinvR_isotig15068	SINVlc3_026998	FBgn0051352	Dmel_CG31352	3.43547	2.79255	2.74705
EWGM_SinvR_isotig15069	SINVlc3_032774	FBgn0003410	seven in absentia	3.49297	2.56612	2.48384
EWGM_SinvR_isotig15071	SI2.2.0_14933	FBgn0033195	Dmel_CG1360	4.25564	3.51901	3.57406
EWGM_SinvR_isotig15072	SINVlc3_007963	FBgn0001180	hunchback	-0.866069	-0.48501	-0.367671
EWGM_SinvR_isotig15073	SINVlc3_019972	FBgn0030400	Dmel_CG11138	5.00464	4.0888	4.147
EWGM_SinvR_isotig15074	SINVlc3_036800	FBgn0085370	Phosphodiesterase 11	0.0144937	0.451891	0.493354
EWGM_SinvR_isotig15081	SI2.2.0_12884	FBgn0029798	Regulator of telomere elongation helicase 1 homolog	3.00553	1.87962	1.96585
EWGM_SinvR_isotig15082	SINVlc3_015934	FBgn0030890	Dmel_CG7536	-0.627525	-0.285386	-0.233443
EWGM_SinvR_isotig15084	SI2.2.0_11322	FBgn0035253	Dmel_CG7971	2.62148	1.81175	1.7912
EWGM_SinvR_isotig15085	SINVlc3_033335	FBgn0261836		-1.00735	-0.533074	-0.541527
EWGM_SinvR_isotig15087	SI2.2.0_13753	FBgn0015277	Phosphotidylinositol 3 kinase 59F	3.72118	2.87354	2.65603
EWGM_SinvR_isotig15090	SINVlc3_011131	FBgn0037387	Dmel_CG1213	4.13683	3.46015	3.56985
EWGM_SinvR_isotig15092	SI2.2.0_08876	FBgn0261532		3.56422	2.7188	2.61974
EWGM_SinvR_isotig15096	SI2.2.0_03272	FBgn0037478	Dmel_CG2656	3.10646	2.37864	2.39127
EWGM_SinvR_isotig15097	SINVlc3_020658	FBgn0033191	Dmel_CG1598	0.131636	-0.40965	-0.242761
EWGM_SinvR_isotig15106	SI2.2.0_12798	FBgn0015546	spellchecker1	3.54716	2.71172	2.60843
EWGM_SinvR_isotig15112	SINVlc3_012494	FBgn0003969	vacuolar peduncle	3.71809	2.90618	2.78992
EWGM_SinvR_isotig15121	SINVlc3_010779	FBgn0015024	Casein kinase Ialpha	4.85768	4.20627	4.2925
EWGM_SinvR_isotig15122	SI2.2.0_06551	FBgn0036463	Dmel_CG5392	1.13629	1.51954	1.51377
EWGM_SinvR_isotig15127	SINVlc3_013053	FBgn0030230	Rabphilin	-0.615742	-0.0839403	-0.0868371
EWGM_SinvR_isotig15130	SINVlc3_024248	FBgn0261458		3.94851	3.45976	3.23775
EWGM_SinvR_isotig15131	SINVlc3_030255	FBgn0010382	Cyclin E	4.72518	3.9857	3.98317
EWGM_SinvR_isotig15132	SINVlc3_008565	FBgn0038407	Dmel_CG6126	2.56836	2.96687	3.77734
EWGM_SinvR_isotig15136	SINVlc3_036841	FBgn0027609	modifier of rpr and grim, ubiquitously expressed	2.66702	1.60442	1.67934
EWGM_SinvR_isotig15138	SI2.2.0_03402	FBgn0032475	Scm-related gene containing four mbt domains	0.957838	0.533184	0.50134
EWGM_SinvR_isotig15141	SINVlc3_031078	FBgn0024326	MAP kinase kinase 4	3.88624	3.40305	3.31945
EWGM_SinvR_isotig15142	SINVlc3_007246	FBgn0028382	cyclophilin-33	1.41968	0.851935	0.885569
EWGM_SinvR_isotig15146	SI2.2.0_13577	FBgn0086347	Myosin 31DF	2.59892	2.02366	1.8221
EWGM_SinvR_isotig15149	SINVlc3_010774	FBgn0051314	Dmel_CG7649	0.0665011	0.283913	0.370137
EWGM_SinvR_isotig15150	SI2.2.0_09069	FBgn0026255	Dmel_CG8681	0.51742	1.21134	1.1239
EWGM_SinvR_isotig15152	SI2.2.0_07324	FBgn0035298	Dmel_CG1140	-0.0721926	0.0958477	0.2114
EWGM_SinvR_isotig15159	SI2.2.0_08157	FBgn0034568	Dmel_CG3216	-0.753911	-0.339815	-0.217913
EWGM_SinvR_isotig15162	SINVlc3_036746	FBgn0004049	yurt	-0.628602	-0.283147	-0.171741
EWGM_SinvR_isotig15163	SINVlc3_011532	FBgn0035630	Dmel_CG10576	3.41505	2.3403	2.47176
EWGM_SinvR_isotig15166	SINVlc3_021931	FBgn0035111	Dmel_CG16940	3.15726	1.87646	1.86576
EWGM_SinvR_isotig15169	SINVlc3_015973	FBgn0015925	capsuleen	2.86491	1.81427	1.8617
EWGM_SinvR_isotig15171	SINVlc3_030574	FBgn0030734	Dmel_CG9911	4.13371	3.02548	3.1106
EWGM_SinvR_isotig15172	SINVlc3_030044	FBgn0038293	Putative glycogen [starch] synthase	3.82008	2.90604	2.94176
EWGM_SinvR_isotig15174	SI2.2.0_04534	FBgn0029113	Smt3 activating enzyme 2	4.17206	3.30934	3.32192
EWGM_SinvR_isotig15177	SINVlc3_027943	FBgn0010315	Cyclin D	3.39916	2.24456	2.11744
EWGM_SinvR_isotig15182	SI2.2.0_11178	FBgn0036053	Dmel_CG6718	3.44939	2.77453	2.83109
EWGM_SinvR_isotig15190	SI2.2.0_14221	FBgn0005198	gigas	3.16167	2.67398	2.54692
EWGM_SinvR_isotig15194	SI2.2.0_11269	FBgn0039734	ADAM 17-like protease	0.430914	0.524515	0.0999832
EWGM_SinvR_isotig15199	SINVlc3_013356	FBgn0000721	foraging	4.40194	3.98726	3.96665
EWGM_SinvR_isotig15204	SI2.2.0_06774	FBgn0029090	CNG channel-like	0.163999	0.546635	0.644464
EWGM_SinvR_isotig15207	SINVlc3_031172	FBgn0019932	S-adenosylmethionine decarboxylase	3.69021	2.99695	3.06299
EWGM_SinvR_isotig15212	SI2.2.0_03879	FBgn0037141	Dmel_CG7143	3.96959	2.82791	2.8902
EWGM_SinvR_isotig15214	SINVlc3_012518	FBgn0034110	Autophagy-specific gene 9	1.82393	1.1631	1.00715
EWGM_SinvR_isotig15215	SI2.2.0_00241	FBgn0037305	Dmel_CG12173	2.81756	1.75877	1.85557
EWGM_SinvR_isotig15216	SI2.2.0_00544	FBgn0031868	5'-3' exoribonuclease 2 homolog	-0.135645	0.250545	0.314849
EWGM_SinvR_isotig15222	SINVlc3_011726	FBgn0015781	Pyrroline 5-carboyxlate reductase	-0.832615	-0.447177	-0.310422
EWGM_SinvR_isotig15225	SI2.2.0_10173	FBgn0031779	Dmel_CG9175	-0.73519	-0.378381	-0.298068
EWGM_SinvR_isotig15227	SI2.2.0_09154	FBgn0038583	Dmel_CG7183	3.99123	3.13834	3.05769
EWGM_SinvR_isotig15228	SI2.2.0_15411	FBgn0259876	Dmel_CG34438	3.94391	2.84616	2.9534
EWGM_SinvR_isotig15229	SINVlc3_012184	FBgn0011648	Mothers against dpp	-0.99257	-0.768757	-0.699292
EWGM_SinvR_isotig15231	SINVlc3_007239	FBgn0034081	Exostosin-2	1.45242	0.838889	0.801491
EWGM_SinvR_isotig15236	SINVlc3_031637	FBgn0030884	Dmel_CG6847	0.470749	0.916743	0.835587
EWGM_SinvR_isotig15237	SI2.2.0_05409	FBgn0010269	Downstream of raf1	3.6078	2.85826	2.83621
EWGM_SinvR_isotig15238	SI2.2.0_13684	FBgn0037655	Dmel_CG11984	0.252133	0.615244	0.674891
EWGM_SinvR_isotig15241	SI2.2.0_03336	FBgn0035914	Dmel_CG6282	-0.680354	1.65675	2.05811
EWGM_SinvR_isotig15242	SINVlc3_034728	FBgn0259242	Dmel_CG42340	-0.690233	-0.149115	-0.285607
EWGM_SinvR_isotig15247	SINVlc3_003304	FBgn0033316	Nucleoporin GLE1	3.33582	2.49179	2.43237
EWGM_SinvR_isotig15252	SINVlc3_026766	FBgn0025678	Dmel_CG5809	0.172052	-0.0920695	-0.18617
EWGM_SinvR_isotig15264	SI2.2.0_10413	FBgn0034527	Dmel_CG9945	-0.927316	-0.0139523	0.144674
EWGM_SinvR_isotig15272	SINVlc3_008938	FBgn0259227	Dmel_CG42327	-0.824836	-0.47747	-0.456018
EWGM_SinvR_isotig15273	SI2.2.0_00592	FBgn0001987	Gliotactin	-0.6468	-0.0788569	0.0399029
EWGM_SinvR_isotig15276	SINVlc3_038676	FBgn0032123	Organic anion transporting polypeptide 30B	0.413165	0.891127	0.837408
EWGM_SinvR_isotig15280	SINVlc3_035861	FBgn0038809	Dmel_CG16953	3.99592	3.5722	3.31787
EWGM_SinvR_isotig15283	SI2.2.0_04211	FBgn0040238	Bestrophin 1	1.86961	0.990034	0.810095
EWGM_SinvR_isotig15296	SI2.2.0_03201	FBgn0003499	stripe	-0.0039941	0.3481	0.377596
EWGM_SinvR_isotig15297	SINVlc3_015625	FBgn0015791	Rab-protein 14	2.54587	1.79483	1.73271
EWGM_SinvR_isotig15299	SINVlc3_027560	FBgn0035688	Dmel_CG10289	3.46407	2.39558	2.39352
EWGM_SinvR_isotig15301	SINVlc3_009470	FBgn0028473	Probable nucleolar GTP-binding protein 1	1.03967	1.33792	1.29799
EWGM_SinvR_isotig15311	SINVlc3_026831	FBgn0023516	Dmel_CG14815	3.03055	2.25654	2.10324
EWGM_SinvR_isotig15312	SINVlc3_033525	FBgn0029789	GPI inositol-deacylase	2.7683	1.69475	1.54779
EWGM_SinvR_isotig15314	SINVlc3_039200	FBgn0001179	haywire	4.22063	3.84146	3.77645
EWGM_SinvR_isotig15315	SI2.2.0_11209	FBgn0033806	Dmel_CG4616	-0.859156	-0.798074	-0.611869
EWGM_SinvR_isotig15317	SI2.2.0_12294	FBgn0031208	Dmel_CG11023	4.60566	3.65057	3.59458
EWGM_SinvR_isotig15333	SINVlc3_030949	FBgn0038515	Dmel_CG5823	4.24882	3.40528	3.35819
EWGM_SinvR_isotig15334	SI2.2.0_09486	FBgn0037301	Dmel_CG12005	3.09522	2.28574	2.24991
EWGM_SinvR_isotig15336	SI2.2.0_12685	FBgn0035437	Dmel_CG11526	3.19843	2.38994	2.13389
EWGM_SinvR_isotig15338	SINVlc3_010749	FBgn0001220	Heat shock protein cognate 5	4.55491	4.00851	3.89095
EWGM_SinvR_isotig15345	SI2.2.0_12547	FBgn0034567	Dmel_CG15651	1.57149	1.02337	0.808988
EWGM_SinvR_isotig15349	SI2.2.0_10771	FBgn0039566	Dmel_CG4849	3.92632	2.91275	2.89864
EWGM_SinvR_isotig15359	SINVlc3_022821	FBgn0020309	crooked legs	2.05165	1.12458	1.12357
EWGM_SinvR_isotig15360	SINVlc3_007220	FBgn0038593	Dmel_CG7146	-0.928236	-0.732073	-0.638862
EWGM_SinvR_isotig15361	SI2.2.0_13165	FBgn0259483	Mps one binder kinase activator-like 4	-0.711985	-0.444026	-0.275489
EWGM_SinvR_isotig15362	SI2.2.0_13115	FBgn0036828	Dmel_CG6841	3.50952	2.81428	2.71149
EWGM_SinvR_isotig15366	SI2.2.0_08867	FBgn0250755	Dmel_CG42233	2.34897	1.37069	1.16308
EWGM_SinvR_isotig15375	SINVlc3_033429	FBgn0037962	Putative inner dynein arm light chain, axonemal	3.15219	2.21906	2.31165
EWGM_SinvR_isotig15379	SI2.2.0_08983	FBgn0030109	Dmel_CG12121	3.26233	2.49622	2.39839
EWGM_SinvR_isotig15380	SINVlc3_017376	FBgn0052758	Dmel_CG32758	4.0884	3.47048	3.30918
EWGM_SinvR_isotig15385	SINVlc3_014283	FBgn0037891	Dmel_CG5214	4.09436	3.50794	3.43241
EWGM_SinvR_isotig15386	SINVlc3_024897	FBgn0000473	Cytochrome P450-6a2	1.09745	1.42936	1.7249
EWGM_SinvR_isotig15392	SINVlc3_007089	FBgn0050147	Hillarin	-0.722725	-0.162773	-0.106313
EWGM_SinvR_isotig15393	SINVlc3_028585	FBgn0033757	Dmel_CG8811	3.3819	2.6583	2.69633
EWGM_SinvR_isotig15396	SI2.2.0_03726	FBgn0023444	F-box-like/WD repeat-containing protein ebi	5.13503	4.0885	4.17735
EWGM_SinvR_isotig15397	SI2.2.0_11422	FBgn0027088	Glycyl-tRNA synthetase	3.7992	2.85031	2.75883
EWGM_SinvR_isotig15399	SI2.2.0_06415	FBgn0036702	Dmel_CG6512	4.13735	3.53945	3.55866
EWGM_SinvR_isotig15404	SI2.2.0_01147	FBgn0037580	Dipeptidyl aminopeptidase III	4.09253	3.27503	3.23604
EWGM_SinvR_isotig15405	SINVlc3_031067	FBgn0034503	Mediator complex subunit 8	0.512726	0.876485	0.873027
EWGM_SinvR_isotig15412	SINVlc3_013697	FBgn0039420	Dmel_CG6154	-0.068517	0.166018	0.286158
EWGM_SinvR_isotig15417	SI2.2.0_13943	FBgn0038588	Dmel_CG7156	-0.286338	-0.673796	-0.719387
EWGM_SinvR_isotig15418	SI2.2.0_03705	FBgn0033177	WD repeat-containing protein CG11141	2.29835	1.49444	1.43478
EWGM_SinvR_isotig15419	SINVlc3_030943	FBgn0026150	Aminopeptidase P	4.75379	3.89197	3.93987
EWGM_SinvR_isotig15422	SI2.2.0_01419	FBgn0026441	ENL/AF9-related	-0.737824	-0.364386	-0.360484
EWGM_SinvR_isotig15423	SI2.2.0_06534	FBgn0004698	mutagen-sensitive 210	2.48365	1.57664	1.64421
EWGM_SinvR_isotig15424	SI2.2.0_11932	FBgn0026679	lethal (1) G0095	3.64582	2.89846	2.88773
EWGM_SinvR_isotig15426	SINVlc3_016980	FBgn0033607	Dmel_CG9062	2.03245	1.28397	1.2521
EWGM_SinvR_isotig15431	SINVlc3_034456	FBgn0011754	Phosphorylase kinase gamma	2.45106	1.84762	1.76761
EWGM_SinvR_isotig15435	SINVlc3_039527	FBgn0014340	males absent on the first	3.29636	2.67779	2.66828
EWGM_SinvR_isotig15441	SI2.2.0_07159	FBgn0015778	rasputin	2.64221	1.63115	1.58464
EWGM_SinvR_isotig15449	SI2.2.0_08402	FBgn0034181	Dmel_CG8963	4.23263	3.30007	3.25414
EWGM_SinvR_isotig15451	SINVlc3_029113	FBgn0028421	Kinesin associated protein 3	-0.634499	-0.283849	-0.231097
EWGM_SinvR_isotig15452	SINVlc3_012832	FBgn0030485	Dmel_CG1998	2.99644	1.94167	1.97008
EWGM_SinvR_isotig15454	SINVlc3_012192	FBgn0261963		-0.70833	-0.420836	-0.311029
EWGM_SinvR_isotig15459	SI2.2.0_05718	FBgn0033656	Dmel_CG8988	-1.00143	-0.78013	-0.633403
EWGM_SinvR_isotig15463	SINVlc3_032946	FBgn0042696	Nuclear factor I	-0.443701	0.111643	0.0541717
EWGM_SinvR_isotig15465	SINVlc3_026356	FBgn0082585	sprite	1.58449	0.834984	0.81153
EWGM_SinvR_isotig15469	SI2.2.0_06617	FBgn0028968	gamma-coatomer protein	4.42506	3.57688	3.45424
EWGM_SinvR_isotig15479	SINVlc3_007840	FBgn0014127	barren	4.19658	3.18777	3.25173
EWGM_SinvR_isotig15483	SI2.2.0_11715	FBgn0015664	DNA replication-related element factor	-0.465078	-0.0299348	0.0372827
EWGM_SinvR_isotig15484	SINVlc3_016179	FBgn0261244	Dmel_CG33174	1.23828	1.65632	1.58854
EWGM_SinvR_isotig15487	SI2.2.0_06095	FBgn0037466	Dmel_CG1965	2.90001	2.03138	1.90738
EWGM_SinvR_isotig15489	SI2.2.0_14022	FBgn0035677	Dmel_CG13293	-0.272462	0.144578	0.121446
EWGM_SinvR_isotig15490	SINVlc3_026716	FBgn0083963	Dmel_CG34127	2.38757	1.78086	1.7746
EWGM_SinvR_isotig15492	SINVlc3_012997	FBgn0033017	Dmel_CG10465	4.3385	3.46119	3.48449
EWGM_SinvR_isotig15494	SI2.2.0_04055	FBgn0000221	brainiac	2.01184	1.31378	1.30551
EWGM_SinvR_isotig15496	SINVlc3_030894	FBgn0015247	Inhibitor of apoptosis 2	3.33984	2.54151	2.38028
EWGM_SinvR_isotig15502	SINVlc3_027278	FBgn0035711	Dmel_CG8519	-0.528572	-0.167434	-0.0245703
EWGM_SinvR_isotig15504	SINVlc3_029680	FBgn0003257	rudimentary-like	5.03731	3.90478	3.96081
EWGM_SinvR_isotig15513	SINVlc3_020041	FBgn0037960	methuselah-like 5	0.0786964	0.464386	0.420972
EWGM_SinvR_isotig15519	SI2.2.0_80575	FBgn0035136	RING-box protein 1B	4.12798	3.16637	3.16323
EWGM_SinvR_isotig15526	SI2.2.0_00833	FBgn0000439	Deformed	1.97613	1.26545	1.36413
EWGM_SinvR_isotig15530	SI2.2.0_09998	FBgn0039634	Dmel_CG11874	3.73049	2.66683	2.66675
EWGM_SinvR_isotig15533	SINVlc3_024241	FBgn0030452	Dmel_CG4330	1.3899	0.692686	0.712809
EWGM_SinvR_isotig15534	SI2.2.0_80805	FBgn0011674	inscuteable	0.869248	1.39599	1.49854
EWGM_SinvR_isotig15535	SINVlc3_024283	FBgn0036922	Dmel_CG14182	2.18292	1.4199	1.39878
EWGM_SinvR_isotig15536	SI2.2.0_10067	FBgn0030891	diskette	-0.916935	-0.598432	-0.634147
EWGM_SinvR_isotig15538	SINVlc3_028055	FBgn0045823	small non-messenger RNA 838; visgun	5.24858	4.36967	4.17242
EWGM_SinvR_isotig15539	SI2.2.0_14640	FBgn0039003	wolfram syndrome 1	2.31866	1.22813	1.1094
EWGM_SinvR_isotig15541	SINVlc3_007281	FBgn0030086	Dmel_CG7033	3.93823	3.26663	3.43559
EWGM_SinvR_isotig15542	SINVlc3_019558	FBgn0024362	N-acetyltransferase MAK3 homolog	2.77182	1.98161	2.02048
EWGM_SinvR_isotig15555	SINVlc3_031713	FBgn0027348	bubblegum	1.02462	0.713407	1.38423
EWGM_SinvR_isotig15559	SINVlc3_011074	FBgn0034694	Dmel_CG6613	0.658154	0.912074	0.948603
EWGM_SinvR_isotig15563	SINVlc3_029513	FBgn0262573		3.64288	2.6435	2.63048
EWGM_SinvR_isotig15568	SINVlc3_029947	FBgn0263351		4.46626	3.65183	3.49066
EWGM_SinvR_isotig15570	SI2.2.0_08171	FBgn0032728	Transport and Golgi organization 6	2.88967	2.12502	2.13865
EWGM_SinvR_isotig15572	SINVlc3_007965	FBgn0024227	IplI-aurora-like kinase	3.79283	2.9958	2.98862
EWGM_SinvR_isotig15585	SINVlc3_007843	FBgn0085376	Dmel_CG34347	1.68036	1.24434	1.09417
EWGM_SinvR_isotig15586	SINVlc3_019557	FBgn0014189	Helicase at 25E	1.32388	0.853268	0.906428
EWGM_SinvR_isotig15588	SI2.2.0_11817	FBgn0039846	Dmel_CG11337	4.16404	3.4723	3.49982
EWGM_SinvR_isotig15590	SI2.2.0_03248	FBgn0263133		3.83842	3.02198	2.94077
EWGM_SinvR_isotig15591	SI2.2.0_14493	FBgn0032157	Dmel_CG5899	5.09043	3.60569	3.62331
EWGM_SinvR_isotig15592	SI2.2.0_06226	FBgn0034535	Dmel_CG11110	-0.819252	-0.476081	-0.275163
EWGM_SinvR_isotig15605	SINVlc3_019284	FBgn0003139	Protein phosphatase V	3.95245	3.32841	3.36558
EWGM_SinvR_isotig15608	SI2.2.0_12236	FBgn0004644	hedgehog	0.186176	0.731764	0.744898
EWGM_SinvR_isotig15611	SI2.2.0_10806	FBgn0051156	Dmel_CG31156	-0.255158	0.489681	0.611735
EWGM_SinvR_isotig15612	SINVlc3_020847	FBgn0259172	rotund	0.619309	0.991187	1.06616
EWGM_SinvR_isotig15617	SINVlc3_027388	FBgn0025608	Fas-associated factor	5.04677	4.19754	4.10504
EWGM_SinvR_isotig15620	SI2.2.0_09194	FBgn0031952	Dmel_CG7134	1.6985	0.791582	0.885665
EWGM_SinvR_isotig15629	SI2.2.0_09667	FBgn0036124	Dmel_CG7839	3.33433	2.41997	2.40896
EWGM_SinvR_isotig15633	SI2.2.0_00080	FBgn0039774	Ceramidase	4.32913	3.34114	3.4413
EWGM_SinvR_isotig15634	SI2.2.0_15572	FBgn0035909	Dmel_CG6822	-0.178056	0.228066	0.265526
EWGM_SinvR_isotig15635	SI2.2.0_05847	FBgn0016061	sidestep	0.869748	1.28489	1.38549
EWGM_SinvR_isotig15640	SINVlc3_024691	FBgn0025936	Eph receptor tyrosine kinase	1.86085	1.17325	1.06142
EWGM_SinvR_isotig15650	SI2.2.0_00317	FBgn0035918	Dmel_CG5971	3.07916	2.02163	2.21217
EWGM_SinvR_isotig15653	SINVlc3_012497	FBgn0032397	Translocase of outer membrane 70	4.02558	3.07392	3.15582
EWGM_SinvR_isotig15655	SI2.2.0_08588	FBgn0001098	Glutamate dehydrogenase	5.28076	4.29265	4.42456
EWGM_SinvR_isotig15658	SI2.2.0_02739	FBgn0000405	Cyclin B	5.53933	4.21936	4.31729
EWGM_SinvR_isotig15664	SI2.2.0_10486	FBgn0027103	Exocyst complex component 5	3.56565	3.13329	2.8583
EWGM_SinvR_isotig15668	SI2.2.0_14676	FBgn0027055	COP9 complex homolog subunit 3	3.43026	2.7314	2.79904
EWGM_SinvR_isotig15673	SI2.2.0_11096	FBgn0038146	Dmel_CG9799	3.19242	1.99784	1.99527
EWGM_SinvR_isotig15679	SI2.2.0_15800	FBgn0002566	light	-0.873003	-0.588215	-0.525121
EWGM_SinvR_isotig15682	SI2.2.0_01346	FBgn0040230	diablo	1.48201	1.00863	0.893208
EWGM_SinvR_isotig15684	SINVlc3_018023	FBgn0026192	Dmel_CG5884	4.63072	3.61476	3.6751
EWGM_SinvR_isotig15686	SI2.2.0_10991	FBgn0044328	Dmel_CG32052	-0.401306	-0.0215144	0.0787133
EWGM_SinvR_isotig15687	SI2.2.0_02688	FBgn0086695	humpty dumpty	3.14882	2.5711	2.55968
EWGM_SinvR_isotig15688	SINVlc3_025690	FBgn0026317	Dmel_CG6147	3.93189	3.0786	3.01776
EWGM_SinvR_isotig15692	SI2.2.0_03064	FBgn0052055	Dmel_CG32055	0.0729584	-0.314947	-0.253946
EWGM_SinvR_isotig15693	SINVlc3_011141	FBgn0040238	Bestrophin 1	-0.295271	0.312944	0.333721
EWGM_SinvR_isotig15700	SI2.2.0_00725	FBgn0030251	Dmel_CG2145	2.27274	3.84123	3.05733
EWGM_SinvR_isotig15707	SINVlc3_009843	FBgn0028476	Dmel_CG15817	0.676437	1.05631	1.16717
EWGM_SinvR_isotig15709	SI2.2.0_02953	FBgn0024364	Dmel_CG11417	0.412646	0.725067	0.661764
EWGM_SinvR_isotig15710	SINVlc3_032091	FBgn0021818	connector enhancer of ksr	3.24906	2.27466	2.33908
EWGM_SinvR_isotig15720	SI2.2.0_00253	FBgn0033315	Dmel_CG8734	3.07773	2.43081	2.47855
EWGM_SinvR_isotig15721	SI2.2.0_01080	FBgn0260946	Dmel_CG6095	2.36642	1.82175	1.74931
EWGM_SinvR_isotig15725	SI2.2.0_09433	FBgn0027090	Glutaminyl-tRNA synthetase	4.48339	3.7416	3.59283
EWGM_SinvR_isotig15733	SI2.2.0_09817	FBgn0032864	Dmel_CG2493	-0.223327	0.532325	0.570043
EWGM_SinvR_isotig15735	SINVlc3_042832	FBgn0038755	Heparan sulfate 6-O-sulfotransferase	1.34184	0.651698	0.648141
EWGM_SinvR_isotig15736	SI2.2.0_01216	FBgn0034270	Dmel_CG6401	3.28069	2.59796	2.24437
EWGM_SinvR_isotig15737	SINVlc3_013314	FBgn0000259	Casein kinase II beta subunit	5.40113	4.69219	4.67867
EWGM_SinvR_isotig15744	SI2.2.0_07539	FBgn0040212	Dihydroxyacetone phosphate acyltransferase	-0.617027	-0.20951	-0.234106
EWGM_SinvR_isotig15760	SI2.2.0_08090	FBgn0022942	cap binding protein 80	3.54245	2.551	2.50966
EWGM_SinvR_isotig15762	SI2.2.0_00693	FBgn0035026	Dmel_CG12252	4.14215	3.02819	3.0042
EWGM_SinvR_isotig15764	SI2.2.0_10888	FBgn0051683	Dmel_CG31683	-0.746579	-0.404822	-0.224771
EWGM_SinvR_isotig15765	SINVlc3_040071	FBgn0000057	adipose	3.91219	3.17834	3.15226
EWGM_SinvR_isotig15767	SINVlc3_041781	FBgn0029891	PTEN-induced putative kinase 1	4.71058	4.07009	3.96484
EWGM_SinvR_isotig15770	SINVlc3_022342	FBgn0033465	Dmel_CG12140	2.52964	1.51579	1.48999
EWGM_SinvR_isotig15778	SI2.2.0_06671	FBgn0033816	Protein PTCD3 homolog, mitochondrial	3.9548	3.10479	3.06816
EWGM_SinvR_isotig15781	SI2.2.0_01596	FBgn0026634	ldlCp-related protein	3.14259	2.1883	2.12631
EWGM_SinvR_isotig15793	SI2.2.0_10456	FBgn0033644	Dmel_CG8234	1.23861	0.60373	0.633747
EWGM_SinvR_isotig15794	SI2.2.0_09361	FBgn0036191	Dmel_CG7334	3.80498	3.18268	2.90544
EWGM_SinvR_isotig15796	SI2.2.0_11839	FBgn0031987	Beta-lactamase-like protein 2 homolog	-0.577629	-0.379213	-0.192835
EWGM_SinvR_isotig15798	SI2.2.0_07650	FBgn0027507	Dmel_CG1344	2.82944	1.84961	1.84259
EWGM_SinvR_isotig15805	SI2.2.0_06839	FBgn0038304	Dmel_CG12241	-0.550227	0.370962	0.3972
EWGM_SinvR_isotig15806	SINVlc3_016929	FBgn0025571	Splicing factor 1	2.39197	1.74	1.77576
EWGM_SinvR_isotig15807	SI2.2.0_08493	FBgn0038047	Dmel_CG5245	1.88807	1.15868	1.15737
EWGM_SinvR_isotig15810	SI2.2.0_16426	FBgn0261530		0.623387	1.16623	1.23114
EWGM_SinvR_isotig15815	SINVlc3_035791	FBgn0037897	Dmel_CG5270	1.549	0.964876	1.08469
EWGM_SinvR_isotig15818	SINVlc3_015983	FBgn0024542	Neosin	3.89682	3.29199	3.28827
EWGM_SinvR_isotig15821	SINVlc3_033953	FBgn0031322	Dmel_CG5001	5.46283	4.85914	4.93755
EWGM_SinvR_isotig15828	SINVlc3_018997	FBgn0039741	Dmel_CG7943	2.7517	1.91082	1.9045
EWGM_SinvR_isotig15830	SINVlc3_018143	FBgn0031310	Dmel_CG4764	0.928354	0.394687	0.226495
EWGM_SinvR_isotig15831	SINVlc3_016396	FBgn0010303	hemipterous	2.30047	1.41622	1.34696
EWGM_SinvR_isotig15836	SINVlc3_011523	FBgn0025885	Inositol-3-phosphate synthase	3.30501	2.55315	2.52621
EWGM_SinvR_isotig15837	SI2.2.0_13396	FBgn0036565	MOXD1 homolog 1	-0.880883	-0.407626	-0.23251
EWGM_SinvR_isotig15838	SI2.2.0_05701	FBgn0034366	Autophagy-specific gene 7	2.51808	1.93402	2.02865
EWGM_SinvR_isotig15844	SINVlc3_015016	FBgn0259213	Dmel_CG42313	-0.399201	-0.0736847	-0.0516266
EWGM_SinvR_isotig15849	SI2.2.0_01130	FBgn0038810	Dmel_CG5434	4.59369	4.2156	4.02774
EWGM_SinvR_isotig15852	SINVlc3_041395	FBgn0014861	Minichromosome maintenance 2	2.9925	2.37619	2.43447
EWGM_SinvR_isotig15855	SI2.2.0_80005	FBgn0031469	Dmel_CG18558	2.73265	2.12652	1.99828
EWGM_SinvR_isotig15856	SI2.2.0_13758	FBgn0037489	Nucleolar complex protein 3 homolog	3.16793	2.44753	2.2696
EWGM_SinvR_isotig15858	SI2.2.0_05679	FBgn0023536	Dmel_CG3156	-0.270476	0.13519	0.106558
EWGM_SinvR_isotig15860	SI2.2.0_12711	FBgn0033087	Dmel_CG3194	1.92701	1.06366	1.04141
EWGM_SinvR_isotig15861	SI2.2.0_11566	FBgn0262125		4.7758	3.62746	3.54497
EWGM_SinvR_isotig15867	SI2.2.0_13915	FBgn0031947	Dmel_CG7154	-0.924449	-0.77926	-0.756516
EWGM_SinvR_isotig15868	SI2.2.0_11113	FBgn0004622	Tachykinin-like receptor at 99D	-0.872008	-0.468528	-0.591787
EWGM_SinvR_isotig15873	SINVlc3_020988	FBgn0015834	Eukaryotic translation initiation factor 3 subunit I	3.22805	2.6811	2.56156
EWGM_SinvR_isotig15874	SINVlc3_029011	FBgn0040069	Vanin-like protein 1	2.64207	2.14264	2.07823
EWGM_SinvR_isotig15877	SI2.2.0_11046	FBgn0034717	Dmel_CG5819	-0.907963	0.00940394	0.2517
EWGM_SinvR_isotig15880	SI2.2.0_01857	FBgn0015270	Origin recognition complex subunit 2	3.49236	2.19275	2.19897
EWGM_SinvR_isotig15884	SINVlc3_014258	FBgn0035945	Dmel_CG5026	3.72954	3.16983	3.06033
EWGM_SinvR_isotig15886	SINVlc3_019754	FBgn0036662	Dmel_CG9706	3.18441	2.40373	2.247
EWGM_SinvR_isotig15887	SINVlc3_026762	FBgn0260006	Dmel_CG33968	0.331315	0.745283	0.731558
EWGM_SinvR_isotig15899	SI2.2.0_10717	FBgn0030945	Dmel_CG6632	-0.515022	0.00646444	0.0816325
EWGM_SinvR_isotig15914	SINVlc3_017016	FBgn0010803	Tryptophanyl-tRNA synthetase	3.71115	2.79918	2.82597
EWGM_SinvR_isotig15924	SI2.2.0_02434	FBgn0004638	downstream of receptor kinase	5.10951	4.14625	4.06632
EWGM_SinvR_isotig15925	SI2.2.0_03901	FBgn0039066	Elongin A	-0.949432	-0.647094	-0.473005
EWGM_SinvR_isotig15931	SINVlc3_027399	FBgn0001970	Polypeptide N-acetylgalactosaminyltransferase 35A	3.7361	2.81002	2.7155
EWGM_SinvR_isotig15932	SI2.2.0_10096	FBgn0032700	Dmel_CG10338	1.91584	1.03388	1.02845
EWGM_SinvR_isotig15936	SI2.2.0_09648	FBgn0036005	pallbearer	3.72723	2.82602	2.84288
EWGM_SinvR_isotig15941	SI2.2.0_08047	FBgn0034674	Dmel_CG9304	1.54924	0.484886	0.556081
EWGM_SinvR_isotig15942	SINVlc3_035856	FBgn0017550	Regena	3.18401	2.51425	2.36585
EWGM_SinvR_isotig15943	SI2.2.0_05713	FBgn0039731	spindle assembly abnormal 6	2.59605	1.39826	1.4713
EWGM_SinvR_isotig15948	SI2.2.0_05910	FBgn0051120	Dmel_CG31120	2.51403	1.63241	1.54955
EWGM_SinvR_isotig15950	SI2.2.0_14297	FBgn0022787	Helicase 89B	-0.597577	-0.261508	-0.138414
EWGM_SinvR_isotig15952	SI2.2.0_00605	FBgn0035484	Dmel_CG11594	-0.947743	-0.794868	-0.723114
EWGM_SinvR_isotig15954	SINVlc3_016940	FBgn0004858	elbow B	1.45902	0.87104	0.850179
EWGM_SinvR_isotig15958	SI2.2.0_14603	FBgn0004556	Dead box protein 73D	3.43892	2.70937	2.59499
EWGM_SinvR_isotig15959	SI2.2.0_14521	FBgn0032488	Dmel_CG16812	3.03056	2.12462	2.13679
EWGM_SinvR_isotig15961	SINVlc3_025269	FBgn0031050	Dmel_CG12235	2.19939	1.53355	1.45981
EWGM_SinvR_isotig15963	SINVlc3_021380	FBgn0016041	Translocase of outer membrane 40	4.60769	3.69981	3.68301
EWGM_SinvR_isotig15964	SI2.2.0_08926	FBgn0038576	Actin-related protein 5	3.13158	2.30273	2.22696
EWGM_SinvR_isotig15967	SI2.2.0_08846	FBgn0037344	Dmel_CG2926	4.33258	3.4437	3.42667
EWGM_SinvR_isotig15973	SINVlc3_034877	FBgn0010909	misshapen	-0.262099	-0.567626	-0.672636
EWGM_SinvR_isotig15975	SINVlc3_018964	FBgn0262742		-0.284841	0.219577	0.275241
EWGM_SinvR_isotig15976	SINVlc3_029850	FBgn0036187	Dmel_CG11660	-0.802078	-0.309489	-0.0799154
EWGM_SinvR_isotig15979	SINVlc3_024241	FBgn0030452	Dmel_CG4330	2.05759	1.59273	1.2616
EWGM_SinvR_isotig15981	SI2.2.0_07758	FBgn0051759	Dmel_CG31759	3.1918	2.36497	2.36148
EWGM_SinvR_isotig15984	SINVlc3_035857	FBgn0038110	Dmel_CG8031	2.9466	2.35387	2.36264
EWGM_SinvR_isotig15989	SI2.2.0_00829	FBgn0261439		2.85456	1.96105	1.94325
EWGM_SinvR_isotig15995	SINVlc3_009423	FBgn0031882	Dmel_CG9100	0.61349	1.03763	1.13714
EWGM_SinvR_isotig16003	SINVlc3_038054	FBgn0013717	non-stop	3.55819	2.59092	2.61376
EWGM_SinvR_isotig16010	SINVlc3_011116	FBgn0035475	Dmel_CG10866	1.53259	1.11426	0.819182
EWGM_SinvR_isotig16013	SINVlc3_036985	FBgn0024992	Dmel_CG2658	4.34309	3.65669	3.48003
EWGM_SinvR_isotig16021	SI2.2.0_00858	FBgn0033762	Dmel_CG8632	3.57018	2.82408	2.83336
EWGM_SinvR_isotig16025	SINVlc3_030776	FBgn0037550	Dmel_CG9667	1.63727	0.950545	1.09936
EWGM_SinvR_isotig16029	SI2.2.0_15076	FBgn0037467	Dmel_CG1104	3.28573	2.68343	2.68632
EWGM_SinvR_isotig16034	SINVlc3_012418	FBgn0086370	sarah	0.29255	0.613482	0.650924
EWGM_SinvR_isotig16045	SINVlc3_023164	FBgn0031047	Dmel_CG14213	2.94241	1.74962	1.81066
EWGM_SinvR_isotig16052	SI2.2.0_05164	FBgn0039109	Dmel_CG10365	0.897957	0.409309	0.381584
EWGM_SinvR_isotig16061	SI2.2.0_02139	FBgn0035293	Dmel_CG5687	2.02635	0.721723	0.730862
EWGM_SinvR_isotig16065	SI2.2.0_00261	FBgn0025595	Gonadotropin-releasing hormone receptor	0.118017	1.51924	0.646852
EWGM_SinvR_isotig16066	SI2.2.0_11022	FBgn0029874	Dmel_CG3342	1.69657	1.05651	1.02047
EWGM_SinvR_isotig16067	SINVlc3_027373	FBgn0034484	Dmel_CG11044	5.61148	5.0327	4.99776
EWGM_SinvR_isotig16070	SINVlc3_024589	FBgn0025697	scavenger receptor acting in neural tissue and majority of rhodopsin is absent	2.50504	1.96058	1.86159
EWGM_SinvR_isotig16072	SI2.2.0_11909	FBgn0034243	Dmel_CG6501	3.62656	2.41103	2.22275
EWGM_SinvR_isotig16074	SINVlc3_031370	FBgn0031737	obstructor-E	1.30245	2.35817	2.09418
EWGM_SinvR_isotig16075	SI2.2.0_80578	FBgn0263278		4.69618	3.25109	3.35016
EWGM_SinvR_isotig16077	SI2.2.0_02245	FBgn0029756	Dmel_CG3309	2.43324	1.62231	1.59633
EWGM_SinvR_isotig16084	SINVlc3_014813	FBgn0035375	polypeptide GalNAc transferase 6	2.78914	1.5913	1.66972
EWGM_SinvR_isotig16088	SINVlc3_036743	FBgn0031909	Dmel_CG5181	3.56314	2.72889	2.79522
EWGM_SinvR_isotig16089	SI2.2.0_10559	FBgn0037533	Dmel_CG2791	5.39415	4.74834	4.76452
EWGM_SinvR_isotig16090	SINVlc3_027397	FBgn0024689	four way stop	3.26957	2.6758	2.59836
EWGM_SinvR_isotig16092	SI2.2.0_14412	FBgn0052075	Dmel_CG32075	3.40664	2.24198	2.16689
EWGM_SinvR_isotig16099	SINVlc3_000715	FBgn0031260	Signal peptide protease	5.21764	4.49488	4.40413
EWGM_SinvR_isotig16101	SINVlc3_028764	FBgn0034380	Protein fat-free homolog	3.6777	2.66344	2.63321
EWGM_SinvR_isotig16103	SI2.2.0_02447	FBgn0031304	Dmel_CG4552	3.25981	2.50995	2.47417
EWGM_SinvR_isotig16105	SI2.2.0_06294	FBgn0033883	Probable trans-2-enoyl-CoA reductase, mitochondrial	4.03174	2.92777	2.84999
EWGM_SinvR_isotig16112	SI2.2.0_16485	FBgn0031610	Dmel_CG15436	1.30237	0.737365	0.780678
EWGM_SinvR_isotig16121	SI2.2.0_03590	FBgn0026079	tRNA (cytosine-5-)-methyltransferase CG6133	-0.694867	-0.352421	-0.175453
EWGM_SinvR_isotig16128	SINVlc3_024257	FBgn0034911	Transporter	2.42869	1.57152	1.74964
EWGM_SinvR_isotig16133	SINVlc3_034641	FBgn0015794	Rab-related protein 4	3.94065	3.26177	3.24775
EWGM_SinvR_isotig16136	SINVlc3_030852	FBgn0038126	Dmel_CG8483	-0.597337	-0.315113	-0.137592
EWGM_SinvR_isotig16137	SI2.2.0_12524	FBgn0010497	lethal (2) 01810	-0.829588	-0.426216	-0.395764
EWGM_SinvR_isotig16144	SI2.2.0_02668	FBgn0039130	Dmel_CG5854	-0.355097	0.265444	0.570384
EWGM_SinvR_isotig16146	SINVlc3_007092	FBgn0015790	Rab-protein 11	0.981811	0.251564	0.277447
EWGM_SinvR_isotig16149	SI2.2.0_02782	FBgn0002791	morula	2.5334	1.71848	1.73299
EWGM_SinvR_isotig16153	SI2.2.0_04150	FBgn0037021	Dmel_CG11399	1.95538	1.20154	1.21895
EWGM_SinvR_isotig16162	SI2.2.0_10586	FBgn0033392	Dmel_CG8027	2.50878	1.63797	1.66612
EWGM_SinvR_isotig16164	SI2.2.0_06874	FBgn0031493	Dmel_CG3605	3.79608	2.96096	2.8944
EWGM_SinvR_isotig16165	SINVlc3_040150	FBgn0038578	Mediator complex subunit 17	3.55277	2.99493	2.91932
EWGM_SinvR_isotig16175	SI2.2.0_02753	FBgn0037708	Probable tRNA (uracil-O(2)-)-methyltransferase	2.42556	1.4386	1.36062
EWGM_SinvR_isotig16181	SI2.2.0_10013	FBgn0031673	Dmel_CG31650	2.61106	1.39524	1.47867
EWGM_SinvR_isotig16182	SI2.2.0_10677	FBgn0031377	Dmel_CG15356	1.91127	0.794968	0.811952
EWGM_SinvR_isotig16186	SI2.2.0_01503	FBgn0033021	Probable protein phosphatase CG10417	0.422991	0.722902	0.825954
EWGM_SinvR_isotig16189	SI2.2.0_16514	FBgn0004197	Serrate	1.48007	1.00325	1.02862
EWGM_SinvR_isotig16194	SI2.2.0_02803	FBgn0033996	Dmel_CG11807	3.16559	2.56058	2.50257
EWGM_SinvR_isotig16201	SINVlc3_024238	FBgn0260798	G protein-coupled receptor kinase 1	2.07647	1.76677	1.55451
EWGM_SinvR_isotig16208	SI2.2.0_14534	FBgn0039877	Dmel_CG2118	3.18175	2.39368	2.32675
EWGM_SinvR_isotig16213	SINVlc3_020001	FBgn0031535	Dmel_CG12795	3.15805	1.98794	2.0327
EWGM_SinvR_isotig16224	SI2.2.0_07682	FBgn0015527	penguin	3.90614	3.04538	3.01283
EWGM_SinvR_isotig16226	SI2.2.0_09136	FBgn0032264	Lipase 4	1.70759	1.15883	1.09591
EWGM_SinvR_isotig16229	SI2.2.0_14530	FBgn0020660	Eukaryotic initiation factor 4B	5.45249	4.61738	4.53954
EWGM_SinvR_isotig16232	SI2.2.0_00324	FBgn0036994	Dmel_CG5199	4.2418	2.69867	2.84261
EWGM_SinvR_isotig16237	SI2.2.0_11680	FBgn0033929	General transcription factor IIH subunit 1	1.61817	0.802465	0.796397
EWGM_SinvR_isotig16239	SI2.2.0_14969	FBgn0030456	Dmel_CG4332	3.88666	2.98225	3.02644
EWGM_SinvR_isotig16241	SI2.2.0_15592	FBgn0028343	lethal (1) G0222	4.11725	3.24656	3.28717
EWGM_SinvR_isotig16255	SI2.2.0_06379	FBgn0034521	UDP-GlcNAc:a-3-D-mannoside-beta-1,2-N-acetylglucosaminyltransferase I	3.52363	2.88379	2.69392
EWGM_SinvR_isotig16268	SINVlc3_018095	FBgn0026326	Dmel_CG2072	4.63826	4.00706	3.91056
EWGM_SinvR_isotig16270	SI2.2.0_07212	FBgn0035901	Dmel_CG6745	1.93701	1.26801	1.33842
EWGM_SinvR_isotig16278	SINVlc3_024903	FBgn0039241	Dmel_CG11089	5.1892	4.4992	4.51302
EWGM_SinvR_isotig16279	SI2.2.0_14398	FBgn0000316	cinnamon	3.81864	2.44569	2.48307
EWGM_SinvR_isotig16281	SI2.2.0_03048	FBgn0026207	members only	-1.01638	-0.719127	-0.400317
EWGM_SinvR_isotig16284	SI2.2.0_02907	FBgn0028427	Integrin linked kinase	-0.0064899	0.284365	0.346825
EWGM_SinvR_isotig16285	SINVlc3_025983	FBgn0019948	Peptidylglycine-alpha-hydroxylating monooxygenase	2.22606	0.993467	1.03356
EWGM_SinvR_isotig16288	SI2.2.0_08991	FBgn0039137	Protein UBASH3A homolog	2.61867	1.79	1.62259
EWGM_SinvR_isotig16289	SINVlc3_028566	FBgn0020309	crooked legs	4.65836	3.79361	3.88185
EWGM_SinvR_isotig16296	SI2.2.0_12456	FBgn0036298	Dmel_CG10627	0.729773	1.16226	1.24171
EWGM_SinvR_isotig16300	SI2.2.0_04259	FBgn0004901	Phosphoribosylamidotransferase	4.25547	4.02864	3.43562
EWGM_SinvR_isotig16309	SI2.2.0_16421	FBgn0024994	Dmel_CG2675	3.28387	2.37097	2.2431
EWGM_SinvR_isotig16317	SINVlc3_017773	FBgn0003206	Ras oncogene at 64B	1.58307	1.21203	1.17736
EWGM_SinvR_isotig16327	SINVlc3_038615	FBgn0000395	crossveinless 2	-0.446814	-0.0327423	0.118839
EWGM_SinvR_isotig16328	SI2.2.0_09657	FBgn0025781	Dmel_CG6759	3.50666	2.56171	2.44962
EWGM_SinvR_isotig16329	SI2.2.0_02209	FBgn0037439	Dmel_CG10286	3.56055	2.56531	2.40911
EWGM_SinvR_isotig16336	SI2.2.0_11997	FBgn0003676	Tcp1-like	4.3816	3.60907	3.58298
EWGM_SinvR_isotig16342	SI2.2.0_16292	FBgn0033265	Dmel_CG8710	-0.879298	0.295032	0.463172
EWGM_SinvR_isotig16348	SI2.2.0_09139	FBgn0001085	Frizzled	1.75783	1.13587	1.10967
EWGM_SinvR_isotig16350	SINVlc3_024430	FBgn0000454	Dipeptidase B	-0.467908	-0.288598	-0.298957
EWGM_SinvR_isotig16357	SI2.2.0_07968	FBgn0030500	Dmel_CG9938	-0.412497	-0.101082	0.0112071
EWGM_SinvR_isotig16362	SINVlc3_019013	FBgn0005654	latheo	-0.913415	-0.434686	-0.165468
EWGM_SinvR_isotig16369	SI2.2.0_05434	FBgn0086384	Merlin	0.219499	1.02659	1.01364
EWGM_SinvR_isotig16371	SINVlc3_033773	FBgn0032601	Dmel_CG17914	-0.833152	-0.485275	-0.390168
EWGM_SinvR_isotig16373	SI2.2.0_07662	FBgn0026061	Multiple inositol polyphosphate phosphatase 1	-0.615139	-0.0963575	-0.0597773
EWGM_SinvR_isotig16381	SI2.2.0_15644	FBgn0032846	Dmel_CG10721	3.62722	2.52834	2.564
EWGM_SinvR_isotig16392	SINVlc3_027905	FBgn0029756	Dmel_CG3309	0.880787	0.0149901	0.0753214
EWGM_SinvR_isotig16396	SINVlc3_007225	FBgn0026630	nessy	1.38536	0.779708	0.8227
EWGM_SinvR_isotig16403	SI2.2.0_05613	FBgn0262169		2.21289	1.1308	1.13363
EWGM_SinvR_isotig16406	SINVlc3_014324	FBgn0037647	Dmel_CG11968	3.52187	2.61771	2.58872
EWGM_SinvR_isotig16407	SI2.2.0_02377	FBgn0243514	Dmel_CG6124	3.36758	4.42505	4.00165
EWGM_SinvR_isotig16412	SINVlc3_015086	FBgn0000351	cortex	3.71504	2.82344	2.97052
EWGM_SinvR_isotig16417	SI2.2.0_07006	FBgn0024996	Dmel_CG2677	-0.715211	0.355953	0.759705
EWGM_SinvR_isotig16424	SI2.2.0_08056	FBgn0050345	Dmel_CG30345	3.67439	3.19642	2.88759
EWGM_SinvR_isotig16426	SI2.2.0_15767	FBgn0030330	Transport and Golgi organization	-0.848105	-0.506251	-0.507656
EWGM_SinvR_isotig16428	SI2.2.0_12542	FBgn0262707		5.11106	4.24509	4.27855
EWGM_SinvR_isotig16429	SI2.2.0_11720	FBgn0035838	lariat debranching enzyme	3.77846	2.98317	2.84659
EWGM_SinvR_isotig16430	SINVlc3_013360	FBgn0086356	tumbleweed	5.22286	4.001	4.07353
EWGM_SinvR_isotig16431	SI2.2.0_03370	FBgn0014868	Oligosaccharyltransferase 48kD subunit	5.32145	4.44137	4.47027
EWGM_SinvR_isotig16432	SI2.2.0_01622	FBgn0010247	Poly-(ADP-ribose) polymerase	4.29086	2.76027	2.86746
EWGM_SinvR_isotig16437	SI2.2.0_08182	FBgn0028985	Serine protease inhibitor 4	0.593839	-0.0086097	0.197658
EWGM_SinvR_isotig16442	SI2.2.0_01576	FBgn0031534	Dmel_CG2774	3.44217	2.655	2.73146
EWGM_SinvR_isotig16450	SI2.2.0_03887	FBgn0037255	Dmel_CG1078	-0.0049726	0.279393	0.330775
EWGM_SinvR_isotig16453	SI2.2.0_04103	FBgn0040285	Dmel_CG9195	4.4565	3.60616	3.54198
EWGM_SinvR_isotig16458	SINVlc3_018337	FBgn0032005	Dmel_CG8282	4.4994	3.60824	3.65114
EWGM_SinvR_isotig16462	SINVlc3_033282	FBgn0034479	Dmel_CG8654	4.13975	3.21517	3.24511
EWGM_SinvR_isotig16466	SI2.2.0_16058	FBgn0037606	Dmel_CG8032	3.64409	2.54776	2.52311
EWGM_SinvR_isotig16467	SI2.2.0_00190	FBgn0261112	NEDD8-activating enzyme E1 regulatory subunit	4.26578	3.67487	3.44809
EWGM_SinvR_isotig16468	SI2.2.0_05400	FBgn0040237	belphegor	-0.759758	-0.506992	-0.410211
EWGM_SinvR_isotig16472	SINVlc3_014749	FBgn0039588	Translation initiation factor IF-2	2.10512	1.48325	1.40464
EWGM_SinvR_isotig16473	SI2.2.0_05267	FBgn0053099	Dmel_CG33099	3.92748	3.4491	3.35556
EWGM_SinvR_isotig16478	SI2.2.0_09095	FBgn0035575	Dmel_CG7509	1.03234	0.53083	0.372112
EWGM_SinvR_isotig16480	SI2.2.0_03839	FBgn0038686	Dmel_CG5555	3.71678	2.93254	2.87305
EWGM_SinvR_isotig16490	SI2.2.0_03619	FBgn0030174	Dmel_CG15312	3.00726	2.55869	2.42074
EWGM_SinvR_isotig16492	SINVlc3_016720	FBgn0004795	retained	2.70549	1.5271	1.49566
EWGM_SinvR_isotig16497	SI2.2.0_08272	FBgn0032170	Dmel_CG4658	4.44357	3.37189	3.38688
EWGM_SinvR_isotig16500	SINVlc3_030311	FBgn0034720	Dmel_CG11206	0.492701	0.905437	1.01342
EWGM_SinvR_isotig16501	SINVlc3_021519	FBgn0021944	Coproporphyrinogen oxidase	3.14485	2.68952	2.77241
EWGM_SinvR_isotig16502	SI2.2.0_11846	FBgn0086706	pixie	3.90734	3.01316	2.89409
EWGM_SinvR_isotig16504	SI2.2.0_12286	FBgn0037660	Dmel_CG18005	4.30966	3.49385	3.45102
EWGM_SinvR_isotig16520	SI2.2.0_07152	FBgn0029950	Dmel_CG9657	-0.56139	0.576306	0.828647
EWGM_SinvR_isotig16521	SINVlc3_023785	FBgn0043842	Dmel_CG40218	4.31347	3.43096	3.45348
EWGM_SinvR_isotig16524	SINVlc3_027047	FBgn0010482	lethal (2) 01289	0.0987718	0.863237	0.642076
EWGM_SinvR_isotig16536	SINVlc3_026481	FBgn0262166		0.251117	0.636997	0.564014
EWGM_SinvR_isotig16539	SINVlc3_020945	FBgn0027057	COP9 complex homolog subunit 1 b	4.88991	4.03848	4.0123
EWGM_SinvR_isotig16542	SI2.2.0_07740	FBgn0032363	Dmel_CG6509	1.32546	0.529253	0.547659
EWGM_SinvR_isotig16547	SINVlc3_010270	FBgn0010213	Superoxide dismutase 2 (Mn)	2.48474	1.65384	1.72942
EWGM_SinvR_isotig16549	SINVlc3_013338	FBgn0036116	Dmel_CG7888	1.39511	0.490907	0.551381
EWGM_SinvR_isotig16552	SINVlc3_006183	FBgn0010356	TBP-associated factor 5	-0.636955	0.102345	0.232922
EWGM_SinvR_isotig16555	SI2.2.0_06459	FBgn0001169	Hairless	2.53191	2.0263	2.06204
EWGM_SinvR_isotig16559	SINVlc3_013345	FBgn0052484	Sphingosine kinase 2	4.16199	2.99416	3.01362
EWGM_SinvR_isotig16563	SINVlc3_036389	FBgn0030739	Dmel_CG13957	2.63389	2.18743	2.07823
EWGM_SinvR_isotig16564	SINVlc3_032626	FBgn0024753	flotillin 2	-0.120189	0.251566	0.355048
EWGM_SinvR_isotig16573	SI2.2.0_02533	FBgn0036762	Dihydrolipoyl dehydrogenase	4.68422	4.11674	4.0773
EWGM_SinvR_isotig16576	SINVlc3_018507	FBgn0033178	Dmel_CG11127	3.14549	2.4905	2.50554
EWGM_SinvR_isotig16578	SI2.2.0_05783	FBgn0031359	Dmel_CG18317	2.49465	1.21119	1.2898
EWGM_SinvR_isotig16582	SINVlc3_007313	FBgn0030882	Glutathione Synthetase	2.91862	2.06959	1.86312
EWGM_SinvR_isotig16592	SI2.2.0_09262	FBgn0034704	Dmel_CG6758	4.40195	3.74792	3.68093
EWGM_SinvR_isotig16594	SI2.2.0_01155	FBgn0037846	Dmel_CG6574	2.51366	1.49366	1.47294
EWGM_SinvR_isotig16598	SINVlc3_026692	FBgn0028984	Serine protease inhibitor 5	5.43235	5.03417	4.84897
EWGM_SinvR_isotig16599	SI2.2.0_14027	FBgn0038964	Dmel_CG13849	5.454	4.51661	4.63379
EWGM_SinvR_isotig16600	SI2.2.0_03298	FBgn0034939	THO complex subunit 5	2.9963	2.22373	2.07041
EWGM_SinvR_isotig16605	SI2.2.0_10565	FBgn0033203	Dmel_CG2070	3.6065	3.10897	2.70675
EWGM_SinvR_isotig16609	SI2.2.0_08349	FBgn0036752	Adenosine deaminase-related growth factor A	0.369842	2.01553	0.957157
EWGM_SinvR_isotig16611	SI2.2.0_09835	FBgn0034310	Dmel_CG5733	2.67956	1.56767	1.57515
EWGM_SinvR_isotig16618	SI2.2.0_13804	FBgn0030554	Dmel_CG1434	3.01799	2.19115	2.22716
EWGM_SinvR_isotig16619	SINVlc3_016369	FBgn0038197	forkhead box, sub-group O	2.60981	2.06293	1.97656
EWGM_SinvR_isotig16621	SI2.2.0_09189	FBgn0012036	Aldehyde dehydrogenase	3.64635	2.71684	2.82548
EWGM_SinvR_isotig16623	SI2.2.0_05441	FBgn0033342	Dmel_CG8258	0.442324	-0.218716	-0.178489
EWGM_SinvR_isotig16624	SI2.2.0_04931	FBgn0033663	Dmel_CG8983	5.34861	4.11119	4.15968
EWGM_SinvR_isotig16629	SI2.2.0_05609	FBgn0086448	Dmel_CG32578	2.97553	2.27801	2.1332
EWGM_SinvR_isotig16639	SI2.2.0_00714	FBgn0041629	Hexosaminidase 2	1.48682	2.06453	1.97413
EWGM_SinvR_isotig16659	SINVlc3_007859	FBgn0033015	Dmel_CG2682	3.84114	1.94357	2.14508
EWGM_SinvR_isotig16666	SI2.2.0_05870	FBgn0051871	Dmel_CG31871	0.402909	2.06421	1.35238
EWGM_SinvR_isotig16675	SI2.2.0_00623	FBgn0032246	Dmel_CG5168	0.42637	0.794124	0.773986
EWGM_SinvR_isotig16676	SINVlc3_041490	FBgn0030894	Dmel_CG7192	3.46449	3.05501	2.98597
EWGM_SinvR_isotig16682	SI2.2.0_04239	FBgn0031519	Fidgetin-like protein 1	-0.887283	-0.835639	-0.693144
EWGM_SinvR_isotig16683	SI2.2.0_07070	FBgn0015544	spaghetti	3.85373	2.90539	2.86519
EWGM_SinvR_isotig16688	SI2.2.0_05545	FBgn0035632	Dmel_CG10575	2.40901	1.51914	1.37294
EWGM_SinvR_isotig16690	SI2.2.0_07473	FBgn0035726	Dmel_CG9953	5.12871	4.30027	4.19668
EWGM_SinvR_isotig16699	SI2.2.0_13926	FBgn0000384	concertina	1.69087	0.942806	0.927681
EWGM_SinvR_isotig16708	SI2.2.0_03216	FBgn0263605		2.95603	2.2475	2.09464
EWGM_SinvR_isotig16721	SI2.2.0_07360	FBgn0036733	Dmel_CG6322	3.30669	2.18718	2.15316
EWGM_SinvR_isotig16727	SI2.2.0_00782	FBgn0027872	Cytoplasmic phosphatidylinositol transfer protein 1	-0.428785	0.0260479	0.163789
EWGM_SinvR_isotig16741	SI2.2.0_02075	FBgn0000257	carnation	2.93766	2.18781	2.16561
EWGM_SinvR_isotig16744	SI2.2.0_11904	FBgn0020270	meiotic recombination 11	3.39543	2.49048	2.40222
EWGM_SinvR_isotig16746	SI2.2.0_10373	FBgn0014001	PAK-kinase	-0.620528	-0.205479	-0.173054
EWGM_SinvR_isotig16755	SI2.2.0_07251	FBgn0031401	Dmel_CG7082	1.59441	0.833371	0.820999
EWGM_SinvR_isotig16763	SI2.2.0_01321	FBgn0037632	Dmel_CG8351	5.54003	5.01216	5.12475
EWGM_SinvR_isotig16764	SI2.2.0_14873	FBgn0032988	Dmel_CG3278	4.00449	2.90478	2.84601
EWGM_SinvR_isotig16770	SI2.2.0_07351	FBgn0034176	Dmel_CG9000	0.439235	-0.0824153	0.0823011
EWGM_SinvR_isotig16771	SI2.2.0_80677	FBgn0031950	Homocysteine-induced endoplasmic reticulum protein	3.62714	2.88134	2.74264
EWGM_SinvR_isotig16774	SI2.2.0_02352	FBgn0024182	waclaw; bobby sox	1.98328	1.13653	1.15212
EWGM_SinvR_isotig16778	SINVlc3_019797	FBgn0003887	beta-Tubulin at 56D	0.549206	1.00675	1.1677
[truncated: 2,083 more rows]
