# Supplementary material for: Sociogenomics of Cooperation and Conflict during Colony Founding in the Fire Ant Solenopsis invicta
Source: PLoS Genet. 2013 Aug 8;9(8):e1003633. doi: 10.1371/journal.pgen.1003633 (PMC3738511; doi:10.1371/journal.pgen.1003633)
Supplement: Table S3 — Experiment 1, output of the cateGOrizer analysis: representation of GO_slim2 ancestor terms. (XLSX) [file pgen.1003633.s010.xlsx]

## Sheet: Supp Tbl 3
Experiment 1, output of the cateGOrizer analysis: representation of GO_slim2 ancestor terms
GO Class ID	Definitions	# of GO terms	Fractions
GO:0008152	metabolism	157	0.191
GO:0016043	cell organization and biogenesis	86	0.1046
GO:0007275	development	82	0.0998
GO:0009653	morphogenesis	51	0.062
GO:0030154	cell differentiation	45	0.0547
GO:0006139	nucleobase, nucleoside, nucleotide and nucleic acid metabolism	43	0.0523
GO:0009058	biosynthesis	42	0.0511
GO:0006996	organelle organization and biogenesis	39	0.0474
GO:0007154	cell communication	36	0.0438
GO:0006810	transport	27	0.0328
GO:0019538	protein metabolism	23	0.028
GO:0007049	cell cycle	23	0.028
GO:0007165	signal transduction	18	0.0219
GO:0016265	death	15	0.0182
GO:0007267	cell-cell signaling	13	0.0158
GO:0008219	cell death	11	0.0134
GO:0006464	protein modification	11	0.0134
GO:0006259	DNA metabolism	10	0.0122
GO:0006950	response to stress	10	0.0122
GO:0040007	growth	10	0.0122
GO:0009056	catabolism	10	0.0122
GO:0000003	reproduction	9	0.0109
GO:0007010	cytoskeleton organization and biogenesis	9	0.0109
GO:0006629	lipid metabolism	9	0.0109
GO:0006091	generation of precursor metabolites and energy	6	0.0073
GO:0005975	carbohydrate metabolism	6	0.0073
GO:0019748	secondary metabolism	5	0.0061
GO:0009719	response to endogenous stimulus	4	0.0049
GO:0015031	protein transport	3	0.0036
GO:0007610	behavior	3	0.0036
GO:0008283	cell proliferation	3	0.0036
GO:0016049	cell growth	2	0.0024
GO:0006412	protein biosynthesis	1	0.0012
	Total	822	1
