# Supplementary material for: Sociogenomics of Cooperation and Conflict during Colony Founding in the Fire Ant Solenopsis invicta
Source: PLoS Genet. 2013 Aug 8;9(8):e1003633. doi: 10.1371/journal.pgen.1003633 (PMC3738511; doi:10.1371/journal.pgen.1003633)
Supplement: Table S5 — Experiment 1, k-means clustering, cluster 2 (genes downregulated in haplo): significantly enriched GO terms (Functional Annotation Clustering, medium stringency, P<0.05). (XLSX) [file pgen.1003633.s012.xlsx]

## Sheet: Supp Tbl 5
Experiment 1, k-means clustering, cluster 2 (genes downregulated in haplo): significantly enriched GO terms (Functional Annotation Clustering, medium stringency, P<0.05)
GO_term	Biological_function	Genes	PValue	flybase	Benjamini
GO:0007275	multicellular organismal development	132	1.72272e-05	FBgn0250876, FBgn0001276, FBgn0003165, FBgn0001075, FBgn0032515, FBgn0045443, FBgn0002526, FBgn0004049, FBgn0002522, FBgn0030330, FBgn0030766, FBgn0000629, FBgn0015014, FBgn0004896, FBgn0038678, FBgn0011826, FBgn0011236, FBgn0087012, FBgn0011723, FBgn0010473, FBgn0037657, FBgn0004034, FBgn0003659, FBgn0005619, FBgn0259240, FBgn0000242, FBgn0036801, FBgn0023179, FBgn0034219, FBgn0035623, FBgn00002…	0.00607993
GO:0065007	biological regulation	163	2.76819e-05	FBgn0038874, FBgn0002914, FBgn0000346, FBgn0034694, FBgn0001276, FBgn0052532, FBgn0034012, FBgn0036546, FBgn0003165, FBgn0001075, FBgn0011837, FBgn0032515, FBgn0038304, FBgn0042696, FBgn0045443, FBgn0002526, FBgn0004049, FBgn0051760, FBgn0037445, FBgn0002522, FBgn0030766, FBgn0037540, FBgn0259680, FBgn0022355, FBgn0013759, FBgn0000629, FBgn0001263, FBgn0014018, FBgn0030869, FBgn0015014, FBgn00048…	0.00610598
GO:0009887	organ morphogenesis	52	0.000432295	FBgn0000179, FBgn0026597, FBgn0250876, FBgn0001981, FBgn0001075, FBgn0003339, FBgn0002526, FBgn0004049, FBgn0016917, FBgn0010238, FBgn0001987, FBgn0086384, FBgn0028427, FBgn0004595, FBgn0026320, FBgn0011723, FBgn0000723, FBgn0037657, FBgn0005619, FBgn0043364, FBgn0036801, FBgn0000242, FBgn0011661, FBgn0001250, FBgn0000395, FBgn0000497, FBgn0004644, FBgn0027108, FBgn0011758, FBgn0040294, FBgn00140…	0.0290067
GO:0006811	ion transport	32	0.000415696	FBgn0039561, FBgn0037212, FBgn0039081, FBgn0028662, FBgn0260795, FBgn0038839, FBgn0039061, FBgn0029090, FBgn0035113, FBgn0003353, FBgn0038165, FBgn0033558, FBgn0029761, FBgn0032123, FBgn0031865, FBgn0028704, FBgn0029950, FBgn0026439, FBgn0022355, FBgn0026255, FBgn0010612, FBgn0033665, FBgn0039927, FBgn0032151, FBgn0038840, FBgn0083959, FBgn0029846, FBgn0003380, FBgn0000180, FBgn0015324, FBgn00220…	0.0290083
GO:0051179	localization	109	0.000543049	FBgn0000346, FBgn0036875, FBgn0003165, FBgn0039402, FBgn0028662, FBgn0087005, FBgn0027605, FBgn0029090, FBgn0033558, FBgn0032123, FBgn0031865, FBgn0017482, FBgn0051064, FBgn0022355, FBgn0013759, FBgn0001263, FBgn0039927, FBgn0011236, FBgn0011723, FBgn0026369, FBgn0029846, FBgn0259246, FBgn0031882, FBgn0000242, FBgn0053547, FBgn0053970, FBgn0028541, FBgn0001250, FBgn0033159, FBgn0039081, FBgn00521…	0.0305388
GO:0007560	imaginal disc morphogenesis	27	0.000875907	FBgn0000179, FBgn0026597, FBgn0001981, FBgn0001250, FBgn0000395, FBgn0001075, FBgn0000497, FBgn0004644, FBgn0011758, FBgn0016917, FBgn0001987, FBgn0259172, FBgn0026252, FBgn0004101, FBgn0028427, FBgn0005634, FBgn0011591, FBgn0013733, FBgn0003345, FBgn0016081, FBgn0037657, FBgn0035049, FBgn0036801, FBgn0000242, FBgn0011661, FBgn0000099, FBgn0000212	0.0433477
GO:0048729	tissue morphogenesis	23	0.00301726	FBgn0014135, FBgn0004101, FBgn0026252, FBgn0005634, FBgn0001981, FBgn0024555, FBgn0001075, FBgn0013733, FBgn0000497, FBgn0026320, FBgn0000014, FBgn0004644, FBgn0011723, FBgn0000723, FBgn0027108, FBgn0004049, FBgn0014001, FBgn0086677, FBgn0052179, FBgn0043364, FBgn0010238, FBgn0011661, FBgn0020278	0.119573
GO:0008340	determination of adult life span	12	0.00418964	FBgn0035623, FBgn0035789, FBgn0028956, FBgn0040294, FBgn0002566, FBgn0004406, FBgn0030766, FBgn0034219, FBgn0003462, FBgn0026439, FBgn0035132, FBgn0045443	0.128566
GO:0030855	epithelial cell differentiation	6	0.00459863	FBgn0005634, FBgn0035085, FBgn0001075, FBgn0001987, FBgn0020278, FBgn0000497	0.13557
GO:0007267	cell-cell signaling	20	0.00503669	FBgn0086384, FBgn0053653, FBgn0013759, FBgn0000258, FBgn0002736, FBgn0000346, FBgn0003165, FBgn0005586, FBgn0039928, FBgn0013733, FBgn0016672, FBgn0004644, FBgn0031702, FBgn0003380, FBgn0000479, FBgn0259246, FBgn0014001, FBgn0053547, FBgn0026439, FBgn0030230	0.136288
GO:0040007	growth	13	0.00550971	FBgn0024913, FBgn0000179, FBgn0000422, FBgn0033159, FBgn0001075, FBgn0004644, FBgn0000723, FBgn0041191, FBgn0003380, FBgn0003659, FBgn0035049, FBgn0000479, FBgn0031461	0.141698
GO:0007517	muscle organ development	15	0.00618681	FBgn0003887, FBgn0000629, FBgn0028427, FBgn0005634, FBgn0024189, FBgn0001250, FBgn0015014, FBgn0013733, FBgn0000014, FBgn0086906, FBgn0004652, FBgn0086677, FBgn0030330, FBgn0000212, FBgn0000099	0.147173
GO:0016337	cell-cell adhesion	9	0.00613003	FBgn0000313, FBgn0000180, FBgn0024189, FBgn0001250, FBgn0039928, FBgn0001075, FBgn0010238, FBgn0000497, FBgn0039709	0.147901
GO:0035108	limb morphogenesis	7	0.0104311	FBgn0003345, FBgn0037657, FBgn0000242, FBgn0011591, FBgn0259172, FBgn0000099, FBgn0000497	0.202555
GO:0007389	pattern specification process	35	0.0110191	FBgn0000179, FBgn0002736, FBgn0003165, FBgn0000395, FBgn0001075, FBgn0000497, FBgn0003339, FBgn0004644, FBgn0003450, FBgn0011758, FBgn0040294, FBgn0016917, FBgn0001965, FBgn0001987, FBgn0086384, FBgn0026252, FBgn0052133, FBgn0005634, FBgn0011591, FBgn0001180, FBgn0026320, FBgn0000014, FBgn0086906, FBgn0014037, FBgn0004510, FBgn0259240, FBgn0043364, FBgn0052179, FBgn0000242, FBgn0011661, FBgn00400…	0.208225
GO:0007163	establishment or maintenance of cell polarity	12	0.0135064	FBgn0026252, FBgn0013759, FBgn0027605, FBgn0005634, FBgn0035085, FBgn0052179, FBgn0001075, FBgn0027342, FBgn0019968, FBgn0011661, FBgn0020278, FBgn0000497	0.232409
GO:0042048	olfactory behavior	11	0.0137444	FBgn0086384, FBgn0027108, FBgn0250876, FBgn0000479, FBgn0001981, FBgn0086370, FBgn0259481, FBgn0005654, FBgn0002567, FBgn0011661, FBgn0053207	0.233764
GO:0035222	wing disc pattern formation	9	0.0141679	FBgn0000179, FBgn0004644, FBgn0014037, FBgn0043364, FBgn0011591, FBgn0000099, FBgn0040071, FBgn0000497, FBgn0039709	0.235618
GO:0006629	lipid metabolic process	23	0.0213511	FBgn0051522, FBgn0032264, FBgn0026619, FBgn0051683, FBgn0026576, FBgn0026718, FBgn0032811, FBgn0030884, FBgn0037010, FBgn0052380, FBgn0035914, FBgn0037339, FBgn0002937, FBgn0032603, FBgn0034145, FBgn0037534, FBgn0040001, FBgn0030304, FBgn0030013, FBgn0030670, FBgn0030485, FBgn0027348, FBgn0034166	0.302592
GO:0051235	maintenance of location	7	0.0221647	FBgn0002736, FBgn0028427, FBgn0011016, FBgn0011747, FBgn0001250, FBgn0021760, FBgn0004379	0.305089
GO:0048565	gut development	9	0.0210431	FBgn0003339, FBgn0011723, FBgn0000014, FBgn0004644, FBgn0027108, FBgn0005634, FBgn0016917, FBgn0002522, FBgn0001250	0.306132
GO:0010628	positive regulation of gene expression	12	0.0218994	FBgn0005630, FBgn0033782, FBgn0037657, FBgn0010356, FBgn0014018, FBgn0015014, FBgn0001276, FBgn0001981, FBgn0043364, FBgn0000212, FBgn0001180, FBgn0040071	0.306696
GO:0043687	post-translational protein modification	36	0.0263617	FBgn0015664, FBgn0027515, FBgn0000258, FBgn0038588, FBgn0036546, FBgn0086899, FBgn0001075, FBgn0034137, FBgn0000497, FBgn0033915, FBgn0003250, FBgn0004435, FBgn0014001, FBgn0031860, FBgn0031294, FBgn0023528, FBgn0259680, FBgn0013759, FBgn0052133, FBgn0000629, FBgn0053519, FBgn0028427, FBgn0011826, FBgn0053531, FBgn0003525, FBgn0038816, FBgn0000723, FBgn0035853, FBgn0013988, FBgn0259227, FBgn00345…	0.33017
GO:0060541	respiratory system development	14	0.0284557	FBgn0014135, FBgn0004101, FBgn0001981, FBgn0001250, FBgn0015014, FBgn0003525, FBgn0013733, FBgn0001180, FBgn0004644, FBgn0035049, FBgn0016917, FBgn0001965, FBgn0010238, FBgn0001987	0.33994
GO:0007423	sensory organ development	29	0.029737	FBgn0011674, FBgn0000179, FBgn0000258, FBgn0001075, FBgn0000497, FBgn0003339, FBgn0004644, FBgn0011758, FBgn0040294, FBgn0016917, FBgn0001965, FBgn0259172, FBgn0028704, FBgn0000313, FBgn0086384, FBgn0026252, FBgn0000414, FBgn0011591, FBgn0013733, FBgn0004595, FBgn0026320, FBgn0003345, FBgn0016081, FBgn0037657, FBgn0005619, FBgn0086677, FBgn0052179, FBgn0043364, FBgn0011661	0.341272
GO:0043473	pigmentation	8	0.0302649	FBgn0002937, FBgn0000179, FBgn0004644, FBgn0004034, FBgn0011758, FBgn0000422, FBgn0002567, FBgn0002566	0.341922
GO:0008104	protein localization	28	0.030221	FBgn0011674, FBgn0002736, FBgn0000346, FBgn0001250, FBgn0005586, FBgn0039402, FBgn0004644, FBgn0027605, FBgn0040294, FBgn0004379, FBgn0053653, FBgn0038722, FBgn0026252, FBgn0001263, FBgn0028427, FBgn0005634, FBgn0011016, FBgn0040079, FBgn0002567, FBgn0002566, FBgn0021760, FBgn0026369, FBgn0011747, FBgn0031882, FBgn0053547, FBgn0011661, FBgn0020278, FBgn0030230	0.343646
GO:0009583	detection of light stimulus	7	0.031801	FBgn0002937, FBgn0000120, FBgn0003380, FBgn0001263, FBgn0003250, FBgn0004435, FBgn0030670	0.34955
GO:0035218	leg disc development	7	0.031801	FBgn0004644, FBgn0003345, FBgn0011758, FBgn0000242, FBgn0259172, FBgn0000099, FBgn0000497	0.34955
GO:0048878	chemical homeostasis	8	0.0350499	FBgn0039536, FBgn0022355, FBgn0003380, FBgn0039061, FBgn0039081, FBgn0061515, FBgn0026439, FBgn0011661	0.369322
GO:0050793	regulation of developmental process	23	0.0392227	FBgn0086384, FBgn0013759, FBgn0027515, FBgn0002736, FBgn0001981, FBgn0001250, FBgn0021760, FBgn0003165, FBgn0001075, FBgn0024277, FBgn0013733, FBgn0086899, FBgn0004595, FBgn0001180, FBgn0000014, FBgn0000723, FBgn0002526, FBgn0016081, FBgn0016917, FBgn0004435, FBgn0014001, FBgn0001965, FBgn0002789	0.39271
GO:0010631	epithelial cell migration	5	0.0455634	FBgn0014135, FBgn0004644, FBgn0001250, FBgn0001981, FBgn0001180	0.421107
GO:0048103	somatic stem cell division	5	0.0455634	FBgn0011674, FBgn0004644, FBgn0016917, FBgn0001981, FBgn0020278	0.421107
GO:0016192	vesicle-mediated transport	27	0.0468686	FBgn0026597, FBgn0028541, FBgn0000346, FBgn0033159, FBgn0036875, FBgn0005586, FBgn0004649, FBgn0086707, FBgn0087005, FBgn0011693, FBgn0032167, FBgn0027605, FBgn0053653, FBgn0051064, FBgn0086384, FBgn0013759, FBgn0032250, FBgn0002566, FBgn0024555, FBgn0011236, FBgn0004595, FBgn0040281, FBgn0000120, FBgn0000242, FBgn0053547, FBgn0000212, FBgn0030230	0.428206
