# Supplementary material for: Sociogenomics of Cooperation and Conflict during Colony Founding in the Fire Ant Solenopsis invicta
Source: PLoS Genet. 2013 Aug 8;9(8):e1003633. doi: 10.1371/journal.pgen.1003633 (PMC3738511; doi:10.1371/journal.pgen.1003633)
Supplement: Table S6 — Experiment 1: GO terms significantly enriched (Functional Annotation Clustering, medium stringency, P<0.05) and significantly differentially regulated transcripts (P<0.001) between winners and losers. (XLSX) [file pgen.1003633.s013.xlsx]

## Sheet: Supp Tbl 6
Experiment 1: GO terms significantly enriched (Functional Annotation Clustering, medium stringency, P<0.05) and significantly differentially regulated transcripts (P<0.001) between winners and losers
GO_term	Genes	PValue	Biological_function	flybase	Benjamini
GO:0006629	6	0.00236252	lipid metabolic process	FBGN0051522, FBGN0040001, FBGN0028841, FBGN0032811, FBGN0086687, FBGN0027348	0.132308
GO:0042445	3	0.00541871	hormone metabolic process	FBGN0028841, FBGN0086687, FBGN0031693	0.16566
				mean expression (estimate)			additional information
Probe_name	Gene_name	Flybase_ID	Dmel_ortholog	winner	loser	haplometrotic	gene_description	GO_terms
EWGM_SinvR_isotig15194	SI2.2.0_11269	FBgn0039734	ADAM 17-like protease	0.0999832	0.524515	0.430914	Putative uncharacterized protein (Fragment)	metalloendopeptidase activity; proteolysis; zinc ion binding
EWGM_SinvR_isotig16609	SI2.2.0_08349	FBgn0036752	Adenosine deaminase-related growth factor A	0.957157	2.01553	0.369842	Putative uncharacterized protein (Fragment)	deaminase activity; extracellular space; purine ribonucleoside monophosphate biosynthetic process
EWGM_SinvR_isotig15555	SINVlc3_031713	FBgn0027348	bubblegum	1.38423	0.713407	1.02462	long-chain-fatty-acid-- ligase acsbg2	metabolic process; ligase activity;
EWGM_SinvR_isotig17009	SINVlc3_018443	FBgn0015032	Cytochrome P450-4c3	2.98166	1.87158	2.21922	cytochrome p450 4c1	oxidation reduction; electron transport; heme binding; monooxygenase activity; electron carrier activity;
EWGM_SinvR_isotig26510	SI2.2.0_13106	FBgn0015032	Cytochrome P450-4c3	0.0659501	-0.45057	-0.188393	Putative uncharacterized protein (Fragment)	electron carrier activity; heme binding; oxidoreductase activity, acting on paired donors, with incorporation or reduction of molecular oxygen
GM_cdna_SI2.2.0_00216	SI2.2.0_00216	FBgn0086687	desat1	0.985405	1.80262	0.456412	Putative uncharacterized protein (Fragment)	fatty acid biosynthetic process; integral to membrane; oxidoreductase activity, acting on paired donors, with oxidation of a pair of donors resulting in the reduction of molecular oxygen to two molecules of water
EWGM_SinvR_isotig22804	SI2.2.0_15988	FBgn0011695	Ejaculatory bulb protein III	0.465681	1.80616	0.0487352	Putative uncharacterized protein (Fragment)
EWGM_SinvR_isotig07446	SINVlc3_007318	FBgn0010425	epsilonTrypsin	1.24086	2.60346	1.56948	mite allergen der f 3-like	proteolysis; serine-type endopeptidase activity;
EWGM_SinvR_isotig11264	SI2.2.0_03032	FBgn0036816	I'm not dead yet	1.52961	2.4191	1.19884	Putative uncharacterized protein (Fragment)	membrane; sodium ion transport; transmembrane transport; transporter activity
EWGM_SinvR_isotig09909	SINVlc3_042741	FBgn0028841	juvenile hormone acid methyltransferase	1.30539	2.64209	1.0107	biotin synthesis protein bioc	methylation; methyltransferase activity;
EWGM_SinvR_isotig17453	SI2.2.0_08208	FBgn0032515	loquacious	2.12699	2.60941	2.48799	Putative uncharacterized protein (Fragment)	double-stranded RNA binding; intracellular
EWGM_SinvR_isotig10884	SINVlc3_027280	FBgn0005626	pale	1.77101	3.08208	1.67238	tyrosine hydroxylase	oxidation reduction; GTP catabolic process; catecholamine biosynthetic process; signal transduction; tyrosine metabolic process; membrane; tyrosine 3-monooxygenase activity; GTPase activity; iron ion binding; GTP binding;
EWGM_SinvR_isotig23179	SI2.2.0_06972	FBgn0011281	Pheromone-binding protein-related protein 3	-0.191814	-0.763464	-0.210607	Putative uncharacterized protein (Fragment)	odorant binding
EWGM_SinvR_isotig16300	SI2.2.0_04259	FBgn0004901	Phosphoribosylamidotransferase	3.43562	4.02864	4.25547
EWGM_SinvR_contig02382	SI2.2.0_14785	FBgn0032811	Probable phosphomevalonate kinase	2.66646	3.24601	2.7844	Putative uncharacterized protein (Fragment)	cholesterol biosynthetic process; cytoplasm; phosphomevalonate kinase activity
GM_cdna_SI2.2.0_06245	SI2.2.0_06245	FBgn0028902	Tektin A	0.202562	-0.323603	0.310232
EWGM_SinvR_isotig03714	SINVlc3_037417	FBgn0029837	Tetraspanin 5D	1.12417	2.37293	0.823259	tetraspanin isoform a; upf0670 protein cg4666-like;	integral to membrane;
EWGM_SinvR_isotig01901	SINVlc3_007293	FBgn0003867	torso-like	0.00735213	-0.353942	0.133902	tetratricopeptide repeat protein 5	protein binding;
EWGM_SinvR_isotig19398	SI2.2.0_01824	FBgn0015316	Trypsin 29F	1.19072	2.12955	1.01358	Putative uncharacterized protein (Fragment)	proteolysis; serine-type endopeptidase activity
EWGM_SinvR_isotig10435	SINVlc3_020441	FBgn0029996	Ubiquitin carrier protein	-0.670702	-0.623516	-0.846582	ubiquitin-conjugating enzyme e2h	ubiquitin-dependent protein catabolic process; protein K48-linked ubiquitination; post-translational protein modification; protein K11-linked ubiquitination; ATP binding; ubiquitin-protein ligase activity;
EWGM_SinvR_isotig05875	SI2.2.0_09962	FBgn0039620	Dmel_CG1443	3.05513	4.4355	3.18128	Putative uncharacterized protein (Fragment)	oxidoreductase activity, acting on the aldehyde or oxo group of donors, NAD or NADP as acceptor
EWGM_SinvR_isotig04781	SINVlc3_008473	FBgn0039640	Dmel_CG14516	1.06809	0.59895	2.51308	aminopeptidase n	proteolysis; metallopeptidase activity; zinc ion binding; aminopeptidase activity;
EWGM_SinvM_contig67092	SINVlc3_030152	FBgn0039403	Dmel_CG14549	1.06054	0.695476	2.06757	dna replication complex gins protein sld5	DNA replication; positive regulation of S phase of mitotic cell cycle; GINS complex; replication fork; 3'-5' DNA helicase activity;
GM_cdna_SI2.2.0_03979	SI2.2.0_03979	FBgn0030889	Dmel_CG15373	0.125522	0.934466	-0.393842	Putative uncharacterized protein (Fragment)
EWGM_SinvR_isotig08855	SINVlc3_024137	FBgn0039844	Dmel_CG1607	2.66643	1.23485	0.856567	g protein-coupled receptor kinase 2	protein amino acid phosphorylation; regulation of G-protein coupled receptor protein signaling pathway; regulation of Toll signaling pathway; regulation of antimicrobial peptide biosynthetic process; regulation of smoothened signaling pathway; vitellogenesis; imaginal disc-derived wing vein specification; defense response to Gram-positive bacterium; embryonic development; serine family amino acid…
GM_cdna_SI2.2.0_01858	SI2.2.0_01858	FBgn0040001	Dmel_CG17374	-0.402145	0.201106	-0.493333	Putative uncharacterized protein (Fragment)	biosynthetic process; catalytic activity
EWGM_SinvR_isotig12098	SI2.2.0_14893	FBgn0051248	Dmel_CG31248	1.48254	2.01337	1.29459	Putative uncharacterized protein (Fragment)
EWGM_SinvR_isotig10855	SINVlc3_033662	FBgn0051522	Dmel_CG31522	3.41052	4.60156	1.50064	elongation of very long chain fatty acids protein aael008004-like	integral to membrane;
GM_cdna_SI2.2.0_04120	SI2.2.0_04120	FBgn0051522	Dmel_CG31522	0.474884	1.05243	1.28135	Putative uncharacterized protein (Fragment)	integral to membrane
EWGM_SinvR_isotig04437	SINVlc3_029003	FBgn0029821	Dmel_CG4020	3.55067	4.43001	3.35318	fatty acyl- reductase 1	oxidation reduction; oxidoreductase activity, acting on the aldehyde or oxo group of donors, NAD or NADP as acceptor; nucleotide binding;
EWGM_SinvR_isotig17868	SI2.2.0_01862	FBgn0038038	Dmel_CG5167	1.21782	1.7838	1.37726	Putative uncharacterized protein (Fragment)	nucleotide binding; oxidoreductase activity
EWGM_SinvR_isotig06207	SI2.2.0_14888	FBgn0038986	Dmel_CG5278	4.97958	5.79267	5.17057	Putative uncharacterized protein (Fragment)	integral to membrane
EWGM_SinvR_isotig12634	SI2.2.0_80053	FBgn0038986	Dmel_CG5278	0.804278	2.28099	0.688515
EWGM_SinvR_isotig15132	SINVlc3_008565	FBgn0038407	Dmel_CG6126	3.77734	2.96687	2.56836	organic cation transporter protein	transmembrane transport; organic cation transport; integral to membrane; organic cation transmembrane transporter activity;
EWGM_SinvR_isotig10640	SI2.2.0_08246	FBgn0034045	Dmel_CG8249	-0.536768	-0.426535	-0.978437	Putative uncharacterized protein (Fragment)	integral to membrane; substrate-specific transmembrane transporter activity
EWGM_SinvR_isotig10654	SINVlc3_009870	FBgn0260430		3.14883	3.52365	4.0572	transmembrane and ubiquitin-like domain-containing protein 2	integral to membrane; protein binding;
EWGM_SinvM_contig50066	SI2.2.0_80398			5.29466	4.41762	4.85501	Putative uncharacterized protein (Fragment)
EWGM_SinvM_contig90017	SI2.2.0_06501			-0.607681	-0.802056	-0.531763
EWGM_SinvR_isotig00164	SI2.2.0_02806			5.94991	4.89093	5.97205	Putative uncharacterized protein (Fragment)	lipid transporter activity
EWGM_SinvR_isotig18019	SINVlc3_032047			3.94599	4.76691	3.84	hypothetical protein SINV_09193 [Solenopsis invicta]
EWGM_SinvR_isotig24060	SINVlc3_008503			4.52338	3.48685	1.11154	---NA---
GM_cdna_SI2.2.0_02565	SI2.2.0_02565			6.10453	4.30976	6.06097	Putative uncharacterized protein (Fragment)	lipid transporter activity
GM_cdna_SI2.2.0_05383	SI2.2.0_05383			2.33111	3.6428	2.91363	Putative uncharacterized protein (Fragment)
