# Supplementary material for: Sociogenomics of Cooperation and Conflict during Colony Founding in the Fire Ant Solenopsis invicta
Source: PLoS Genet. 2013 Aug 8;9(8):e1003633. doi: 10.1371/journal.pgen.1003633 (PMC3738511; doi:10.1371/journal.pgen.1003633)
Supplement: Table S8 — Experiment 1, cluster 1: significantly enriched KEGG pathways and GO terms that were used in the analyses with the cateGOrizer “Immune system gene classes” (Functional Annotation Chart, P<0.05). (XLSX) [file pgen.1003633.s015.xlsx]

## Sheet: Supp Tbl 8
Experiment 1, cluster 1: significantly enriched KEGG pathways and GO terms that were used in the analyses with the cateGOrizer “Immune system gene classes” (Functional Annotation Chart, P<0.05)
KEGG_pathway	Biological_function	Genes	PValue	flybase	Benjamini
dme04120	Ubiquitin mediated proteolysis	35	0.000231265	FBgn0025781, FBgn0032467, FBgn0030674, FBgn0025638, FBgn0020224, FBgn0031107, FBgn0003612, FBgn0027609, FBgn0041147, FBgn0027936, FBgn0026316, FBgn0029006, FBgn0039875, FBgn0041100, FBgn0035136, FBgn0259174, FBgn0037236, FBgn0000173, FBgn0034231, FBgn0023423, FBgn0044020, FBgn0003410, FBgn0002791, FBgn0038515, FBgn0029113, FBgn0032956, FBgn0261268, FBgn0015509, FBgn0030863, FBgn0041174, FBgn00580…	0.0224116
dme00970	Aminoacyl-tRNA biosynthesis	18	0.000549941	FBgn0051739, FBgn0034401, FBgn0035064, FBgn0010803, FBgn0039175, FBgn0027090, FBgn0002069, FBgn0027085, FBgn0030007, FBgn0027084, FBgn0053123, FBgn0027086, FBgn0027088, FBgn0036629, FBgn0028962, FBgn0027079, FBgn0036763, FBgn0027358	0.0265945
dme03018	RNA degradation	20	0.00111662	FBgn0032921, FBgn0033029, FBgn0034065, FBgn0260444, FBgn0017550, FBgn0036239, FBgn0067622, FBgn0036534, FBgn0032346, FBgn0039846, FBgn0001220, FBgn0032240, FBgn0051716, FBgn0031047, FBgn0032340, FBgn0085436, FBgn0038934, FBgn0261068, FBgn0027524, FBgn0260648, FBgn0037372	0.0358386
dme03022	Basal transcription factors	12	0.0133005	FBgn0033929, FBgn0037202, FBgn0024909, FBgn0003687, FBgn0028398, FBgn0004915, FBgn0010280, FBgn0011836, FBgn0011291, FBgn0015828, FBgn0011290, FBgn0031309	0.279672
dme04320	Dorso-ventral axis formation	11	0.0211185	FBgn0000210, FBgn0004872, FBgn0000256, FBgn0000221, FBgn0001965, FBgn0000097, FBgn0004638, FBgn0003475, FBgn0000146, FBgn0010269, FBgn0001404	0.341872
dme03040	Spliceosome	32	0.0216066	FBgn0004237, FBgn0017457, FBgn0040235, FBgn0031493, FBgn0036733, FBgn0031492, FBgn0028382, FBgn0039977, FBgn0035692, FBgn0039566, FBgn0014189, FBgn0039732, FBgn0067622, FBgn0032240, FBgn0034572, FBgn0086895, FBgn0010774, FBgn0028474, FBgn0035136, FBgn0033378, FBgn0016978, FBgn0035520, FBgn0022942, FBgn0040286, FBgn0030969, FBgn0036828, FBgn0015907, FBgn0033089, FBgn0033160, FBgn0039626, FBgn02610…	0.300071
dme04144	Endocytosis	24	0.0324674	FBgn0015790, FBgn0033349, FBgn0010389, FBgn0028582, FBgn0261064, FBgn0021814, FBgn0020224, FBgn0028741, FBgn0034789, FBgn0026192, FBgn0086785, FBgn0034744, FBgn0037299, FBgn0027605, FBgn0029006, FBgn0010341, FBgn0051158, FBgn0026179, FBgn0259174, FBgn0026479, FBgn0000163, FBgn0031450, FBgn0027363, FBgn0036805	0.370032
dme00290	Valine, leucine and isoleucine biosynthesis	6	0.048172	FBgn0027085, FBgn0039635, FBgn0027086, FBgn0053123, FBgn0027079, FBgn0028325	0.453813
GO_term	Biological_function	Genes	PValue	flybase	Benjamini
GO:0009987	cellular process	1037	2.719e-57	FBgn0029504, FBgn0029502, FBgn0035945, FBgn0028665, FBgn0013343, FBgn0033179, FBgn0027783, FBgn0035558, FBgn0023508, FBgn0052626, FBgn0032698, FBgn0038601, FBgn0029789, FBgn0034697, FBgn0034410, FBgn0035954, FBgn0243513, FBgn0243516, FBgn0243514, FBgn0035956, FBgn0029906, FBgn0036534, FBgn0027296, FBgn0052113, FBgn0002174, FBgn0003423, FBgn0033160, FBgn0023519, FBgn0029798, FBgn0023512, FBgn00011…	7.38481e-54
GO:0044237	cellular metabolic process	670	5.79227e-32	FBgn0033842, FBgn0029502, FBgn0033846, FBgn0035945, FBgn0062449, FBgn0028665, FBgn0052099, FBgn0001079, FBgn0039175, FBgn0035558, FBgn0023508, FBgn0052626, FBgn0032698, FBgn0038601, FBgn0029789, FBgn0032596, FBgn0034410, FBgn0033029, FBgn0029906, FBgn0029094, FBgn0036534, FBgn0040705, FBgn0027296, FBgn0039164, FBgn0003178, FBgn0086134, FBgn0035811, FBgn0002174, FBgn0003423, FBgn0033160, FBgn00235…	7.86591e-29
GO:0044260	cellular macromolecule metabolic process	527	1.78169e-30	FBgn0033842, FBgn0033846, FBgn0062449, FBgn0052099, FBgn0039175, FBgn0001079, FBgn0035558, FBgn0032698, FBgn0038601, FBgn0032596, FBgn0034410, FBgn0033029, FBgn0029906, FBgn0029094, FBgn0036534, FBgn0027296, FBgn0039164, FBgn0086134, FBgn0002174, FBgn0033160, FBgn0023519, FBgn0023174, FBgn0029798, FBgn0004179, FBgn0023512, FBgn0023511, FBgn0033544, FBgn0000063, FBgn0015239, FBgn0003145, FBgn00112…	1.61303e-27
GO:0016043	cellular component organization	416	2.53178e-27	FBgn0029504, FBgn0035805, FBgn0033846, FBgn0020224, FBgn0013343, FBgn0033179, FBgn0027783, FBgn0032698, FBgn0034697, FBgn0034410, FBgn0243516, FBgn0243514, FBgn0029094, FBgn0004828, FBgn0086134, FBgn0004179, FBgn0023172, FBgn0011291, FBgn0011290, FBgn0020306, FBgn0015331, FBgn0004167, FBgn0003545, FBgn0003447, FBgn0026402, FBgn0039689, FBgn0039687, FBgn0000709, FBgn0039680, FBgn0052056, FBgn00246…	1.71908e-24
GO:0034641	cellular nitrogen compound metabolic process	328	6.19814e-21	FBgn0033842, FBgn0004567, FBgn0022936, FBgn0033846, FBgn0038704, FBgn0035692, FBgn0028665, FBgn0010803, FBgn0000447, FBgn0003189, FBgn0039175, FBgn0010300, FBgn0027914, FBgn0052626, FBgn0032698, FBgn0038601, FBgn0038903, FBgn0034410, FBgn0032296, FBgn0037141, FBgn0004556, FBgn0033029, FBgn0029094, FBgn0022942, FBgn0036534, FBgn0004698, FBgn0039164, FBgn0000439, FBgn0003423, FBgn0051390, FBgn00331…	3.36683e-18
GO:0006139	nucleobase, nucleoside, nucleotide and nucleic acid metabolic process	301	1.89088e-20	FBgn0033842, FBgn0004567, FBgn0022936, FBgn0033846, FBgn0038704, FBgn0035692, FBgn0028665, FBgn0010803, FBgn0000447, FBgn0003189, FBgn0039175, FBgn0010300, FBgn0027914, FBgn0052626, FBgn0032698, FBgn0038601, FBgn0038903, FBgn0034410, FBgn0032296, FBgn0037141, FBgn0004556, FBgn0033029, FBgn0029094, FBgn0022942, FBgn0036534, FBgn0004698, FBgn0039164, FBgn0000439, FBgn0051390, FBgn0033160, FBgn00297…	8.55937e-18
GO:0006996	organelle organization	246	4.91748e-20	FBgn0031696, FBgn0038808, FBgn0035805, FBgn0025682, FBgn0035692, FBgn0010803, FBgn0013343, FBgn0033179, FBgn0027783, FBgn0041161, FBgn0032698, FBgn0010303, FBgn0034697, FBgn0034410, FBgn0030669, FBgn0243516, FBgn0013756, FBgn0029094, FBgn0004828, FBgn0086134, FBgn0041174, FBgn0014877, FBgn0023172, FBgn0000330, FBgn0030093, FBgn0086655, FBgn0030089, FBgn0030500, FBgn0261014, FBgn0024273, FBgn00203…	1.90798e-17
GO:0033036	macromolecule localization	153	1.02991e-18	FBgn0038808, FBgn0013749, FBgn0259791, FBgn0013343, FBgn0041161, FBgn0027605, FBgn0083968, FBgn0041789, FBgn0031090, FBgn0029789, FBgn0030669, FBgn0033378, FBgn0024227, FBgn0020497, FBgn0011823, FBgn0035165, FBgn0013756, FBgn0000146, FBgn0052113, FBgn0014877, FBgn0015925, FBgn0011232, FBgn0000330, FBgn0032397, FBgn0036805, FBgn0000257, FBgn0030089, FBgn0000256, FBgn0024921, FBgn0031534, FBgn00001…	3.49655e-16
GO:0016070	RNA metabolic process	158	1.06148e-18	FBgn0033842, FBgn0040235, FBgn0022936, FBgn0031493, FBgn0031492, FBgn0036733, FBgn0035692, FBgn0052533, FBgn0011836, FBgn0010803, FBgn0032515, FBgn0039175, FBgn0010300, FBgn0011638, FBgn0028474, FBgn0038903, FBgn0010280, FBgn0032296, FBgn0033378, FBgn0004556, FBgn0038578, FBgn0011824, FBgn0038576, FBgn0035754, FBgn0035064, FBgn0022942, FBgn0036534, FBgn0027090, FBgn0082831, FBgn0083976, FBgn00270…	3.20331e-16
GO:0051641	cellular localization	155	3.64625e-18	FBgn0038808, FBgn0013749, FBgn0040232, FBgn0013343, FBgn0029088, FBgn0041161, FBgn0027605, FBgn0002525, FBgn0083968, FBgn0041789, FBgn0029789, FBgn0031359, FBgn0034155, FBgn0030669, FBgn0033378, FBgn0024227, FBgn0020497, FBgn0035060, FBgn0011823, FBgn0035165, FBgn0013756, FBgn0000146, FBgn0003654, FBgn0014877, FBgn0015925, FBgn0039212, FBgn0259246, FBgn0011232, FBgn0004179, FBgn0000330, FBgn00043…	9.90322e-16
GO:0008104	protein localization	125	7.37718e-18	FBgn0038808, FBgn0013749, FBgn0259791, FBgn0013343, FBgn0041161, FBgn0027605, FBgn0083968, FBgn0041789, FBgn0029789, FBgn0031090, FBgn0030669, FBgn0024227, FBgn0020497, FBgn0011823, FBgn0035165, FBgn0013756, FBgn0000146, FBgn0052113, FBgn0014877, FBgn0015925, FBgn0011232, FBgn0000330, FBgn0032397, FBgn0036805, FBgn0000257, FBgn0030089, FBgn0024921, FBgn0031534, FBgn0000117, FBgn0014411, FBgn00271…	1.82149e-15
GO:0051649	establishment of localization in cell	129	4.47103e-15	FBgn0038808, FBgn0013749, FBgn0040232, FBgn0013343, FBgn0029088, FBgn0027605, FBgn0002525, FBgn0083968, FBgn0029789, FBgn0031359, FBgn0034155, FBgn0030669, FBgn0033378, FBgn0020497, FBgn0035060, FBgn0011823, FBgn0035165, FBgn0013756, FBgn0003654, FBgn0014877, FBgn0039212, FBgn0259246, FBgn0011232, FBgn0004179, FBgn0000330, FBgn0004363, FBgn0032397, FBgn0000257, FBgn0000063, FBgn0030089, FBgn00305…	1.00508e-12
GO:0006807	nitrogen compound metabolic process	336	7.27447e-15	FBgn0033842, FBgn0004567, FBgn0022936, FBgn0033846, FBgn0038704, FBgn0035692, FBgn0028665, FBgn0010803, FBgn0000447, FBgn0003189, FBgn0039175, FBgn0010300, FBgn0027914, FBgn0052626, FBgn0032698, FBgn0038601, FBgn0038903, FBgn0034410, FBgn0032296, FBgn0037141, FBgn0004556, FBgn0033029, FBgn0029094, FBgn0022942, FBgn0036534, FBgn0004698, FBgn0039164, FBgn0000439, FBgn0003423, FBgn0051390, FBgn00331…	1.53089e-12
GO:0043933	macromolecular complex subunit organization	94	7.9526e-15	FBgn0031454, FBgn0003887, FBgn0032261, FBgn0035805, FBgn0003687, FBgn0022936, FBgn0024909, FBgn0031456, FBgn0011836, FBgn0032195, FBgn0010341, FBgn0037218, FBgn0027378, FBgn0036581, FBgn0010280, FBgn0260639, FBgn0053822, FBgn0031450, FBgn0003884, FBgn0001337, FBgn0035918, FBgn0020497, FBgn0029117, FBgn0037202, FBgn0038578, FBgn0011823, FBgn0040078, FBgn0035754, FBgn0016687, FBgn0029094, FBgn00001…	1.55076e-12
GO:0044085	cellular component biogenesis	159	3.80105e-14	FBgn0035805, FBgn0022936, FBgn0033846, FBgn0011836, FBgn0041161, FBgn0032195, FBgn0010303, FBgn0260639, FBgn0010280, FBgn0010382, FBgn0010894, FBgn0033378, FBgn0029117, FBgn0004556, FBgn0020497, FBgn0002924, FBgn0038578, FBgn0011823, FBgn0013756, FBgn0011824, FBgn0035754, FBgn0029094, FBgn0004828, FBgn0000146, FBgn0002926, FBgn0016685, FBgn0015925, FBgn0039213, FBgn0051390, FBgn0038371, FBgn00297…	6.87506e-12
GO:0065007	biological regulation	508	2.63182e-13	FBgn0029504, FBgn0033846, FBgn0020224, FBgn0013343, FBgn0001079, FBgn0023508, FBgn0032698, FBgn0034410, FBgn0243513, FBgn0035954, FBgn0243516, FBgn0033029, FBgn0035956, FBgn0029094, FBgn0004828, FBgn0036534, FBgn0052758, FBgn0029798, FBgn0004179, FBgn0023172, FBgn0001169, FBgn0033544, FBgn0026562, FBgn0000063, FBgn0028546, FBgn0015239, FBgn0003145, FBgn0011291, FBgn0011290, FBgn0020306, FBgn00203…	4.46839e-11
GO:0050789	regulation of biological process	469	3.82383e-13	FBgn0029504, FBgn0033846, FBgn0020224, FBgn0013343, FBgn0001079, FBgn0023508, FBgn0032698, FBgn0034410, FBgn0243513, FBgn0035954, FBgn0243516, FBgn0033029, FBgn0035956, FBgn0029094, FBgn0004828, FBgn0036534, FBgn0029798, FBgn0052758, FBgn0023172, FBgn0001169, FBgn0033544, FBgn0026562, FBgn0000063, FBgn0028546, FBgn0015239, FBgn0003145, FBgn0011291, FBgn0011290, FBgn0020306, FBgn0020307, FBgn00203…	6.10878e-11
GO:0043170	macromolecule metabolic process	570	6.6429e-13	FBgn0033842, FBgn0029502, FBgn0033846, FBgn0062449, FBgn0052099, FBgn0020224, FBgn0039175, FBgn0001079, FBgn0035558, FBgn0032698, FBgn0038601, FBgn0032596, FBgn0034410, FBgn0033029, FBgn0029906, FBgn0029094, FBgn0036534, FBgn0027296, FBgn0039164, FBgn0086134, FBgn0002174, FBgn0033160, FBgn0023519, FBgn0023174, FBgn0029798, FBgn0004179, FBgn0023512, FBgn0023511, FBgn0033544, FBgn0000063, FBgn00152…	1.00227e-10
GO:0019222	regulation of metabolic process	266	6.83899e-13	FBgn0038808, FBgn0029504, FBgn0013746, FBgn0004567, FBgn0033846, FBgn0025682, FBgn0032940, FBgn0036199, FBgn0020224, FBgn0001079, FBgn0010300, FBgn0032698, FBgn0010303, FBgn0038903, FBgn0034410, FBgn0035954, FBgn0033029, FBgn0013753, FBgn0035956, FBgn0029094, FBgn0022942, FBgn0036534, FBgn0000439, FBgn0005410, FBgn0037344, FBgn0051390, FBgn0029798, FBgn0035295, FBgn0000330, FBgn0030093, FBgn00866…	9.77614e-11
GO:0016192	vesicle-mediated transport	113	9.7646e-13	FBgn0029504, FBgn0013749, FBgn0013746, FBgn0013343, FBgn0029088, FBgn0010300, FBgn0083963, FBgn0027605, FBgn0038049, FBgn0031090, FBgn0028471, FBgn0042085, FBgn0034155, FBgn0051064, FBgn0243513, FBgn0044323, FBgn0035060, FBgn0243514, FBgn0052113, FBgn0039212, FBgn0011232, FBgn0004179, FBgn0000330, FBgn0000257, FBgn0030089, FBgn0015024, FBgn0024921, FBgn0029878, FBgn0036179, FBgn0028741, FBgn00867…	1.32601e-10
GO:0045184	establishment of protein localization	89	3.62631e-12	FBgn0038808, FBgn0013749, FBgn0024689, FBgn0039132, FBgn0031456, FBgn0013343, FBgn0034744, FBgn0010340, FBgn0027605, FBgn0032361, FBgn0083968, FBgn0029789, FBgn0031090, FBgn0031450, FBgn0001337, FBgn0030669, FBgn0052350, FBgn0020497, FBgn0037702, FBgn0032005, FBgn0010638, FBgn0016700, FBgn0011823, FBgn0035165, FBgn0013756, FBgn0037609, FBgn0033401, FBgn0040285, FBgn0058042, FBgn0052654, FBgn00148…	4.69004e-10
GO:0065003	macromolecular complex assembly	80	5.29095e-12	FBgn0031454, FBgn0003887, FBgn0024909, FBgn0003687, FBgn0022936, FBgn0035805, FBgn0031456, FBgn0011836, FBgn0032195, FBgn0010341, FBgn0036581, FBgn0010280, FBgn0260639, FBgn0053822, FBgn0003884, FBgn0031450, FBgn0001337, FBgn0035918, FBgn0020497, FBgn0029117, FBgn0037202, FBgn0038578, FBgn0011823, FBgn0035754, FBgn0029094, FBgn0000146, FBgn0004828, FBgn0040286, FBgn0032154, FBgn0033929, FBgn00300…	6.53197e-10
GO:0060255	regulation of macromolecule metabolic process	245	5.56792e-12	FBgn0038808, FBgn0029504, FBgn0013746, FBgn0004567, FBgn0033846, FBgn0025682, FBgn0032940, FBgn0001079, FBgn0010300, FBgn0032698, FBgn0010303, FBgn0038903, FBgn0034410, FBgn0035954, FBgn0033029, FBgn0013753, FBgn0035956, FBgn0029094, FBgn0022942, FBgn0036534, FBgn0000439, FBgn0005410, FBgn0037344, FBgn0051390, FBgn0029798, FBgn0035295, FBgn0000330, FBgn0030093, FBgn0086655, FBgn0033544, FBgn00636…	6.57494e-10
GO:0015031	protein transport	87	5.76305e-12	FBgn0038808, FBgn0013749, FBgn0024689, FBgn0039132, FBgn0031456, FBgn0013343, FBgn0034744, FBgn0010340, FBgn0027605, FBgn0032361, FBgn0083968, FBgn0029789, FBgn0031090, FBgn0031450, FBgn0001337, FBgn0030669, FBgn0052350, FBgn0020497, FBgn0037702, FBgn0032005, FBgn0010638, FBgn0016700, FBgn0011823, FBgn0035165, FBgn0013756, FBgn0037609, FBgn0033401, FBgn0040285, FBgn0058042, FBgn0052654, FBgn00148…	6.52186e-10
GO:0022607	cellular component assembly	140	8.39256e-12	FBgn0035805, FBgn0022936, FBgn0033846, FBgn0011836, FBgn0041161, FBgn0032195, FBgn0010303, FBgn0260639, FBgn0010280, FBgn0010382, FBgn0010894, FBgn0033378, FBgn0029117, FBgn0020497, FBgn0002924, FBgn0038578, FBgn0011823, FBgn0013756, FBgn0035754, FBgn0029094, FBgn0004828, FBgn0000146, FBgn0002926, FBgn0016685, FBgn0015925, FBgn0039213, FBgn0051390, FBgn0038371, FBgn0039626, FBgn0031873, FBgn00056…	9.11762e-10
GO:0050794	regulation of cellular process	431	5.47368e-11	FBgn0029504, FBgn0033846, FBgn0020224, FBgn0013343, FBgn0001079, FBgn0023508, FBgn0032698, FBgn0034410, FBgn0243513, FBgn0035954, FBgn0243516, FBgn0033029, FBgn0035956, FBgn0029094, FBgn0004828, FBgn0029798, FBgn0052758, FBgn0023172, FBgn0001169, FBgn0026562, FBgn0000063, FBgn0028546, FBgn0015239, FBgn0003145, FBgn0011291, FBgn0011290, FBgn0020306, FBgn0020307, FBgn0020309, FBgn0002022, FBgn00204…	5.71789e-09
GO:0044238	primary metabolic process	665	1.06101e-10	FBgn0033842, FBgn0029502, FBgn0033846, FBgn0062449, FBgn0028665, FBgn0052099, FBgn0020224, FBgn0001079, FBgn0039175, FBgn0035558, FBgn0052626, FBgn0032698, FBgn0038601, FBgn0029789, FBgn0032596, FBgn0034410, FBgn0033029, FBgn0029906, FBgn0029094, FBgn0036534, FBgn0027296, FBgn0039164, FBgn0003178, FBgn0086134, FBgn0035811, FBgn0002174, FBgn0003423, FBgn0033160, FBgn0023519, FBgn0039360, FBgn00231…	1.0673e-08
GO:0007010	cytoskeleton organization	122	1.31282e-10	FBgn0031696, FBgn0040235, FBgn0040232, FBgn0035692, FBgn0035489, FBgn0039731, FBgn0027783, FBgn0041161, FBgn0039206, FBgn0027605, FBgn0010303, FBgn0041789, FBgn0035347, FBgn0033378, FBgn0024227, FBgn0020497, FBgn0002924, FBgn0243516, FBgn0038576, FBgn0013756, FBgn0086134, FBgn0003654, FBgn0041174, FBgn0039213, FBgn0039626, FBgn0023172, FBgn0000256, FBgn0030500, FBgn0011207, FBgn0000117, FBgn00141…	1.27344e-08
GO:0080090	regulation of primary metabolic process	230	3.37677e-10	FBgn0029504, FBgn0038808, FBgn0013746, FBgn0004567, FBgn0033846, FBgn0032940, FBgn0001079, FBgn0010300, FBgn0032698, FBgn0010303, FBgn0038903, FBgn0034410, FBgn0035954, FBgn0013753, FBgn0033029, FBgn0035956, FBgn0029094, FBgn0000439, FBgn0005410, FBgn0037344, FBgn0051390, FBgn0029798, FBgn0035295, FBgn0000330, FBgn0030093, FBgn0086655, FBgn0063670, FBgn0033544, FBgn0028546, FBgn0015239, FBgn00031…	3.16252e-08
GO:0044249	cellular biosynthetic process	313	3.70913e-10	FBgn0037743, FBgn0029502, FBgn0004567, FBgn0022936, FBgn0033846, FBgn0028665, FBgn0010803, FBgn0000447, FBgn0003189, FBgn0039175, FBgn0035558, FBgn0010300, FBgn0052626, FBgn0032698, FBgn0038601, FBgn0038903, FBgn0034410, FBgn0037141, FBgn0037044, FBgn0033029, FBgn0029906, FBgn0029094, FBgn0044510, FBgn0027296, FBgn0000439, FBgn0003423, FBgn0051390, FBgn0023519, FBgn0039360, FBgn0000330, FBgn00235…	3.358e-08
GO:0006461	protein complex assembly	58	3.84482e-10	FBgn0031454, FBgn0003887, FBgn0024909, FBgn0003687, FBgn0022936, FBgn0035805, FBgn0031456, FBgn0011836, FBgn0032195, FBgn0010341, FBgn0036581, FBgn0010280, FBgn0260639, FBgn0003884, FBgn0031450, FBgn0001337, FBgn0029117, FBgn0020497, FBgn0037202, FBgn0038578, FBgn0011823, FBgn0035754, FBgn0032154, FBgn0033929, FBgn0051390, FBgn0039213, FBgn0042177, FBgn0038746, FBgn0031781, FBgn0031873, FBgn00158…	3.36856e-08
GO:0070271	protein complex biogenesis	58	3.84482e-10	FBgn0031454, FBgn0003887, FBgn0024909, FBgn0003687, FBgn0022936, FBgn0035805, FBgn0031456, FBgn0011836, FBgn0032195, FBgn0010341, FBgn0036581, FBgn0010280, FBgn0260639, FBgn0003884, FBgn0031450, FBgn0001337, FBgn0029117, FBgn0020497, FBgn0037202, FBgn0038578, FBgn0011823, FBgn0035754, FBgn0032154, FBgn0033929, FBgn0051390, FBgn0039213, FBgn0042177, FBgn0038746, FBgn0031781, FBgn0031873, FBgn00158…	3.36856e-08
GO:0016044	membrane organization	91	4.49928e-10	FBgn0029504, FBgn0052056, FBgn0013749, FBgn0024689, FBgn0261276, FBgn0013746, FBgn0028382, FBgn0039132, FBgn0013343, FBgn0033179, FBgn0026192, FBgn0010300, FBgn0083963, FBgn0011771, FBgn0027605, FBgn0038049, FBgn0002525, FBgn0039774, FBgn0083968, FBgn0010341, FBgn0025582, FBgn0037218, FBgn0031090, FBgn0028471, FBgn0033714, FBgn0042085, FBgn0012051, FBgn0031450, FBgn0051064, FBgn0044323, FBgn00391…	3.81876e-08
GO:0034621	cellular macromolecular complex subunit organization	66	4.88704e-10	FBgn0031454, FBgn0003887, FBgn0032261, FBgn0003687, FBgn0035805, FBgn0031456, FBgn0011836, FBgn0010341, FBgn0027378, FBgn0037218, FBgn0260639, FBgn0053822, FBgn0003884, FBgn0031450, FBgn0001337, FBgn0035918, FBgn0029117, FBgn0020497, FBgn0040078, FBgn0011823, FBgn0016687, FBgn0029094, FBgn0004828, FBgn0000146, FBgn0040286, FBgn0016685, FBgn0030054, FBgn0039213, FBgn0036974, FBgn0038371, FBgn00396…	4.02219e-08
GO:0051179	localization	341	7.54419e-10	FBgn0038808, FBgn0029504, FBgn0013749, FBgn0013746, FBgn0067783, FBgn0033846, FBgn0028665, FBgn0036199, FBgn0032036, FBgn0020224, FBgn0013343, FBgn0029088, FBgn0010300, FBgn0041161, FBgn0010303, FBgn0029789, FBgn0031359, FBgn0034155, FBgn0030669, FBgn0243513, FBgn0044323, FBgn0243514, FBgn0013756, FBgn0003429, FBgn0052113, FBgn0033443, FBgn0014877, FBgn0035293, FBgn0259246, FBgn0004179, FBgn00003…	6.02648e-08
GO:0046907	intracellular transport	89	8.59677e-10	FBgn0038808, FBgn0013749, FBgn0039110, FBgn0039132, FBgn0031456, FBgn0023542, FBgn0013343, FBgn0021796, FBgn0027605, FBgn0083968, FBgn0029789, FBgn0031359, FBgn0033714, FBgn0028974, FBgn0031450, FBgn0001337, FBgn0034155, FBgn0030669, FBgn0010531, FBgn0053635, FBgn0033378, FBgn0034939, FBgn0020497, FBgn0037702, FBgn0032005, FBgn0010638, FBgn0016700, FBgn0011823, FBgn0035165, FBgn0013756, FBgn00033…	6.67109e-08
GO:0044267	cellular protein metabolic process	291	8.96786e-10	FBgn0031696, FBgn0013749, FBgn0037743, FBgn0051108, FBgn0062449, FBgn0052099, FBgn0010803, FBgn0026147, FBgn0039175, FBgn0001079, FBgn0035558, FBgn0002413, FBgn0010303, FBgn0032596, FBgn0037544, FBgn0260935, FBgn0034410, FBgn0030669, FBgn0029906, FBgn0044510, FBgn0027296, FBgn0086134, FBgn0002174, FBgn0041174, FBgn0014877, FBgn0023519, FBgn0023174, FBgn0004179, FBgn0023512, FBgn0023511, FBgn00335…	6.76575e-08
GO:0009058	biosynthetic process	319	1.3489e-09	FBgn0037743, FBgn0029502, FBgn0004567, FBgn0022936, FBgn0033846, FBgn0028665, FBgn0052099, FBgn0010803, FBgn0000447, FBgn0003189, FBgn0039175, FBgn0035558, FBgn0010300, FBgn0052626, FBgn0032698, FBgn0038601, FBgn0038903, FBgn0034410, FBgn0037141, FBgn0037044, FBgn0033029, FBgn0029906, FBgn0029094, FBgn0044510, FBgn0027296, FBgn0000439, FBgn0003423, FBgn0051390, FBgn0023519, FBgn0039360, FBgn00003…	9.90162e-08
GO:0031323	regulation of cellular metabolic process	229	3.17787e-09	FBgn0029504, FBgn0038808, FBgn0013746, FBgn0004567, FBgn0033846, FBgn0032940, FBgn0020224, FBgn0001079, FBgn0010300, FBgn0032698, FBgn0010303, FBgn0038903, FBgn0034410, FBgn0035954, FBgn0013753, FBgn0033029, FBgn0035956, FBgn0029094, FBgn0000439, FBgn0005410, FBgn0037344, FBgn0051390, FBgn0029798, FBgn0035295, FBgn0000330, FBgn0030093, FBgn0086655, FBgn0063670, FBgn0028546, FBgn0015239, FBgn00031…	2.27134e-07
GO:0034660	ncRNA metabolic process	48	3.77079e-09	FBgn0033842, FBgn0010803, FBgn0029148, FBgn0039175, FBgn0010300, FBgn0051739, FBgn0004556, FBgn0043799, FBgn0038576, FBgn0011824, FBgn0036266, FBgn0035064, FBgn0037708, FBgn0027090, FBgn0083976, FBgn0027085, FBgn0027084, FBgn0034735, FBgn0027086, FBgn0029714, FBgn0027088, FBgn0039627, FBgn0036000, FBgn0039153, FBgn0053505, FBgn0083992, FBgn0030704, FBgn0030554, FBgn0259937, FBgn0031238, FBgn00020…	2.62602e-07
GO:0044265	cellular macromolecule catabolic process	68	7.74769e-09	FBgn0010288, FBgn0030674, FBgn0032467, FBgn0030809, FBgn0031107, FBgn0050421, FBgn0027914, FBgn0039875, FBgn0026316, FBgn0029006, FBgn0032596, FBgn0023444, FBgn0035136, FBgn0000173, FBgn0034410, FBgn0032296, FBgn0002791, FBgn0037707, FBgn0261268, FBgn0013717, FBgn0029113, FBgn0028694, FBgn0250843, FBgn0015509, FBgn0030863, FBgn0036534, FBgn0032210, FBgn0086134, FBgn0030969, FBgn0032216, FBgn00411…	5.26068e-07
GO:0006396	RNA processing	86	8.74303e-09	FBgn0033842, FBgn0040235, FBgn0031493, FBgn0005649, FBgn0031492, FBgn0036733, FBgn0039977, FBgn0035692, FBgn0052533, FBgn0029148, FBgn0032515, FBgn0031628, FBgn0260771, FBgn0011638, FBgn0028474, FBgn0035136, FBgn0033378, FBgn0004556, FBgn0011666, FBgn0035253, FBgn0043799, FBgn0026722, FBgn0034065, FBgn0038576, FBgn0011824, FBgn0036266, FBgn0022942, FBgn0037708, FBgn0000662, FBgn0003321, FBgn00402…	5.79172e-07
GO:0010467	gene expression	265	1.29112e-08	FBgn0033842, FBgn0004567, FBgn0022936, FBgn0033846, FBgn0035692, FBgn0010803, FBgn0039175, FBgn0010300, FBgn0038601, FBgn0038903, FBgn0034410, FBgn0030669, FBgn0004556, FBgn0033029, FBgn0029094, FBgn0044510, FBgn0022942, FBgn0000439, FBgn0051390, FBgn0033160, FBgn0023519, FBgn0023512, FBgn0086655, FBgn0063670, FBgn0015239, FBgn0003145, FBgn0011291, FBgn0011290, FBgn0034572, FBgn0020306, FBgn02599…	8.34926e-07
GO:0043412	biopolymer modification	159	1.42214e-08	FBgn0031696, FBgn0013749, FBgn0037743, FBgn0051108, FBgn0010389, FBgn0010288, FBgn0038588, FBgn0035601, FBgn0062449, FBgn0052099, FBgn0026147, FBgn0001079, FBgn0027609, FBgn0035558, FBgn0002413, FBgn0029006, FBgn0010303, FBgn0260935, FBgn0034410, FBgn0024227, FBgn0024846, FBgn0029113, FBgn0039623, FBgn0011336, FBgn0011824, FBgn0029906, FBgn0032210, FBgn0030863, FBgn0027296, FBgn0041174, FBgn00159…	8.98264e-07
GO:0051603	proteolysis involved in cellular protein catabolic process	58	1.77845e-08	FBgn0010288, FBgn0032467, FBgn0030674, FBgn0030809, FBgn0031107, FBgn0050421, FBgn0039875, FBgn0026316, FBgn0029006, FBgn0032596, FBgn0023444, FBgn0035136, FBgn0000173, FBgn0034410, FBgn0002791, FBgn0261268, FBgn0013717, FBgn0029113, FBgn0028694, FBgn0250843, FBgn0015509, FBgn0030863, FBgn0032210, FBgn0086134, FBgn0030969, FBgn0032216, FBgn0041174, FBgn0058045, FBgn0039214, FBgn0032214, FBgn00231…	1.09779e-06
GO:0044257	cellular protein catabolic process	58	1.77845e-08	FBgn0010288, FBgn0032467, FBgn0030674, FBgn0030809, FBgn0031107, FBgn0050421, FBgn0039875, FBgn0026316, FBgn0029006, FBgn0032596, FBgn0023444, FBgn0035136, FBgn0000173, FBgn0034410, FBgn0002791, FBgn0261268, FBgn0013717, FBgn0029113, FBgn0028694, FBgn0250843, FBgn0015509, FBgn0030863, FBgn0032210, FBgn0086134, FBgn0030969, FBgn0032216, FBgn0041174, FBgn0058045, FBgn0039214, FBgn0032214, FBgn00231…	1.09779e-06
GO:0006897	endocytosis	74	1.84075e-08	FBgn0029504, FBgn0013749, FBgn0013746, FBgn0039132, FBgn0028382, FBgn0026192, FBgn0010300, FBgn0083963, FBgn0011771, FBgn0027605, FBgn0038049, FBgn0010341, FBgn0025582, FBgn0037218, FBgn0031090, FBgn0028471, FBgn0042085, FBgn0033714, FBgn0012051, FBgn0031450, FBgn0051064, FBgn0044323, FBgn0039120, FBgn0035060, FBgn0032250, FBgn0243514, FBgn0005198, FBgn0031304, FBgn0053094, FBgn0027951, FBgn00041…	1.111e-06
GO:0010324	membrane invagination	74	1.84075e-08	FBgn0029504, FBgn0013749, FBgn0013746, FBgn0039132, FBgn0028382, FBgn0026192, FBgn0010300, FBgn0083963, FBgn0011771, FBgn0027605, FBgn0038049, FBgn0010341, FBgn0025582, FBgn0037218, FBgn0031090, FBgn0028471, FBgn0042085, FBgn0033714, FBgn0012051, FBgn0031450, FBgn0051064, FBgn0044323, FBgn0039120, FBgn0035060, FBgn0032250, FBgn0243514, FBgn0005198, FBgn0031304, FBgn0053094, FBgn0027951, FBgn00041…	1.111e-06
GO:0034613	cellular protein localization	57	1.99641e-08	FBgn0038808, FBgn0039132, FBgn0031456, FBgn0013343, FBgn0027605, FBgn0083968, FBgn0029789, FBgn0031450, FBgn0001337, FBgn0030669, FBgn0037702, FBgn0020497, FBgn0032005, FBgn0010638, FBgn0011823, FBgn0013756, FBgn0035165, FBgn0014877, FBgn0052654, FBgn0027360, FBgn0036974, FBgn0042177, FBgn0035995, FBgn0000330, FBgn0027363, FBgn0032397, FBgn0010247, FBgn0035960, FBgn0000257, FBgn0010391, FBgn00300…	1.17875e-06
GO:0051128	regulation of cellular component organization	78	2.06376e-08	FBgn0031696, FBgn0024689, FBgn0025781, FBgn0010389, FBgn0000404, FBgn0003687, FBgn0011836, FBgn0031107, FBgn0013343, FBgn0034650, FBgn0029891, FBgn0035640, FBgn0026192, FBgn0041161, FBgn0011771, FBgn0010341, FBgn0053822, FBgn0010382, FBgn0032859, FBgn0003884, FBgn0033378, FBgn0002791, FBgn0243516, FBgn0016700, FBgn0035060, FBgn0000384, FBgn0003525, FBgn0000146, FBgn0004828, FBgn0029157, FBgn00032…	1.19259e-06
GO:0030163	protein catabolic process	61	3.51528e-08	FBgn0010288, FBgn0030674, FBgn0032467, FBgn0030809, FBgn0031107, FBgn0050421, FBgn0039875, FBgn0026316, FBgn0029006, FBgn0032596, FBgn0023444, FBgn0035136, FBgn0000173, FBgn0034410, FBgn0002791, FBgn0261268, FBgn0013717, FBgn0029113, FBgn0028694, FBgn0250843, FBgn0015509, FBgn0030863, FBgn0032210, FBgn0036702, FBgn0086134, FBgn0030969, FBgn0032216, FBgn0041174, FBgn0058045, FBgn0039214, FBgn00322…	1.98906e-06
GO:0019941	modification-dependent protein catabolic process	54	4.37439e-08	FBgn0010288, FBgn0032467, FBgn0030674, FBgn0030809, FBgn0031107, FBgn0050421, FBgn0039875, FBgn0026316, FBgn0029006, FBgn0023444, FBgn0035136, FBgn0000173, FBgn0034410, FBgn0002791, FBgn0261268, FBgn0013717, FBgn0029113, FBgn0028694, FBgn0250843, FBgn0015509, FBgn0030863, FBgn0032210, FBgn0086134, FBgn0030969, FBgn0032216, FBgn0041174, FBgn0058045, FBgn0039214, FBgn0032214, FBgn0033607, FBgn00235…	2.42466e-06
GO:0070727	cellular macromolecule localization	70	4.66476e-08	FBgn0038808, FBgn0039132, FBgn0031456, FBgn0003475, FBgn0013343, FBgn0041161, FBgn0027605, FBgn0083968, FBgn0029789, FBgn0031450, FBgn0001337, FBgn0030669, FBgn0033378, FBgn0020497, FBgn0037702, FBgn0032005, FBgn0010638, FBgn0011823, FBgn0013756, FBgn0035165, FBgn0000146, FBgn0052654, FBgn0014877, FBgn0027360, FBgn0015925, FBgn0036974, FBgn0042177, FBgn0035995, FBgn0000330, FBgn0003891, FBgn00323…	2.53389e-06
GO:0006886	intracellular protein transport	55	4.85188e-08	FBgn0038808, FBgn0039132, FBgn0031456, FBgn0013343, FBgn0027605, FBgn0083968, FBgn0029789, FBgn0031450, FBgn0001337, FBgn0030669, FBgn0037702, FBgn0020497, FBgn0032005, FBgn0010638, FBgn0011823, FBgn0013756, FBgn0035165, FBgn0014877, FBgn0052654, FBgn0027360, FBgn0036974, FBgn0042177, FBgn0035995, FBgn0000330, FBgn0027363, FBgn0032397, FBgn0000257, FBgn0010391, FBgn0030089, FBgn0003210, FBgn00315…	2.58386e-06
GO:0043632	modification-dependent macromolecule catabolic process	54	5.45165e-08	FBgn0010288, FBgn0032467, FBgn0030674, FBgn0030809, FBgn0031107, FBgn0050421, FBgn0039875, FBgn0026316, FBgn0029006, FBgn0023444, FBgn0035136, FBgn0000173, FBgn0034410, FBgn0002791, FBgn0261268, FBgn0013717, FBgn0029113, FBgn0028694, FBgn0250843, FBgn0015509, FBgn0030863, FBgn0032210, FBgn0086134, FBgn0030969, FBgn0032216, FBgn0041174, FBgn0058045, FBgn0039214, FBgn0032214, FBgn0033607, FBgn00235…	2.84743e-06
GO:0070647	protein modification by small protein conjugation or removal	29	9.65489e-08	FBgn0261112, FBgn0010288, FBgn0032467, FBgn0030809, FBgn0025638, FBgn0031107, FBgn0086694, FBgn0086442, FBgn0027609, FBgn0027057, FBgn0027055, FBgn0027936, FBgn0029006, FBgn0041100, FBgn0035136, FBgn0259174, FBgn0000173, FBgn0027053, FBgn0030600, FBgn0034410, FBgn0044020, FBgn0003410, FBgn0029113, FBgn0013717, FBgn0032210, FBgn0041174, FBgn0030366, FBgn0028836, FBgn0028837	4.94766e-06
GO:0009059	macromolecule biosynthetic process	234	1.16936e-07	FBgn0037743, FBgn0004567, FBgn0022936, FBgn0033846, FBgn0052099, FBgn0010803, FBgn0039175, FBgn0035558, FBgn0010300, FBgn0032698, FBgn0038601, FBgn0038903, FBgn0034410, FBgn0037141, FBgn0033029, FBgn0029906, FBgn0029094, FBgn0044510, FBgn0027296, FBgn0000439, FBgn0051390, FBgn0023519, FBgn0023512, FBgn0086655, FBgn0063670, FBgn0051915, FBgn0015239, FBgn0003145, FBgn0011291, FBgn0011290, FBgn00203…	5.88144e-06
GO:0010468	regulation of gene expression	205	1.82579e-07	FBgn0029504, FBgn0038808, FBgn0013746, FBgn0004567, FBgn0033846, FBgn0025682, FBgn0032940, FBgn0001079, FBgn0010300, FBgn0010303, FBgn0038903, FBgn0034410, FBgn0035954, FBgn0013753, FBgn0033029, FBgn0035956, FBgn0029094, FBgn0036534, FBgn0022942, FBgn0000439, FBgn0005410, FBgn0037344, FBgn0051390, FBgn0035295, FBgn0000330, FBgn0030093, FBgn0086655, FBgn0063670, FBgn0015239, FBgn0003145, FBgn00112…	9.01604e-06
GO:0034645	cellular macromolecule biosynthetic process	232	1.91788e-07	FBgn0037743, FBgn0004567, FBgn0022936, FBgn0033846, FBgn0010803, FBgn0039175, FBgn0035558, FBgn0010300, FBgn0032698, FBgn0038601, FBgn0038903, FBgn0034410, FBgn0037141, FBgn0033029, FBgn0029906, FBgn0029094, FBgn0044510, FBgn0027296, FBgn0000439, FBgn0051390, FBgn0023519, FBgn0023512, FBgn0086655, FBgn0063670, FBgn0051915, FBgn0015239, FBgn0003145, FBgn0011291, FBgn0011290, FBgn0020306, FBgn00054…	9.30168e-06
GO:0006259	DNA metabolic process	63	3.07706e-07	FBgn0033846, FBgn0031399, FBgn0038704, FBgn0033273, FBgn0000307, FBgn0032906, FBgn0027914, FBgn0026869, FBgn0032698, FBgn0027378, FBgn0015553, FBgn0004087, FBgn0010382, FBgn0027375, FBgn0035918, FBgn0037141, FBgn0010438, FBgn0037202, FBgn0015546, FBgn0037301, FBgn0011764, FBgn0004698, FBgn0039164, FBgn0011762, FBgn0032154, FBgn0011763, FBgn0033929, FBgn0029798, FBgn0011660, FBgn0000996, FBgn00313…	1.46618e-05
GO:0006464	protein modification process	146	3.86438e-07	FBgn0031696, FBgn0013749, FBgn0037743, FBgn0051108, FBgn0010389, FBgn0010288, FBgn0038588, FBgn0035601, FBgn0062449, FBgn0052099, FBgn0026147, FBgn0001079, FBgn0027609, FBgn0035558, FBgn0002413, FBgn0029006, FBgn0010303, FBgn0260935, FBgn0034410, FBgn0024227, FBgn0024846, FBgn0029113, FBgn0039623, FBgn0011336, FBgn0029906, FBgn0030863, FBgn0032210, FBgn0027296, FBgn0041174, FBgn0015925, FBgn00839…	1.80958e-05
GO:0051276	chromosome organization	75	4.20002e-07	FBgn0000404, FBgn0034314, FBgn0040232, FBgn0025682, FBgn0000405, FBgn0052438, FBgn0003475, FBgn0000139, FBgn0003612, FBgn0027783, FBgn0015391, FBgn0027378, FBgn0014127, FBgn0053822, FBgn0034410, FBgn0039067, FBgn0024227, FBgn0013717, FBgn0040078, FBgn0015546, FBgn0038576, FBgn0016687, FBgn0029094, FBgn0000146, FBgn0004828, FBgn0014340, FBgn0016685, FBgn0003268, FBgn0030054, FBgn0040283, FBgn00318…	1.93342e-05
GO:0051726	regulation of cell cycle	51	4.25241e-07	FBgn0031696, FBgn0025781, FBgn0024689, FBgn0000404, FBgn0031399, FBgn0031107, FBgn0010300, FBgn0035640, FBgn0026317, FBgn0032698, FBgn0023444, FBgn0010382, FBgn0003884, FBgn0027053, FBgn0027375, FBgn0002791, FBgn0001624, FBgn0005198, FBgn0003525, FBgn0029094, FBgn0011763, FBgn0003268, FBgn0003139, FBgn0053193, FBgn0000996, FBgn0000063, FBgn0000114, FBgn0004643, FBgn0020309, FBgn0041147, FBgn00279…	1.92491e-05
GO:0051234	establishment of localization	281	4.64184e-07	FBgn0038808, FBgn0029504, FBgn0013749, FBgn0013746, FBgn0067783, FBgn0028665, FBgn0036199, FBgn0032036, FBgn0013343, FBgn0029088, FBgn0010300, FBgn0029789, FBgn0031359, FBgn0034155, FBgn0030669, FBgn0243513, FBgn0044323, FBgn0243514, FBgn0013756, FBgn0003429, FBgn0052113, FBgn0033443, FBgn0014877, FBgn0035293, FBgn0259246, FBgn0004179, FBgn0000330, FBgn0036805, FBgn0030089, FBgn0000063, FBgn00305…	2.06674e-05
GO:0065008	regulation of biological quality	133	6.27719e-07	FBgn0013749, FBgn0013746, FBgn0010389, FBgn0013343, FBgn0001079, FBgn0037647, FBgn0002413, FBgn0010303, FBgn0041789, FBgn0042085, FBgn0010894, FBgn0010382, FBgn0037874, FBgn0024227, FBgn0002791, FBgn0243516, FBgn0035060, FBgn0000146, FBgn0004828, FBgn0032210, FBgn0011230, FBgn0039212, FBgn0259246, FBgn0004179, FBgn0000330, FBgn0023172, FBgn0030092, FBgn0030089, FBgn0014006, FBgn0000117, FBgn00867…	2.74978e-05
GO:0008152	metabolic process	767	6.54115e-07	FBgn0029502, FBgn0035945, FBgn0028665, FBgn0035558, FBgn0023508, FBgn0052626, FBgn0032698, FBgn0029789, FBgn0038601, FBgn0034410, FBgn0003429, FBgn0029906, FBgn0036534, FBgn0027296, FBgn0002174, FBgn0003423, FBgn0033160, FBgn0023519, FBgn0029798, FBgn0023512, FBgn0023511, FBgn0033544, FBgn0000063, FBgn0038425, FBgn0052380, FBgn0033961, FBgn0020306, FBgn0023529, FBgn0052649, FBgn0034405, FBgn00344…	2.81992e-05
GO:0009057	macromolecule catabolic process	73	8.9013e-07	FBgn0010288, FBgn0030674, FBgn0032467, FBgn0030809, FBgn0031107, FBgn0050421, FBgn0027914, FBgn0039875, FBgn0026316, FBgn0029006, FBgn0032596, FBgn0023444, FBgn0035136, FBgn0000173, FBgn0034410, FBgn0044419, FBgn0032296, FBgn0002791, FBgn0037707, FBgn0261268, FBgn0013717, FBgn0029113, FBgn0028694, FBgn0250843, FBgn0015509, FBgn0030863, FBgn0032210, FBgn0036534, FBgn0036702, FBgn0086134, FBgn00309…	3.77742e-05
GO:0006399	tRNA metabolic process	34	9.41794e-07	FBgn0033842, FBgn0036000, FBgn0039153, FBgn0083992, FBgn0030554, FBgn0010803, FBgn0039175, FBgn0031238, FBgn0002069, FBgn0030007, FBgn0052281, FBgn0053123, FBgn0027079, FBgn0051739, FBgn0043799, FBgn0034401, FBgn0051812, FBgn0038576, FBgn0035064, FBgn0036266, FBgn0037708, FBgn0035831, FBgn0032054, FBgn0027090, FBgn0083976, FBgn0027085, FBgn0027084, FBgn0034735, FBgn0027086, FBgn0031321, FBgn00366…	3.93518e-05
GO:0051246	regulation of protein metabolic process	55	1.14709e-06	FBgn0038808, FBgn0035601, FBgn0001079, FBgn0003612, FBgn0027609, FBgn0010300, FBgn0010303, FBgn0033935, FBgn0026316, FBgn0023444, FBgn0000173, FBgn0053822, FBgn0010382, FBgn0027053, FBgn0011666, FBgn0261268, FBgn0028695, FBgn0028692, FBgn0030863, FBgn0000146, FBgn0005410, FBgn0058045, FBgn0027619, FBgn0028985, FBgn0000182, FBgn0024326, FBgn0033544, FBgn0000257, FBgn0000351, FBgn0043458, FBgn00032…	4.72035e-05
GO:0051301	cell division	58	1.26521e-06	FBgn0024689, FBgn0000404, FBgn0000405, FBgn0014029, FBgn0259791, FBgn0013343, FBgn0010300, FBgn0032698, FBgn0031090, FBgn0010382, FBgn0040080, FBgn0024227, FBgn0011666, FBgn0002924, FBgn0040078, FBgn0003525, FBgn0000146, FBgn0026433, FBgn0011207, FBgn0000117, FBgn0000114, FBgn0003514, FBgn0013726, FBgn0086695, FBgn0024273, FBgn0011692, FBgn0004643, FBgn0086356, FBgn0003317, FBgn0259876, FBgn00110…	5.12871e-05
GO:0051171	regulation of nitrogen compound metabolic process	184	1.48885e-06	FBgn0029504, FBgn0013746, FBgn0004567, FBgn0033846, FBgn0038872, FBgn0032940, FBgn0011836, FBgn0000137, FBgn0000139, FBgn0024491, FBgn0001079, FBgn0038046, FBgn0028474, FBgn0002525, FBgn0032223, FBgn0032698, FBgn0010303, FBgn0038903, FBgn0042085, FBgn0010280, FBgn0010382, FBgn0034410, FBgn0053557, FBgn0035954, FBgn0013753, FBgn0033029, FBgn0038578, FBgn0029113, FBgn0023489, FBgn0035956, FBgn00385…	5.94648e-05
GO:0034470	ncRNA processing	33	1.73329e-06	FBgn0033842, FBgn0036000, FBgn0053505, FBgn0083992, FBgn0030704, FBgn0030554, FBgn0029148, FBgn0032515, FBgn0259937, FBgn0031238, FBgn0036514, FBgn0052281, FBgn0036964, FBgn0032408, FBgn0004556, FBgn0043799, FBgn0026722, FBgn0051812, FBgn0038576, FBgn0011824, FBgn0038146, FBgn0036266, FBgn0022942, FBgn0037708, FBgn0035831, FBgn0032054, FBgn0083976, FBgn0039016, FBgn0034735, FBgn0029714, FBgn00313…	6.82241e-05
GO:0019219	regulation of nucleobase, nucleoside, nucleotide and nucleic acid metabolic process	183	2.00514e-06	FBgn0029504, FBgn0013746, FBgn0004567, FBgn0033846, FBgn0038872, FBgn0032940, FBgn0011836, FBgn0000137, FBgn0000139, FBgn0024491, FBgn0001079, FBgn0038046, FBgn0028474, FBgn0002525, FBgn0032223, FBgn0032698, FBgn0010303, FBgn0038903, FBgn0042085, FBgn0010280, FBgn0010382, FBgn0034410, FBgn0053557, FBgn0035954, FBgn0013753, FBgn0033029, FBgn0038578, FBgn0029113, FBgn0023489, FBgn0035956, FBgn00385…	7.77965e-05
GO:0044087	regulation of cellular component biogenesis	30	2.02183e-06	FBgn0003687, FBgn0023081, FBgn0011836, FBgn0013343, FBgn0024273, FBgn0034650, FBgn0261014, FBgn0041161, FBgn0003317, FBgn0250789, FBgn0259174, FBgn0250788, FBgn0032859, FBgn0030600, FBgn0015790, FBgn0033378, FBgn0004574, FBgn0002791, FBgn0003721, FBgn0035060, FBgn0004242, FBgn0001085, FBgn0028734, FBgn0000146, FBgn0029157, FBgn0003502, FBgn0004838, FBgn0026181, FBgn0038206, FBgn0086676	7.73394e-05
GO:0034622	cellular macromolecular complex assembly	49	2.18732e-06	FBgn0031454, FBgn0003887, FBgn0035805, FBgn0003687, FBgn0031456, FBgn0011836, FBgn0010341, FBgn0260639, FBgn0053822, FBgn0003884, FBgn0031450, FBgn0001337, FBgn0035918, FBgn0029117, FBgn0020497, FBgn0011823, FBgn0029094, FBgn0004828, FBgn0000146, FBgn0040286, FBgn0030054, FBgn0038371, FBgn0039626, FBgn0042177, FBgn0038746, FBgn0005617, FBgn0031781, FBgn0037073, FBgn0035960, FBgn0020633, FBgn00249…	8.25072e-05
GO:0043687	post-translational protein modification	119	2.5862e-06	FBgn0031696, FBgn0013749, FBgn0010288, FBgn0010389, FBgn0038588, FBgn0035601, FBgn0062449, FBgn0052099, FBgn0001079, FBgn0027609, FBgn0002413, FBgn0029006, FBgn0010303, FBgn0260935, FBgn0034410, FBgn0024227, FBgn0024846, FBgn0029113, FBgn0039623, FBgn0030863, FBgn0032210, FBgn0041174, FBgn0083976, FBgn0015925, FBgn0031873, FBgn0033544, FBgn0000063, FBgn0261112, FBgn0014006, FBgn0013435, FBgn00002…	9.62163e-05
GO:0000278	mitotic cell cycle	87	2.83472e-06	FBgn0031696, FBgn0025781, FBgn0040235, FBgn0031452, FBgn0000404, FBgn0040233, FBgn0040232, FBgn0000405, FBgn0014029, FBgn0035692, FBgn0052438, FBgn0039731, FBgn0021825, FBgn0259791, FBgn0030067, FBgn0040273, FBgn0035640, FBgn0027783, FBgn0015391, FBgn0039206, FBgn0002525, FBgn0033718, FBgn0032698, FBgn0014127, FBgn0010382, FBgn0003884, FBgn0040080, FBgn0000382, FBgn0024227, FBgn0002791, FBgn00029…	0.000104037
GO:0033554	cellular response to stress	51	2.88521e-06	FBgn0034366, FBgn0031399, FBgn0038704, FBgn0033273, FBgn0027914, FBgn0024252, FBgn0026869, FBgn0032698, FBgn0010341, FBgn0010303, FBgn0027378, FBgn0015553, FBgn0027375, FBgn0037141, FBgn0044323, FBgn0037202, FBgn0015546, FBgn0026323, FBgn0037301, FBgn0004698, FBgn0039164, FBgn0033929, FBgn0029798, FBgn0024326, FBgn0011660, FBgn0031309, FBgn0010247, FBgn0004584, FBgn0015024, FBgn0011509, FBgn00102…	0.000104478
GO:0006352	transcription initiation	28	2.90171e-06	FBgn0022936, FBgn0003687, FBgn0024909, FBgn0027592, FBgn0011836, FBgn0011291, FBgn0011290, FBgn0040020, FBgn0036581, FBgn0010280, FBgn0037202, FBgn0038578, FBgn0028398, FBgn0035754, FBgn0038760, FBgn0033929, FBgn0037981, FBgn0051390, FBgn0015618, FBgn0038499, FBgn0004915, FBgn0037262, FBgn0024956, FBgn0031873, FBgn0034795, FBgn0015828, FBgn0015904, FBgn0031309	0.000103693
GO:0006367	transcription initiation from RNA polymerase II promoter	26	2.95233e-06	FBgn0022936, FBgn0003687, FBgn0024909, FBgn0027592, FBgn0011836, FBgn0011291, FBgn0011290, FBgn0040020, FBgn0036581, FBgn0010280, FBgn0037202, FBgn0028398, FBgn0038578, FBgn0035754, FBgn0038760, FBgn0033929, FBgn0037981, FBgn0051390, FBgn0015618, FBgn0004915, FBgn0037262, FBgn0024956, FBgn0031873, FBgn0034795, FBgn0015828, FBgn0031309	0.000104132
GO:0048285	organelle fission	46	3.27121e-06	FBgn0030500, FBgn0025781, FBgn0026433, FBgn0034058, FBgn0000404, FBgn0040233, FBgn0040232, FBgn0003732, FBgn0014029, FBgn0000405, FBgn0011207, FBgn0002878, FBgn0052438, FBgn0021825, FBgn0259791, FBgn0029891, FBgn0004643, FBgn0035640, FBgn0027783, FBgn0015391, FBgn0041147, FBgn0259876, FBgn0032698, FBgn0041100, FBgn0061476, FBgn0014127, FBgn0015270, FBgn0004374, FBgn0004379, FBgn0004889, FBgn00342…	0.000113899
GO:0032774	RNA biosynthetic process	42	4.50164e-06	FBgn0024909, FBgn0022936, FBgn0003687, FBgn0027592, FBgn0011836, FBgn0011291, FBgn0031657, FBgn0011290, FBgn0040020, FBgn0259676, FBgn0040273, FBgn0010300, FBgn0038903, FBgn0036581, FBgn0010422, FBgn0010280, FBgn0037202, FBgn0038578, FBgn0028398, FBgn0004396, FBgn0035754, FBgn0026873, FBgn0011762, FBgn0038760, FBgn0036188, FBgn0033929, FBgn0037981, FBgn0051390, FBgn0015618, FBgn0038499, FBgn00049…	0.000154754
GO:0006350	transcription	105	4.62626e-06	FBgn0004567, FBgn0022936, FBgn0033846, FBgn0038872, FBgn0011836, FBgn0024491, FBgn0010300, FBgn0038046, FBgn0038601, FBgn0038903, FBgn0010280, FBgn0034410, FBgn0033029, FBgn0038578, FBgn0038576, FBgn0035754, FBgn0016687, FBgn0029094, FBgn0029711, FBgn0000439, FBgn0000568, FBgn0082831, FBgn0051390, FBgn0038371, FBgn0031873, FBgn0015828, FBgn0086655, FBgn0063670, FBgn0027592, FBgn0015239, FBgn00031…	0.00015705
GO:0044248	cellular catabolic process	87	8.14355e-06	FBgn0010288, FBgn0030674, FBgn0032467, FBgn0034366, FBgn0030809, FBgn0031107, FBgn0050421, FBgn0027914, FBgn0021796, FBgn0039774, FBgn0029006, FBgn0039875, FBgn0026316, FBgn0023444, FBgn0032596, FBgn0031824, FBgn0035136, FBgn0000173, FBgn0037873, FBgn0034410, FBgn0032296, FBgn0002791, FBgn0037707, FBgn0029113, FBgn0013717, FBgn0261268, FBgn0028694, FBgn0037697, FBgn0250843, FBgn0015509, FBgn00308…	0.000273024
GO:0030071	regulation of mitotic metaphase/anaphase transition	13	9.55333e-06	FBgn0031696, FBgn0000063, FBgn0025781, FBgn0000404, FBgn0031107, FBgn0003268, FBgn0004643, FBgn0035640, FBgn0061476, FBgn0003884, FBgn0004889, FBgn0030600, FBgn0034231	0.000316376
GO:0006810	transport	265	9.83726e-06	FBgn0038808, FBgn0029504, FBgn0013749, FBgn0013746, FBgn0067783, FBgn0028665, FBgn0036199, FBgn0032036, FBgn0013343, FBgn0029088, FBgn0010300, FBgn0029789, FBgn0031359, FBgn0034155, FBgn0030669, FBgn0243513, FBgn0044323, FBgn0243514, FBgn0013756, FBgn0003429, FBgn0052113, FBgn0033443, FBgn0014877, FBgn0035293, FBgn0259246, FBgn0004179, FBgn0000330, FBgn0036805, FBgn0030089, FBgn0015239, FBgn00315…	0.000321853
GO:0032940	secretion by cell	37	1.26693e-05	FBgn0000257, FBgn0030089, FBgn0031454, FBgn0013749, FBgn0028582, FBgn0026634, FBgn0039132, FBgn0013343, FBgn0013726, FBgn0027103, FBgn0029088, FBgn0003008, FBgn0013997, FBgn0250789, FBgn0039774, FBgn0002121, FBgn0250788, FBgn0015816, FBgn0026378, FBgn0031450, FBgn0004574, FBgn0027505, FBgn0035060, FBgn0016700, FBgn0004242, FBgn0033876, FBgn0015797, FBgn0034913, FBgn0028734, FBgn0040285, FBgn00156…	0.000409559
GO:0006351	transcription, DNA-dependent	40	1.57498e-05	FBgn0024909, FBgn0022936, FBgn0003687, FBgn0027592, FBgn0011836, FBgn0011291, FBgn0031657, FBgn0011290, FBgn0040020, FBgn0040273, FBgn0010300, FBgn0038903, FBgn0010422, FBgn0036581, FBgn0010280, FBgn0037202, FBgn0038578, FBgn0028398, FBgn0004396, FBgn0035754, FBgn0026873, FBgn0038760, FBgn0036188, FBgn0033929, FBgn0037981, FBgn0051390, FBgn0015618, FBgn0038499, FBgn0038371, FBgn0004915, FBgn00372…	0.000503129
GO:0000087	M phase of mitotic cell cycle	43	1.82258e-05	FBgn0030500, FBgn0025781, FBgn0026433, FBgn0000404, FBgn0040233, FBgn0040232, FBgn0003732, FBgn0014029, FBgn0000405, FBgn0011207, FBgn0002878, FBgn0052438, FBgn0021825, FBgn0259791, FBgn0004643, FBgn0035640, FBgn0027783, FBgn0015391, FBgn0041147, FBgn0259876, FBgn0026170, FBgn0032698, FBgn0061476, FBgn0014127, FBgn0015270, FBgn0004374, FBgn0004379, FBgn0004889, FBgn0034231, FBgn0004378, FBgn00242…	0.000575435
GO:0006909	phagocytosis	53	1.85037e-05	FBgn0029504, FBgn0013746, FBgn0028382, FBgn0010300, FBgn0026192, FBgn0011771, FBgn0083963, FBgn0027605, FBgn0038049, FBgn0010341, FBgn0031090, FBgn0025582, FBgn0028471, FBgn0042085, FBgn0033714, FBgn0012051, FBgn0051064, FBgn0044323, FBgn0039120, FBgn0243514, FBgn0032250, FBgn0005198, FBgn0031304, FBgn0027951, FBgn0031781, FBgn0036005, FBgn0015024, FBgn0024921, FBgn0036179, FBgn0029878, FBgn00866…	0.000577493
GO:0032446	protein modification by small protein conjugation	20	2.81783e-05	FBgn0261112, FBgn0032467, FBgn0029113, FBgn0030809, FBgn0025638, FBgn0031107, FBgn0086694, FBgn0086442, FBgn0027609, FBgn0041174, FBgn0027936, FBgn0029006, FBgn0041100, FBgn0259174, FBgn0035136, FBgn0000173, FBgn0030600, FBgn0034410, FBgn0003410, FBgn0044020	0.00086932
GO:0006366	transcription from RNA polymerase II promoter	32	2.83995e-05	FBgn0022936, FBgn0003687, FBgn0024909, FBgn0027592, FBgn0011836, FBgn0011291, FBgn0011290, FBgn0040020, FBgn0040273, FBgn0010422, FBgn0036581, FBgn0010280, FBgn0037202, FBgn0038578, FBgn0028398, FBgn0004396, FBgn0035754, FBgn0026873, FBgn0038760, FBgn0033929, FBgn0037981, FBgn0051390, FBgn0015618, FBgn0038371, FBgn0004915, FBgn0037262, FBgn0024956, FBgn0031873, FBgn0034795, FBgn0015828, FBgn00289…	0.0008663
GO:0007067	mitosis	42	2.99536e-05	FBgn0030500, FBgn0025781, FBgn0026433, FBgn0000404, FBgn0040233, FBgn0040232, FBgn0003732, FBgn0014029, FBgn0000405, FBgn0011207, FBgn0002878, FBgn0052438, FBgn0021825, FBgn0259791, FBgn0004643, FBgn0035640, FBgn0027783, FBgn0015391, FBgn0041147, FBgn0259876, FBgn0032698, FBgn0061476, FBgn0014127, FBgn0015270, FBgn0004374, FBgn0004379, FBgn0004889, FBgn0034231, FBgn0004378, FBgn0024227, FBgn00027…	0.000903537
GO:0045185	maintenance of protein location	17	3.31124e-05	FBgn0260442, FBgn0024227, FBgn0027508, FBgn0000405, FBgn0021760, FBgn0000117, FBgn0011692, FBgn0043884, FBgn0086356, FBgn0011747, FBgn0000667, FBgn0041789, FBgn0010215, FBgn0010341, FBgn0004379, FBgn0040080, FBgn0010247	0.000987807
GO:0010556	regulation of macromolecule biosynthetic process	174	3.45421e-05	FBgn0038808, FBgn0029504, FBgn0013746, FBgn0004567, FBgn0033846, FBgn0038872, FBgn0032940, FBgn0011836, FBgn0000137, FBgn0000139, FBgn0024491, FBgn0001079, FBgn0038046, FBgn0010300, FBgn0002525, FBgn0032223, FBgn0032698, FBgn0010303, FBgn0038903, FBgn0042085, FBgn0010280, FBgn0010382, FBgn0034410, FBgn0053557, FBgn0035954, FBgn0013753, FBgn0033029, FBgn0038578, FBgn0029113, FBgn0023489, FBgn00359…	0.00101924
GO:0006911	phagocytosis, engulfment	50	3.93515e-05	FBgn0029504, FBgn0013746, FBgn0028382, FBgn0010300, FBgn0026192, FBgn0011771, FBgn0083963, FBgn0027605, FBgn0038049, FBgn0010341, FBgn0031090, FBgn0025582, FBgn0028471, FBgn0042085, FBgn0033714, FBgn0012051, FBgn0051064, FBgn0044323, FBgn0039120, FBgn0032250, FBgn0005198, FBgn0031304, FBgn0027951, FBgn0031781, FBgn0036005, FBgn0015024, FBgn0024921, FBgn0036179, FBgn0029878, FBgn0086694, FBgn00046…	0.00114859
GO:0000280	nuclear division	42	4.23356e-05	FBgn0030500, FBgn0025781, FBgn0026433, FBgn0000404, FBgn0040233, FBgn0040232, FBgn0003732, FBgn0014029, FBgn0000405, FBgn0011207, FBgn0002878, FBgn0052438, FBgn0021825, FBgn0259791, FBgn0004643, FBgn0035640, FBgn0027783, FBgn0015391, FBgn0041147, FBgn0259876, FBgn0032698, FBgn0061476, FBgn0014127, FBgn0015270, FBgn0004374, FBgn0004379, FBgn0004889, FBgn0034231, FBgn0004378, FBgn0024227, FBgn00027…	0.00122251
GO:0051716	cellular response to stimulus	66	4.35203e-05	FBgn0034366, FBgn0031399, FBgn0038704, FBgn0033273, FBgn0032515, FBgn0027914, FBgn0024252, FBgn0026869, FBgn0026317, FBgn0010303, FBgn0010341, FBgn0032698, FBgn0027378, FBgn0015553, FBgn0030670, FBgn0027375, FBgn0037141, FBgn0026722, FBgn0044323, FBgn0037202, FBgn0015546, FBgn0037301, FBgn0026323, FBgn0016687, FBgn0022942, FBgn0004698, FBgn0039164, FBgn0033929, FBgn0015925, FBgn0029798, FBgn00043…	0.00124348
GO:0030029	actin filament-based process	41	4.89239e-05	FBgn0000256, FBgn0001139, FBgn0023081, FBgn0003475, FBgn0025641, FBgn0013726, FBgn0024273, FBgn0011692, FBgn0011771, FBgn0027605, FBgn0003317, FBgn0010303, FBgn0010341, FBgn0001965, FBgn0002121, FBgn0012051, FBgn0032859, FBgn0037028, FBgn0015790, FBgn0044826, FBgn0000317, FBgn0052138, FBgn0243516, FBgn0039532, FBgn0016700, FBgn0003447, FBgn0004638, FBgn0001105, FBgn0021814, FBgn0029157, FBgn00035…	0.00138322
GO:0007017	microtubule-based process	91	4.95768e-05	FBgn0031696, FBgn0024689, FBgn0003887, FBgn0040235, FBgn0031452, FBgn0040233, FBgn0040232, FBgn0000405, FBgn0035692, FBgn0035489, FBgn0039731, FBgn0021825, FBgn0030067, FBgn0037962, FBgn0040273, FBgn0027783, FBgn0015391, FBgn0041161, FBgn0039206, FBgn0033718, FBgn0260639, FBgn0014127, FBgn0010235, FBgn0003884, FBgn0019968, FBgn0031829, FBgn0034155, FBgn0040080, FBgn0040228, FBgn0033378, FBgn00242…	0.00138722
GO:0046903	secretion	37	5.04573e-05	FBgn0000257, FBgn0030089, FBgn0031454, FBgn0013749, FBgn0028582, FBgn0026634, FBgn0039132, FBgn0013343, FBgn0013726, FBgn0027103, FBgn0029088, FBgn0003008, FBgn0013997, FBgn0250789, FBgn0039774, FBgn0002121, FBgn0250788, FBgn0015816, FBgn0026378, FBgn0031450, FBgn0004574, FBgn0027505, FBgn0035060, FBgn0016700, FBgn0004242, FBgn0033876, FBgn0015797, FBgn0034913, FBgn0028734, FBgn0040285, FBgn00156…	0.00139744
GO:0000226	microtubule cytoskeleton organization	71	5.20898e-05	FBgn0031696, FBgn0024689, FBgn0040235, FBgn0031452, FBgn0040232, FBgn0000405, FBgn0035692, FBgn0035489, FBgn0039731, FBgn0021825, FBgn0030067, FBgn0040273, FBgn0027783, FBgn0041161, FBgn0039206, FBgn0015391, FBgn0033718, FBgn0014127, FBgn0003884, FBgn0019968, FBgn0040080, FBgn0033378, FBgn0024227, FBgn0020497, FBgn0001624, FBgn0002924, FBgn0028695, FBgn0013756, FBgn0028693, FBgn0003525, FBgn00861…	0.00142807
GO:0016567	protein ubiquitination	18	5.28763e-05	FBgn0032467, FBgn0030809, FBgn0025638, FBgn0031107, FBgn0086694, FBgn0086442, FBgn0027609, FBgn0041174, FBgn0027936, FBgn0029006, FBgn0041100, FBgn0259174, FBgn0035136, FBgn0000173, FBgn0030600, FBgn0034410, FBgn0003410, FBgn0044020	0.00143513
GO:0016568	chromatin modification	34	6.26095e-05	FBgn0010520, FBgn0027620, FBgn0020388, FBgn0086694, FBgn0000139, FBgn0020306, FBgn0027378, FBgn0033636, FBgn0043002, FBgn0034410, FBgn0039067, FBgn0024227, FBgn0032475, FBgn0037770, FBgn0027835, FBgn0000541, FBgn0013717, FBgn0041210, FBgn0040078, FBgn0038576, FBgn0016687, FBgn0028734, FBgn0029094, FBgn0002887, FBgn0014340, FBgn0031759, FBgn0031873, FBgn0039559, FBgn0030093, FBgn0037834, FBgn00866…	0.00168227
GO:0051235	maintenance of location	19	7.63867e-05	FBgn0260442, FBgn0024227, FBgn0027508, FBgn0000057, FBgn0000405, FBgn0021760, FBgn0000117, FBgn0000146, FBgn0011692, FBgn0043884, FBgn0086356, FBgn0000667, FBgn0011747, FBgn0041789, FBgn0010215, FBgn0010341, FBgn0004379, FBgn0040080, FBgn0010247	0.00203199
GO:0031326	regulation of cellular biosynthetic process	178	8.14818e-05	FBgn0038808, FBgn0029504, FBgn0013746, FBgn0004567, FBgn0033846, FBgn0038872, FBgn0032940, FBgn0011836, FBgn0000137, FBgn0000139, FBgn0024491, FBgn0001079, FBgn0038046, FBgn0010300, FBgn0002525, FBgn0032223, FBgn0032698, FBgn0010303, FBgn0038903, FBgn0042085, FBgn0010280, FBgn0010382, FBgn0034410, FBgn0053557, FBgn0035954, FBgn0013753, FBgn0033029, FBgn0038578, FBgn0029113, FBgn0023489, FBgn00359…	0.00214637
GO:0009889	regulation of biosynthetic process	178	8.14818e-05	FBgn0038808, FBgn0029504, FBgn0013746, FBgn0004567, FBgn0033846, FBgn0038872, FBgn0032940, FBgn0011836, FBgn0000137, FBgn0000139, FBgn0024491, FBgn0001079, FBgn0038046, FBgn0010300, FBgn0002525, FBgn0032223, FBgn0032698, FBgn0010303, FBgn0038903, FBgn0042085, FBgn0010280, FBgn0010382, FBgn0034410, FBgn0053557, FBgn0035954, FBgn0013753, FBgn0033029, FBgn0038578, FBgn0029113, FBgn0023489, FBgn00359…	0.00214637
GO:0050793	regulation of developmental process	73	8.35756e-05	FBgn0041604, FBgn0010389, FBgn0000404, FBgn0013343, FBgn0027609, FBgn0026192, FBgn0041161, FBgn0010300, FBgn0024252, FBgn0011771, FBgn0026317, FBgn0010303, FBgn0010341, FBgn0010382, FBgn0032859, FBgn0000382, FBgn0033378, FBgn0011666, FBgn0002791, FBgn0001624, FBgn0243516, FBgn0016700, FBgn0035060, FBgn0000384, FBgn0000146, FBgn0004828, FBgn0029157, FBgn0025455, FBgn0000568, FBgn0053193, FBgn00231…	0.00218032
GO:0033043	regulation of organelle organization	33	8.68868e-05	FBgn0000063, FBgn0031696, FBgn0025781, FBgn0024689, FBgn0000404, FBgn0023081, FBgn0020388, FBgn0031107, FBgn0003514, FBgn0029891, FBgn0004643, FBgn0035640, FBgn0250789, FBgn0041100, FBgn0061476, FBgn0250788, FBgn0053822, FBgn0004889, FBgn0003884, FBgn0032859, FBgn0034231, FBgn0030600, FBgn0023423, FBgn0039141, FBgn0001085, FBgn0021760, FBgn0003525, FBgn0029157, FBgn0003502, FBgn0003268, FBgn00261…	0.00224504
GO:0030036	actin cytoskeleton organization	40	9.37331e-05	FBgn0000256, FBgn0001139, FBgn0023081, FBgn0003475, FBgn0025641, FBgn0013726, FBgn0024273, FBgn0011692, FBgn0011771, FBgn0027605, FBgn0003317, FBgn0010303, FBgn0010341, FBgn0001965, FBgn0002121, FBgn0012051, FBgn0032859, FBgn0037028, FBgn0015790, FBgn0044826, FBgn0052138, FBgn0243516, FBgn0039532, FBgn0016700, FBgn0003447, FBgn0004638, FBgn0001105, FBgn0021814, FBgn0029157, FBgn0003502, FBgn00156…	0.00239892
GO:0051640	organelle localization	27	9.74547e-05	FBgn0000063, FBgn0030500, FBgn0040232, FBgn0003732, FBgn0000405, FBgn0023542, FBgn0021825, FBgn0003514, FBgn0013726, FBgn0027103, FBgn0013997, FBgn0033107, FBgn0002525, FBgn0026479, FBgn0004379, FBgn0019968, FBgn0040080, FBgn0033378, FBgn0015754, FBgn0001316, FBgn0001624, FBgn0021760, FBgn0029157, FBgn0003654, FBgn0087035, FBgn0010909, FBgn0000163	0.00247077
GO:0006260	DNA replication	30	0.00010516	FBgn0020633, FBgn0033846, FBgn0023181, FBgn0000307, FBgn0086695, FBgn0259676, FBgn0032906, FBgn0034430, FBgn0032244, FBgn0032698, FBgn0015270, FBgn0004087, FBgn0010382, FBgn0035918, FBgn0022338, FBgn0037141, FBgn0010438, FBgn0002905, FBgn0002906, FBgn0011764, FBgn0030170, FBgn0003502, FBgn0011762, FBgn0011763, FBgn0032154, FBgn0011704, FBgn0014861, FBgn0015799, FBgn0033081, FBgn0000996	0.00264123
GO:0032507	maintenance of protein location in cell	15	0.000132221	FBgn0260442, FBgn0024227, FBgn0027508, FBgn0000405, FBgn0021760, FBgn0000117, FBgn0011692, FBgn0043884, FBgn0086356, FBgn0011747, FBgn0000667, FBgn0041789, FBgn0010215, FBgn0004379, FBgn0010247	0.00328941
GO:0043484	regulation of RNA splicing	23	0.000145712	FBgn0004237, FBgn0017457, FBgn0016978, FBgn0005649, FBgn0039977, FBgn0031456, FBgn0039229, FBgn0014189, FBgn0029094, FBgn0067622, FBgn0000114, FBgn0000662, FBgn0040286, FBgn0032240, FBgn0086895, FBgn0036828, FBgn0020306, FBgn0037344, FBgn0015907, FBgn0004838, FBgn0028474, FBgn0000330, FBgn0259220, FBgn0010247	0.00359157
GO:0048523	negative regulation of cellular process	112	0.000164549	FBgn0031696, FBgn0038808, FBgn0013746, FBgn0033846, FBgn0038872, FBgn0020224, FBgn0024491, FBgn0027885, FBgn0010300, FBgn0002525, FBgn0002413, FBgn0032698, FBgn0002791, FBgn0259784, FBgn0000146, FBgn0001169, FBgn0000063, FBgn0028546, FBgn0015286, FBgn0015024, FBgn0085450, FBgn0011207, FBgn0000117, FBgn0000114, FBgn0028990, FBgn0024273, FBgn0086706, FBgn0020306, FBgn0037802, FBgn0027932, FBgn00203…	0.00401849
GO:0008283	cell proliferation	36	0.000168507	FBgn0000404, FBgn0011207, FBgn0025638, FBgn0000114, FBgn0021825, FBgn0086695, FBgn0020306, FBgn0010300, FBgn0043884, FBgn0086356, FBgn0250789, FBgn0002121, FBgn0035136, FBgn0015270, FBgn0000536, FBgn0023423, FBgn0003882, FBgn0040080, FBgn0034939, FBgn0015754, FBgn0001624, FBgn0011823, FBgn0028695, FBgn0028693, FBgn0001105, FBgn0010315, FBgn0086134, FBgn0038965, FBgn0015907, FBgn0004858, FBgn00148…	0.00407831
GO:0006120	mitochondrial electron transport, NADH to ubiquinone	15	0.000194084	FBgn0031436, FBgn0032511, FBgn0035046, FBgn0030853, FBgn0047038, FBgn0033961, FBgn0040705, FBgn0017567, FBgn0039689, FBgn0031228, FBgn0029868, FBgn0031505, FBgn0025839, FBgn0011455, FBgn0030718	0.00465448
GO:0048519	negative regulation of biological process	123	0.000198407	FBgn0031696, FBgn0038808, FBgn0013746, FBgn0033846, FBgn0038872, FBgn0020224, FBgn0032515, FBgn0024491, FBgn0027885, FBgn0010300, FBgn0002525, FBgn0002413, FBgn0032698, FBgn0002791, FBgn0259784, FBgn0022942, FBgn0000146, FBgn0036534, FBgn0031488, FBgn0039559, FBgn0001169, FBgn0000063, FBgn0028546, FBgn0015286, FBgn0015024, FBgn0085450, FBgn0011207, FBgn0000117, FBgn0000114, FBgn0028990, FBgn00867…	0.00471627
GO:0000070	mitotic sister chromatid segregation	18	0.000200624	FBgn0024227, FBgn0030500, FBgn0000404, FBgn0040232, FBgn0003732, FBgn0000405, FBgn0052438, FBgn0021760, FBgn0003268, FBgn0004643, FBgn0015391, FBgn0027783, FBgn0259876, FBgn0015270, FBgn0014127, FBgn0039680, FBgn0004374, FBgn0004379	0.00472748
GO:0048024	regulation of nuclear mRNA splicing, via spliceosome	22	0.000204937	FBgn0004237, FBgn0017457, FBgn0016978, FBgn0005649, FBgn0039977, FBgn0031456, FBgn0039229, FBgn0014189, FBgn0029094, FBgn0067622, FBgn0000114, FBgn0000662, FBgn0040286, FBgn0032240, FBgn0086895, FBgn0036828, FBgn0020306, FBgn0037344, FBgn0015907, FBgn0004838, FBgn0028474, FBgn0000330, FBgn0259220	0.00478735
GO:0050684	regulation of mRNA processing	22	0.000204937	FBgn0004237, FBgn0017457, FBgn0016978, FBgn0005649, FBgn0039977, FBgn0031456, FBgn0039229, FBgn0014189, FBgn0029094, FBgn0067622, FBgn0000114, FBgn0000662, FBgn0040286, FBgn0032240, FBgn0086895, FBgn0036828, FBgn0020306, FBgn0037344, FBgn0015907, FBgn0004838, FBgn0028474, FBgn0000330, FBgn0259220	0.00478735
GO:0012501	programmed cell death	41	0.000206966	FBgn0033988, FBgn0014006, FBgn0028360, FBgn0034366, FBgn0015239, FBgn0000117, FBgn0036237, FBgn0013726, FBgn0027609, FBgn0015331, FBgn0027932, FBgn0027885, FBgn0024252, FBgn0038928, FBgn0033935, FBgn0002121, FBgn0037270, FBgn0035136, FBgn0003882, FBgn0086378, FBgn0000210, FBgn0037700, FBgn0026323, FBgn0035107, FBgn0015795, FBgn0087035, FBgn0038965, FBgn0011763, FBgn0011704, FBgn0038961, FBgn00107…	0.00479341
GO:0010646	regulation of cell communication	71	0.000210134	FBgn0041604, FBgn0001139, FBgn0039110, FBgn0020224, FBgn0003612, FBgn0050115, FBgn0027057, FBgn0024250, FBgn0040005, FBgn0026317, FBgn0002413, FBgn0010303, FBgn0023444, FBgn0033714, FBgn0031450, FBgn0086378, FBgn0002791, FBgn0024846, FBgn0044323, FBgn0040078, FBgn0005198, FBgn0031304, FBgn0025836, FBgn0259246, FBgn0023172, FBgn0261261, FBgn0024326, FBgn0001169, FBgn0027363, FBgn0033349, FBgn00285…	0.00482547
GO:0006974	response to DNA damage stimulus	33	0.000260716	FBgn0004584, FBgn0031399, FBgn0015024, FBgn0038704, FBgn0033273, FBgn0027914, FBgn0002872, FBgn0024252, FBgn0026869, FBgn0028434, FBgn0032698, FBgn0030931, FBgn0015553, FBgn0027378, FBgn0030646, FBgn0034728, FBgn0043002, FBgn0027375, FBgn0025808, FBgn0037141, FBgn0037202, FBgn0020270, FBgn0015546, FBgn0002905, FBgn0037301, FBgn0002906, FBgn0004698, FBgn0002887, FBgn0039164, FBgn0033929, FBgn00393…	0.00593357
GO:0006325	chromatin organization	44	0.000268718	FBgn0010520, FBgn0025682, FBgn0027620, FBgn0020388, FBgn0086694, FBgn0053808, FBgn0000139, FBgn0020306, FBgn0027378, FBgn0085451, FBgn0033636, FBgn0030082, FBgn0053822, FBgn0043002, FBgn0034410, FBgn0039067, FBgn0024227, FBgn0032475, FBgn0037770, FBgn0027835, FBgn0000541, FBgn0013717, FBgn0041210, FBgn0040078, FBgn0038576, FBgn0016687, FBgn0029094, FBgn0028734, FBgn0004828, FBgn0002887, FBgn00143…	0.00606435
GO:0006418	tRNA aminoacylation for protein translation	18	0.000271025	FBgn0051739, FBgn0039153, FBgn0034401, FBgn0035064, FBgn0010803, FBgn0039175, FBgn0027090, FBgn0002069, FBgn0027085, FBgn0030007, FBgn0027084, FBgn0053123, FBgn0027086, FBgn0027088, FBgn0036629, FBgn0028962, FBgn0027079, FBgn0036763	0.00606586
GO:0043039	tRNA aminoacylation	18	0.000271025	FBgn0051739, FBgn0039153, FBgn0034401, FBgn0035064, FBgn0010803, FBgn0039175, FBgn0027090, FBgn0002069, FBgn0027085, FBgn0030007, FBgn0027084, FBgn0053123, FBgn0027086, FBgn0027088, FBgn0036629, FBgn0028962, FBgn0027079, FBgn0036763	0.00606586
GO:0000819	sister chromatid segregation	18	0.000271025	FBgn0024227, FBgn0030500, FBgn0000404, FBgn0040232, FBgn0003732, FBgn0000405, FBgn0052438, FBgn0021760, FBgn0003268, FBgn0004643, FBgn0015391, FBgn0027783, FBgn0259876, FBgn0015270, FBgn0014127, FBgn0039680, FBgn0004374, FBgn0004379	0.00606586
GO:0048488	synaptic vesicle endocytosis	15	0.000279347	FBgn0030089, FBgn0013749, FBgn0003210, FBgn0028582, FBgn0004242, FBgn0035060, FBgn0039132, FBgn0003008, FBgn0053094, FBgn0037218, FBgn0004179, FBgn0000330, FBgn0026479, FBgn0086676, FBgn0027363	0.00620047
GO:0051651	maintenance of location in cell	15	0.000279347	FBgn0260442, FBgn0024227, FBgn0027508, FBgn0000405, FBgn0021760, FBgn0000117, FBgn0011692, FBgn0043884, FBgn0086356, FBgn0011747, FBgn0000667, FBgn0041789, FBgn0010215, FBgn0004379, FBgn0010247	0.00620047
GO:0048518	positive regulation of biological process	77	0.000309201	FBgn0041604, FBgn0010389, FBgn0003687, FBgn0032840, FBgn0011836, FBgn0000139, FBgn0034650, FBgn0040273, FBgn0027609, FBgn0037647, FBgn0038046, FBgn0021796, FBgn0024252, FBgn0002413, FBgn0032698, FBgn0010280, FBgn0042085, FBgn0028974, FBgn0010382, FBgn0027053, FBgn0037874, FBgn0086378, FBgn0044323, FBgn0013753, FBgn0038578, FBgn0013717, FBgn0026323, FBgn0000146, FBgn0000439, FBgn0005410, FBgn00117…	0.00680536
GO:0048869	cellular developmental process	210	0.000313227	FBgn0013746, FBgn0033846, FBgn0027538, FBgn0020224, FBgn0033179, FBgn0041161, FBgn0010300, FBgn0002413, FBgn0010303, FBgn0034155, FBgn0035954, FBgn0044323, FBgn0243516, FBgn0035956, FBgn0029094, FBgn0005410, FBgn0041174, FBgn0023172, FBgn0086655, FBgn0001169, FBgn0261014, FBgn0024273, FBgn0020306, FBgn0015331, FBgn0010215, FBgn0004167, FBgn0051232, FBgn0001316, FBgn0015754, FBgn0000317, FBgn00034…	0.00683827
GO:0051129	negative regulation of cellular component organization	20	0.000314293	FBgn0000063, FBgn0031696, FBgn0002791, FBgn0024689, FBgn0000404, FBgn0016700, FBgn0021760, FBgn0028734, FBgn0029157, FBgn0024273, FBgn0034650, FBgn0003268, FBgn0004643, FBgn0035640, FBgn0250789, FBgn0061476, FBgn0250788, FBgn0053822, FBgn0003884, FBgn0030600	0.00680676
GO:0045841	negative regulation of mitotic metaphase/anaphase transition	8	0.000315274	FBgn0031696, FBgn0000063, FBgn0003268, FBgn0004643, FBgn0035640, FBgn0000404, FBgn0061476, FBgn0003884	0.00677394
GO:0065009	regulation of molecular function	42	0.000317386	FBgn0043458, FBgn0000351, FBgn0028546, FBgn0033349, FBgn0027620, FBgn0036237, FBgn0020224, FBgn0259791, FBgn0039158, FBgn0001079, FBgn0040005, FBgn0026192, FBgn0024252, FBgn0052484, FBgn0026170, FBgn0030915, FBgn0010303, FBgn0010341, FBgn0001297, FBgn0035136, FBgn0026378, FBgn0015754, FBgn0027505, FBgn0038286, FBgn0029113, FBgn0004638, FBgn0026323, FBgn0005198, FBgn0086361, FBgn0011704, FBgn00313…	0.00676565
GO:0006323	DNA packaging	22	0.000334149	FBgn0024227, FBgn0027835, FBgn0000541, FBgn0003732, FBgn0027620, FBgn0028734, FBgn0029094, FBgn0004828, FBgn0053808, FBgn0016685, FBgn0003612, FBgn0030054, FBgn0015268, FBgn0015391, FBgn0027783, FBgn0014861, FBgn0259876, FBgn0014127, FBgn0015270, FBgn0053822, FBgn0039680, FBgn0004374	0.00706632
GO:0007269	neurotransmitter secretion	30	0.000335734	FBgn0030089, FBgn0013749, FBgn0031454, FBgn0028582, FBgn0039132, FBgn0013343, FBgn0027103, FBgn0003008, FBgn0013997, FBgn0250789, FBgn0039774, FBgn0002121, FBgn0250788, FBgn0026378, FBgn0031450, FBgn0004574, FBgn0027505, FBgn0035060, FBgn0004242, FBgn0033876, FBgn0034913, FBgn0028734, FBgn0040285, FBgn0015614, FBgn0039212, FBgn0053094, FBgn0259246, FBgn0004179, FBgn0000330, FBgn0027363	0.00704489
GO:0006281	DNA repair	30	0.000335734	FBgn0004584, FBgn0031399, FBgn0015024, FBgn0038704, FBgn0033273, FBgn0002872, FBgn0027914, FBgn0026869, FBgn0028434, FBgn0027378, FBgn0015553, FBgn0030931, FBgn0030646, FBgn0034728, FBgn0043002, FBgn0025808, FBgn0037141, FBgn0037202, FBgn0020270, FBgn0015546, FBgn0002905, FBgn0037301, FBgn0002906, FBgn0004698, FBgn0002887, FBgn0039164, FBgn0033929, FBgn0029798, FBgn0039338, FBgn0011660, FBgn00313…	0.00704489
GO:0048522	positive regulation of cellular process	70	0.000361384	FBgn0041604, FBgn0010389, FBgn0003687, FBgn0011836, FBgn0000139, FBgn0034650, FBgn0040273, FBgn0027609, FBgn0037647, FBgn0038046, FBgn0021796, FBgn0024252, FBgn0002413, FBgn0032698, FBgn0010280, FBgn0042085, FBgn0028974, FBgn0010382, FBgn0027053, FBgn0086378, FBgn0044323, FBgn0013753, FBgn0038578, FBgn0013717, FBgn0026323, FBgn0000146, FBgn0000439, FBgn0005410, FBgn0011763, FBgn0004795, FBgn00337…	0.00752307
GO:0043038	amino acid activation	18	0.0003619	FBgn0051739, FBgn0039153, FBgn0034401, FBgn0035064, FBgn0010803, FBgn0039175, FBgn0027090, FBgn0002069, FBgn0027085, FBgn0030007, FBgn0027084, FBgn0053123, FBgn0027086, FBgn0027088, FBgn0036629, FBgn0028962, FBgn0027079, FBgn0036763	0.00747649
GO:0051239	regulation of multicellular organismal process	65	0.000374566	FBgn0041604, FBgn0000404, FBgn0032840, FBgn0013343, FBgn0027609, FBgn0041161, FBgn0010300, FBgn0024252, FBgn0021796, FBgn0002413, FBgn0010303, FBgn0010341, FBgn0037874, FBgn0000382, FBgn0033378, FBgn0002791, FBgn0001624, FBgn0016700, FBgn0035060, FBgn0000384, FBgn0000146, FBgn0029157, FBgn0011763, FBgn0000568, FBgn0000721, FBgn0259246, FBgn0053193, FBgn0023172, FBgn0028582, FBgn0024273, FBgn02610…	0.00767879
GO:0003001	generation of a signal involved in cell-cell signaling	30	0.000401797	FBgn0030089, FBgn0013749, FBgn0031454, FBgn0028582, FBgn0039132, FBgn0013343, FBgn0027103, FBgn0003008, FBgn0013997, FBgn0250789, FBgn0039774, FBgn0002121, FBgn0250788, FBgn0026378, FBgn0031450, FBgn0004574, FBgn0027505, FBgn0035060, FBgn0004242, FBgn0033876, FBgn0034913, FBgn0028734, FBgn0040285, FBgn0015614, FBgn0039212, FBgn0053094, FBgn0259246, FBgn0004179, FBgn0000330, FBgn0027363	0.00817317
GO:0051656	establishment of organelle localization	24	0.000416677	FBgn0000063, FBgn0033378, FBgn0001316, FBgn0015754, FBgn0030500, FBgn0001624, FBgn0040232, FBgn0003732, FBgn0000405, FBgn0021760, FBgn0023542, FBgn0029157, FBgn0003514, FBgn0013726, FBgn0027103, FBgn0087035, FBgn0013997, FBgn0033107, FBgn0002525, FBgn0010909, FBgn0000163, FBgn0004379, FBgn0019968, FBgn0040080	0.00841166
GO:0045595	regulation of cell differentiation	46	0.000496844	FBgn0028582, FBgn0011207, FBgn0000117, FBgn0013343, FBgn0024273, FBgn0261014, FBgn0027609, FBgn0010300, FBgn0041161, FBgn0024252, FBgn0003317, FBgn0026317, FBgn0250789, FBgn0010303, FBgn0010341, FBgn0002121, FBgn0250788, FBgn0030600, FBgn0003410, FBgn0000382, FBgn0033378, FBgn0015790, FBgn0011666, FBgn0002791, FBgn0004574, FBgn0004872, FBgn0001624, FBgn0004242, FBgn0016700, FBgn0035060, FBgn00217…	0.00994843
GO:0016072	rRNA metabolic process	16	0.000534219	FBgn0004556, FBgn0053505, FBgn0011824, FBgn0030704, FBgn0038146, FBgn0035831, FBgn0029148, FBgn0259937, FBgn0036514, FBgn0010300, FBgn0029714, FBgn0037778, FBgn0039627, FBgn0032408, FBgn0036964, FBgn0003062	0.0106148
GO:0051322	anaphase	9	0.000595408	FBgn0004643, FBgn0002791, FBgn0025781, FBgn0026181, FBgn0041147, FBgn0040233, FBgn0052831, FBgn0000405, FBgn0004889, FBgn0034231	0.0117379
GO:0045449	regulation of transcription	153	0.000629026	FBgn0029504, FBgn0013746, FBgn0004567, FBgn0033846, FBgn0038872, FBgn0032940, FBgn0011836, FBgn0000137, FBgn0000139, FBgn0024491, FBgn0001079, FBgn0038046, FBgn0002525, FBgn0032223, FBgn0010303, FBgn0038903, FBgn0042085, FBgn0010280, FBgn0034410, FBgn0053557, FBgn0035954, FBgn0013753, FBgn0033029, FBgn0038578, FBgn0029113, FBgn0023489, FBgn0038576, FBgn0035956, FBgn0035754, FBgn0016687, FBgn00290…	0.0123075
GO:0006511	ubiquitin-dependent protein catabolic process	28	0.000639756	FBgn0000351, FBgn0036136, FBgn0010288, FBgn0032467, FBgn0016697, FBgn0025638, FBgn0050421, FBgn0033738, FBgn0052486, FBgn0029006, FBgn0039875, FBgn0037236, FBgn0034410, FBgn0003410, FBgn0002791, FBgn0032956, FBgn0013717, FBgn0261268, FBgn0250843, FBgn0015509, FBgn0032210, FBgn0086134, FBgn0030969, FBgn0032216, FBgn0052479, FBgn0039214, FBgn0030366, FBgn0023511	0.0124267
GO:0000090	mitotic anaphase	8	0.000658891	FBgn0002791, FBgn0025781, FBgn0026181, FBgn0041147, FBgn0040233, FBgn0052831, FBgn0000405, FBgn0004889, FBgn0034231	0.0127053
GO:0016310	phosphorylation	89	0.000691397	FBgn0031696, FBgn0010389, FBgn0038588, FBgn0035600, FBgn0028665, FBgn0039306, FBgn0032511, FBgn0030853, FBgn0034789, FBgn0001079, FBgn0029891, FBgn0021796, FBgn0002413, FBgn0010303, FBgn0037218, FBgn0260935, FBgn0037873, FBgn0024227, FBgn0024846, FBgn0037491, FBgn0030683, FBgn0039623, FBgn0026323, FBgn0261360, FBgn0040705, FBgn0017567, FBgn0025702, FBgn0031643, FBgn0003178, FBgn0000721, FBgn00259…	0.0132342
GO:0060284	regulation of cell development	35	0.000693545	FBgn0013343, FBgn0024273, FBgn0261014, FBgn0027609, FBgn0010300, FBgn0041161, FBgn0024252, FBgn0003317, FBgn0250789, FBgn0010341, FBgn0002121, FBgn0250788, FBgn0030600, FBgn0003410, FBgn0000382, FBgn0033378, FBgn0015790, FBgn0004574, FBgn0002791, FBgn0001624, FBgn0035060, FBgn0016700, FBgn0004242, FBgn0028734, FBgn0000146, FBgn0029157, FBgn0086361, FBgn0004838, FBgn0021764, FBgn0026181, FBgn00000…	0.0131822
GO:0003006	reproductive developmental process	103	0.000716464	FBgn0010389, FBgn0033846, FBgn0027538, FBgn0020224, FBgn0026206, FBgn0001079, FBgn0041161, FBgn0002525, FBgn0010303, FBgn0010382, FBgn0033378, FBgn0011823, FBgn0000146, FBgn0002926, FBgn0003654, FBgn0015925, FBgn0011230, FBgn0011232, FBgn0046687, FBgn0023172, FBgn0039559, FBgn0086655, FBgn0000256, FBgn0004606, FBgn0011207, FBgn0000117, FBgn0261397, FBgn0000114, FBgn0086895, FBgn0005390, FBgn00102…	0.0135204
GO:0051783	regulation of nuclear division	16	0.000717546	FBgn0031696, FBgn0000063, FBgn0025781, FBgn0000404, FBgn0003525, FBgn0031107, FBgn0003268, FBgn0004643, FBgn0035640, FBgn0011606, FBgn0061476, FBgn0003884, FBgn0004889, FBgn0034231, FBgn0030600, FBgn0023423	0.0134473
GO:0007088	regulation of mitosis	16	0.000717546	FBgn0031696, FBgn0000063, FBgn0025781, FBgn0000404, FBgn0003525, FBgn0031107, FBgn0003268, FBgn0004643, FBgn0035640, FBgn0011606, FBgn0061476, FBgn0003884, FBgn0004889, FBgn0034231, FBgn0030600, FBgn0023423	0.0134473
GO:0008219	cell death	41	0.000728366	FBgn0033988, FBgn0014006, FBgn0028360, FBgn0034366, FBgn0015239, FBgn0000117, FBgn0036237, FBgn0013726, FBgn0027609, FBgn0015331, FBgn0027932, FBgn0027885, FBgn0024252, FBgn0038928, FBgn0033935, FBgn0002121, FBgn0037270, FBgn0035136, FBgn0003882, FBgn0086378, FBgn0000210, FBgn0037700, FBgn0026323, FBgn0035107, FBgn0015795, FBgn0087035, FBgn0038965, FBgn0011763, FBgn0011704, FBgn0038961, FBgn00107…	0.0135553
GO:0051236	establishment of RNA localization	21	0.000743917	FBgn0033378, FBgn0020497, FBgn0034939, FBgn0036184, FBgn0030674, FBgn0026634, FBgn0031456, FBgn0033316, FBgn0014189, FBgn0015795, FBgn0003321, FBgn0087035, FBgn0038950, FBgn0039004, FBgn0016070, FBgn0015277, FBgn0039016, FBgn0034794, FBgn0003891, FBgn0028974, FBgn0001404	0.0137487
GO:0042254	ribosome biogenesis	21	0.000743917	FBgn0004556, FBgn0053505, FBgn0033485, FBgn0011824, FBgn0034915, FBgn0030704, FBgn0038146, FBgn0023542, FBgn0035831, FBgn0032818, FBgn0029148, FBgn0259937, FBgn0036514, FBgn0029714, FBgn0038746, FBgn0036964, FBgn0037778, FBgn0032408, FBgn0039627, FBgn0003062, FBgn0037073	0.0137487
GO:0009056	catabolic process	101	0.000749964	FBgn0010288, FBgn0034366, FBgn0027914, FBgn0029006, FBgn0032596, FBgn0037873, FBgn0034410, FBgn0032296, FBgn0002791, FBgn0261268, FBgn0029113, FBgn0030863, FBgn0032210, FBgn0036534, FBgn0003178, FBgn0086134, FBgn0035811, FBgn0030969, FBgn0032216, FBgn0041174, FBgn0039214, FBgn0003423, FBgn0032214, FBgn0023174, FBgn0028325, FBgn0023511, FBgn0023477, FBgn0261112, FBgn0015024, FBgn0025638, FBgn00362…	0.0137661
GO:0007040	lysosome organization	13	0.000758744	FBgn0000257, FBgn0038808, FBgn0003210, FBgn0010638, FBgn0001087, FBgn0014411, FBgn0010803, FBgn0011509, FBgn0003008, FBgn0027085, FBgn0021906, FBgn0000330, FBgn0026479	0.0138327
GO:0043623	cellular protein complex assembly	25	0.000815346	FBgn0035960, FBgn0031454, FBgn0003887, FBgn0035805, FBgn0031456, FBgn0024921, FBgn0010341, FBgn0002121, FBgn0260639, FBgn0003884, FBgn0031450, FBgn0004379, FBgn0001337, FBgn0033812, FBgn0004574, FBgn0020497, FBgn0029117, FBgn0003545, FBgn0051648, FBgn0011823, FBgn0039689, FBgn0015614, FBgn0042177, FBgn0038746, FBgn0031781	0.0147584
GO:0006277	DNA amplification	10	0.000820598	FBgn0034430, FBgn0033846, FBgn0015799, FBgn0015270, FBgn0000307, FBgn0033081, FBgn0010382, FBgn0086695, FBgn0000996, FBgn0011763	0.0147545
GO:0016265	death	41	0.000829086	FBgn0033988, FBgn0014006, FBgn0028360, FBgn0034366, FBgn0015239, FBgn0000117, FBgn0036237, FBgn0013726, FBgn0027609, FBgn0015331, FBgn0027932, FBgn0027885, FBgn0024252, FBgn0038928, FBgn0033935, FBgn0002121, FBgn0037270, FBgn0035136, FBgn0003882, FBgn0086378, FBgn0000210, FBgn0037700, FBgn0026323, FBgn0035107, FBgn0015795, FBgn0087035, FBgn0038965, FBgn0011763, FBgn0011704, FBgn0038961, FBgn00107…	0.014808
GO:0030154	cell differentiation	195	0.000870975	FBgn0013746, FBgn0033846, FBgn0027538, FBgn0020224, FBgn0033179, FBgn0041161, FBgn0010300, FBgn0002413, FBgn0010303, FBgn0034155, FBgn0035954, FBgn0044323, FBgn0243516, FBgn0035956, FBgn0029094, FBgn0005410, FBgn0041174, FBgn0023172, FBgn0086655, FBgn0001169, FBgn0261014, FBgn0024273, FBgn0020306, FBgn0004167, FBgn0051232, FBgn0001316, FBgn0015754, FBgn0000317, FBgn0003447, FBgn0026402, FBgn00156…	0.0154492
GO:0010564	regulation of cell cycle process	25	0.000982692	FBgn0031696, FBgn0000063, FBgn0025781, FBgn0024689, FBgn0000404, FBgn0031399, FBgn0031107, FBgn0000114, FBgn0004643, FBgn0035640, FBgn0032698, FBgn0001965, FBgn0061476, FBgn0010382, FBgn0004889, FBgn0003884, FBgn0023423, FBgn0030600, FBgn0034231, FBgn0021760, FBgn0003525, FBgn0004837, FBgn0003268, FBgn0011606, FBgn0015799	0.0173015
GO:0009966	regulation of signal transduction	65	0.000984492	FBgn0041604, FBgn0001139, FBgn0039110, FBgn0020224, FBgn0050115, FBgn0003612, FBgn0027057, FBgn0024250, FBgn0040005, FBgn0026317, FBgn0010303, FBgn0023444, FBgn0033714, FBgn0031450, FBgn0086378, FBgn0024846, FBgn0044323, FBgn0040078, FBgn0005198, FBgn0031304, FBgn0025836, FBgn0023172, FBgn0261261, FBgn0024326, FBgn0001169, FBgn0027363, FBgn0028546, FBgn0033349, FBgn0028582, FBgn0015286, FBgn00150…	0.0172214
GO:0007307	eggshell chorion gene amplification	9	0.00103527	FBgn0034430, FBgn0033846, FBgn0015799, FBgn0015270, FBgn0000307, FBgn0033081, FBgn0010382, FBgn0000996, FBgn0011763	0.0179863
GO:0007076	mitotic chromosome condensation	9	0.00103527	FBgn0024227, FBgn0015391, FBgn0027783, FBgn0259876, FBgn0003732, FBgn0014127, FBgn0015270, FBgn0004374, FBgn0039680	0.0179863
GO:0022613	ribonucleoprotein complex biogenesis	27	0.00104955	FBgn0053505, FBgn0030704, FBgn0023542, FBgn0029148, FBgn0259937, FBgn0036514, FBgn0032340, FBgn0032408, FBgn0036964, FBgn0004556, FBgn0034915, FBgn0011824, FBgn0033485, FBgn0038146, FBgn0035831, FBgn0000146, FBgn0032818, FBgn0040286, FBgn0087035, FBgn0039016, FBgn0029714, FBgn0039626, FBgn0038746, FBgn0039627, FBgn0037778, FBgn0003062, FBgn0037073	0.0181164
GO:0007018	microtubule-based movement	29	0.00108648	FBgn0003887, FBgn0040233, FBgn0040232, FBgn0010622, FBgn0033206, FBgn0086446, FBgn0024432, FBgn0029878, FBgn0021825, FBgn0032243, FBgn0037962, FBgn0011692, FBgn0004374, FBgn0010235, FBgn0003884, FBgn0004379, FBgn0034155, FBgn0031829, FBgn0019968, FBgn0040228, FBgn0004378, FBgn0001316, FBgn0015754, FBgn0002924, FBgn0003545, FBgn0087035, FBgn0011606, FBgn0034566, FBgn0052831, FBgn0030276	0.0186298
GO:0006605	protein targeting	30	0.00109531	FBgn0038808, FBgn0010391, FBgn0000257, FBgn0031456, FBgn0024921, FBgn0036928, FBgn0003310, FBgn0014411, FBgn0011509, FBgn0004132, FBgn0083968, FBgn0026170, FBgn0015816, FBgn0033052, FBgn0001337, FBgn0027358, FBgn0030669, FBgn0033812, FBgn0020497, FBgn0010638, FBgn0011823, FBgn0015298, FBgn0013756, FBgn0020647, FBgn0014877, FBgn0027360, FBgn0036974, FBgn0042177, FBgn0016041, FBgn0032397	0.0186622
GO:0000381	regulation of alternative nuclear mRNA splicing, via spliceosome	19	0.00117621	FBgn0004237, FBgn0016978, FBgn0017457, FBgn0005649, FBgn0039977, FBgn0039229, FBgn0014189, FBgn0067622, FBgn0000114, FBgn0000662, FBgn0040286, FBgn0032240, FBgn0086895, FBgn0036828, FBgn0020306, FBgn0037344, FBgn0015907, FBgn0028474, FBgn0000330, FBgn0259220	0.0199028
GO:0007154	cell communication	57	0.00120691	FBgn0031454, FBgn0013749, FBgn0052056, FBgn0038588, FBgn0034366, FBgn0039132, FBgn0013343, FBgn0002413, FBgn0039774, FBgn0000173, FBgn0031450, FBgn0002791, FBgn0032005, FBgn0001624, FBgn0001125, FBgn0013717, FBgn0035060, FBgn0033996, FBgn0040285, FBgn0039212, FBgn0053094, FBgn0259246, FBgn0052758, FBgn0004179, FBgn0001123, FBgn0000330, FBgn0027363, FBgn0030089, FBgn0028582, FBgn0031534, FBgn00203…	0.0202909
GO:0048489	synaptic vesicle transport	26	0.00121588	FBgn0030089, FBgn0003210, FBgn0013749, FBgn0031454, FBgn0028582, FBgn0039132, FBgn0013343, FBgn0027103, FBgn0003008, FBgn0013997, FBgn0039774, FBgn0037218, FBgn0002121, FBgn0026479, FBgn0031450, FBgn0034155, FBgn0004574, FBgn0035060, FBgn0004242, FBgn0033876, FBgn0040285, FBgn0053094, FBgn0004179, FBgn0000330, FBgn0086676, FBgn0027363	0.0203147
GO:0045839	negative regulation of mitosis	8	0.00124361	FBgn0031696, FBgn0000063, FBgn0003268, FBgn0004643, FBgn0035640, FBgn0000404, FBgn0061476, FBgn0003884	0.0206465
GO:0051784	negative regulation of nuclear division	8	0.00124361	FBgn0031696, FBgn0000063, FBgn0003268, FBgn0004643, FBgn0035640, FBgn0000404, FBgn0061476, FBgn0003884	0.0206465
GO:0032268	regulation of cellular protein metabolic process	34	0.00124535	FBgn0043458, FBgn0000257, FBgn0038808, FBgn0000351, FBgn0003210, FBgn0028546, FBgn0038234, FBgn0020388, FBgn0000114, FBgn0028990, FBgn0016070, FBgn0010300, FBgn0010303, FBgn0033935, FBgn0010382, FBgn0053822, FBgn0027053, FBgn0015754, FBgn0011666, FBgn0038100, FBgn0038286, FBgn0027835, FBgn0028734, FBgn0000146, FBgn0026402, FBgn0019990, FBgn0037327, FBgn0052672, FBgn0027619, FBgn0004838, FBgn00261…	0.0205497
GO:0006403	RNA localization	33	0.00126056	FBgn0000256, FBgn0026433, FBgn0030674, FBgn0026634, FBgn0031456, FBgn0003475, FBgn0014189, FBgn0038950, FBgn0039004, FBgn0016070, FBgn0041161, FBgn0015277, FBgn0040294, FBgn0028974, FBgn0033378, FBgn0034939, FBgn0020497, FBgn0015754, FBgn0036184, FBgn0003721, FBgn0045862, FBgn0015797, FBgn0033316, FBgn0015795, FBgn0000146, FBgn0003321, FBgn0087035, FBgn0004838, FBgn0015925, FBgn0039016, FBgn00347…	0.0206726
GO:0001505	regulation of neurotransmitter levels	30	0.00127945	FBgn0030089, FBgn0013749, FBgn0031454, FBgn0028582, FBgn0039132, FBgn0013343, FBgn0027103, FBgn0003008, FBgn0013997, FBgn0250789, FBgn0039774, FBgn0002121, FBgn0250788, FBgn0026378, FBgn0031450, FBgn0004574, FBgn0027505, FBgn0035060, FBgn0004242, FBgn0033876, FBgn0034913, FBgn0028734, FBgn0040285, FBgn0015614, FBgn0039212, FBgn0053094, FBgn0259246, FBgn0004179, FBgn0000330, FBgn0027363	0.0208535
GO:0010948	negative regulation of cell cycle process	10	0.00129534	FBgn0031696, FBgn0000063, FBgn0003268, FBgn0004643, FBgn0035640, FBgn0000404, FBgn0015799, FBgn0001965, FBgn0061476, FBgn0003884	0.0209841
GO:0006520	cellular amino acid metabolic process	38	0.00131454	FBgn0039153, FBgn0001098, FBgn0041607, FBgn0010803, FBgn0003189, FBgn0022774, FBgn0039175, FBgn0002069, FBgn0030007, FBgn0039877, FBgn0052281, FBgn0053123, FBgn0016013, FBgn0031824, FBgn0004087, FBgn0027079, FBgn0051739, FBgn0052068, FBgn0034401, FBgn0001125, FBgn0037697, FBgn0035064, FBgn0005278, FBgn0027090, FBgn0003423, FBgn0014427, FBgn0027085, FBgn0027084, FBgn0037305, FBgn0000565, FBgn00270…	0.0211658
GO:0044106	cellular amine metabolic process	42	0.00132168	FBgn0039153, FBgn0036272, FBgn0001098, FBgn0041607, FBgn0010803, FBgn0003189, FBgn0022774, FBgn0039175, FBgn0002069, FBgn0019948, FBgn0030007, FBgn0039877, FBgn0052281, FBgn0016013, FBgn0053123, FBgn0031824, FBgn0004087, FBgn0027079, FBgn0000536, FBgn0052068, FBgn0051739, FBgn0034401, FBgn0001125, FBgn0037697, FBgn0035064, FBgn0019932, FBgn0005278, FBgn0027090, FBgn0003423, FBgn0014427, FBgn00270…	0.0211544
GO:0006364	rRNA processing	15	0.00134525	FBgn0004556, FBgn0053505, FBgn0011824, FBgn0030704, FBgn0038146, FBgn0035831, FBgn0029148, FBgn0259937, FBgn0036514, FBgn0029714, FBgn0037778, FBgn0039627, FBgn0032408, FBgn0036964, FBgn0003062	0.0214018
GO:0050790	regulation of catalytic activity	37	0.00134715	FBgn0043458, FBgn0000351, FBgn0028546, FBgn0033349, FBgn0027620, FBgn0036237, FBgn0020224, FBgn0259791, FBgn0039158, FBgn0040005, FBgn0026192, FBgn0024252, FBgn0052484, FBgn0026170, FBgn0030915, FBgn0010303, FBgn0010341, FBgn0001297, FBgn0035136, FBgn0026378, FBgn0015754, FBgn0027505, FBgn0038286, FBgn0004638, FBgn0026323, FBgn0005198, FBgn0086361, FBgn0011704, FBgn0031304, FBgn0037816, FBgn00379…	0.0213069
GO:0007094	mitotic cell cycle spindle assembly checkpoint	7	0.00136163	FBgn0031696, FBgn0000063, FBgn0003268, FBgn0004643, FBgn0035640, FBgn0061476, FBgn0003884	0.0214091
GO:0031577	spindle checkpoint	7	0.00136163	FBgn0031696, FBgn0000063, FBgn0003268, FBgn0004643, FBgn0035640, FBgn0061476, FBgn0003884	0.0214091
GO:0010639	negative regulation of organelle organization	14	0.00142812	FBgn0031696, FBgn0000063, FBgn0024689, FBgn0000404, FBgn0021760, FBgn0029157, FBgn0003268, FBgn0004643, FBgn0035640, FBgn0250789, FBgn0061476, FBgn0250788, FBgn0053822, FBgn0003884	0.0223143
GO:0045786	negative regulation of cell cycle	11	0.00144077	FBgn0031696, FBgn0000063, FBgn0003268, FBgn0004643, FBgn0035640, FBgn0000404, FBgn0015799, FBgn0001965, FBgn0061476, FBgn0003884, FBgn0027375	0.0223813
GO:0016197	endosome transport	11	0.00144077	FBgn0000257, FBgn0053635, FBgn0013749, FBgn0021796, FBgn0001087, FBgn0011232, FBgn0021814, FBgn0015795, FBgn0086676, FBgn0028741, FBgn0031450	0.0223813
GO:0000075	cell cycle checkpoint	11	0.00144077	FBgn0031696, FBgn0000063, FBgn0003268, FBgn0015754, FBgn0004643, FBgn0035640, FBgn0020270, FBgn0032698, FBgn0061476, FBgn0003884, FBgn0000996	0.0223813
GO:0010608	posttranscriptional regulation of gene expression	33	0.00145284	FBgn0038808, FBgn0013746, FBgn0038234, FBgn0000114, FBgn0032515, FBgn0001079, FBgn0027057, FBgn0016070, FBgn0010300, FBgn0027055, FBgn0042085, FBgn0027053, FBgn0004872, FBgn0015754, FBgn0011666, FBgn0038100, FBgn0027835, FBgn0026722, FBgn0028734, FBgn0022942, FBgn0036534, FBgn0000146, FBgn0019990, FBgn0087035, FBgn0024183, FBgn0037327, FBgn0027619, FBgn0004838, FBgn0039016, FBgn0031488, FBgn00288…	0.0224386
GO:0008356	asymmetric cell division	19	0.00147117	FBgn0051232, FBgn0015754, FBgn0004872, FBgn0011666, FBgn0001085, FBgn0011207, FBgn0000117, FBgn0021760, FBgn0000146, FBgn0000114, FBgn0024273, FBgn0004837, FBgn0010300, FBgn0003317, FBgn0039016, FBgn0011020, FBgn0010382, FBgn0000163, FBgn0040080	0.0225902
GO:0007033	vacuole organization	13	0.00148356	FBgn0000257, FBgn0038808, FBgn0003210, FBgn0010638, FBgn0001087, FBgn0014411, FBgn0010803, FBgn0011509, FBgn0003008, FBgn0027085, FBgn0021906, FBgn0000330, FBgn0026479	0.0226506
GO:0050658	RNA transport	20	0.00160523	FBgn0033378, FBgn0020497, FBgn0034939, FBgn0036184, FBgn0030674, FBgn0026634, FBgn0031456, FBgn0033316, FBgn0014189, FBgn0015795, FBgn0003321, FBgn0087035, FBgn0038950, FBgn0039004, FBgn0015277, FBgn0039016, FBgn0034794, FBgn0003891, FBgn0028974, FBgn0001404	0.0243501
GO:0050657	nucleic acid transport	20	0.00160523	FBgn0033378, FBgn0020497, FBgn0034939, FBgn0036184, FBgn0030674, FBgn0026634, FBgn0031456, FBgn0033316, FBgn0014189, FBgn0015795, FBgn0003321, FBgn0087035, FBgn0038950, FBgn0039004, FBgn0015277, FBgn0039016, FBgn0034794, FBgn0003891, FBgn0028974, FBgn0001404	0.0243501
GO:0009968	negative regulation of signal transduction	28	0.00173598	FBgn0028546, FBgn0001139, FBgn0039110, FBgn0015286, FBgn0015024, FBgn0085450, FBgn0020224, FBgn0003612, FBgn0024250, FBgn0027932, FBgn0020309, FBgn0086356, FBgn0026317, FBgn0005355, FBgn0003317, FBgn0041100, FBgn0002121, FBgn0259174, FBgn0031450, FBgn0023423, FBgn0030600, FBgn0005198, FBgn0086361, FBgn0004197, FBgn0039055, FBgn0000097, FBgn0038197, FBgn0001169	0.026163
GO:0007015	actin filament organization	24	0.00194201	FBgn0037028, FBgn0000256, FBgn0044826, FBgn0001139, FBgn0243516, FBgn0039532, FBgn0016700, FBgn0023081, FBgn0003447, FBgn0004638, FBgn0003475, FBgn0025641, FBgn0001105, FBgn0024273, FBgn0025455, FBgn0003317, FBgn0000667, FBgn0038206, FBgn0010341, FBgn0010303, FBgn0001965, FBgn0015806, FBgn0023172, FBgn0031781	0.0290644
GO:0048468	cell development	149	0.00196562	FBgn0041604, FBgn0010389, FBgn0033846, FBgn0027538, FBgn0034366, FBgn0020224, FBgn0014163, FBgn0033179, FBgn0026206, FBgn0041161, FBgn0010303, FBgn0010280, FBgn0010382, FBgn0010894, FBgn0034155, FBgn0033378, FBgn0044323, FBgn0261268, FBgn0011823, FBgn0023489, FBgn0035754, FBgn0029094, FBgn0000146, FBgn0002926, FBgn0003654, FBgn0015925, FBgn0039213, FBgn0011230, FBgn0011232, FBgn0046687, FBgn00231…	0.0292518
GO:0007346	regulation of mitotic cell cycle	27	0.00202244	FBgn0031696, FBgn0000063, FBgn0025781, FBgn0000404, FBgn0031107, FBgn0000114, FBgn0004643, FBgn0035640, FBgn0020309, FBgn0025800, FBgn0001965, FBgn0061476, FBgn0010382, FBgn0004889, FBgn0003884, FBgn0034231, FBgn0023423, FBgn0030600, FBgn0027375, FBgn0020407, FBgn0015754, FBgn0021760, FBgn0003525, FBgn0004837, FBgn0003268, FBgn0011606, FBgn0015799	0.0299217
GO:0008360	regulation of cell shape	27	0.00202244	FBgn0014006, FBgn0010389, FBgn0000117, FBgn0026192, FBgn0011771, FBgn0250789, FBgn0010341, FBgn0001965, FBgn0002121, FBgn0010382, FBgn0030749, FBgn0032859, FBgn0037028, FBgn0243516, FBgn0039532, FBgn0016700, FBgn0000384, FBgn0004638, FBgn0004828, FBgn0015794, FBgn0027587, FBgn0025455, FBgn0013987, FBgn0026181, FBgn0010909, FBgn0023172, FBgn0031781	0.0299217
GO:0010648	negative regulation of cell communication	28	0.00202482	FBgn0028546, FBgn0001139, FBgn0039110, FBgn0015286, FBgn0015024, FBgn0085450, FBgn0020224, FBgn0003612, FBgn0024250, FBgn0027932, FBgn0020309, FBgn0086356, FBgn0026317, FBgn0005355, FBgn0003317, FBgn0041100, FBgn0002121, FBgn0259174, FBgn0031450, FBgn0023423, FBgn0030600, FBgn0005198, FBgn0086361, FBgn0004197, FBgn0039055, FBgn0000097, FBgn0038197, FBgn0001169	0.0297943
GO:0006793	phosphorus metabolic process	108	0.00204229	FBgn0031696, FBgn0010389, FBgn0038588, FBgn0035945, FBgn0062449, FBgn0035600, FBgn0028665, FBgn0032511, FBgn0030853, FBgn0034789, FBgn0001079, FBgn0023508, FBgn0002413, FBgn0010303, FBgn0030761, FBgn0260935, FBgn0037873, FBgn0024227, FBgn0024846, FBgn0039623, FBgn0016687, FBgn0040705, FBgn0003178, FBgn0083976, FBgn0037341, FBgn0000063, FBgn0014006, FBgn0013435, FBgn0000259, FBgn0015024, FBgn00314…	0.029886
GO:0006796	phosphate metabolic process	108	0.00204229	FBgn0031696, FBgn0010389, FBgn0038588, FBgn0035945, FBgn0062449, FBgn0035600, FBgn0028665, FBgn0032511, FBgn0030853, FBgn0034789, FBgn0001079, FBgn0023508, FBgn0002413, FBgn0010303, FBgn0030761, FBgn0260935, FBgn0037873, FBgn0024227, FBgn0024846, FBgn0039623, FBgn0016687, FBgn0040705, FBgn0003178, FBgn0083976, FBgn0037341, FBgn0000063, FBgn0014006, FBgn0013435, FBgn0000259, FBgn0015024, FBgn00314…	0.029886
GO:0016071	mRNA metabolic process	50	0.00204517	FBgn0033842, FBgn0040235, FBgn0031493, FBgn0031492, FBgn0036733, FBgn0005649, FBgn0039977, FBgn0035692, FBgn0052533, FBgn0031628, FBgn0028474, FBgn0035136, FBgn0032296, FBgn0033378, FBgn0011666, FBgn0037707, FBgn0034065, FBgn0036534, FBgn0022942, FBgn0003321, FBgn0000662, FBgn0040286, FBgn0038934, FBgn0033160, FBgn0039626, FBgn0031631, FBgn0017457, FBgn0039566, FBgn0014189, FBgn0036239, FBgn00001…	0.0297674
GO:0006338	chromatin remodeling	16	0.00207169	FBgn0027835, FBgn0000541, FBgn0010520, FBgn0040078, FBgn0027620, FBgn0038576, FBgn0016687, FBgn0028734, FBgn0002887, FBgn0000139, FBgn0020306, FBgn0027378, FBgn0033636, FBgn0031873, FBgn0030093, FBgn0043002, FBgn0000212	0.0299874
GO:0007051	spindle organization	51	0.00215468	FBgn0031696, FBgn0040235, FBgn0024689, FBgn0031452, FBgn0040232, FBgn0035692, FBgn0039731, FBgn0021825, FBgn0030067, FBgn0040273, FBgn0039206, FBgn0015391, FBgn0027783, FBgn0033718, FBgn0014127, FBgn0003884, FBgn0024227, FBgn0002924, FBgn0028695, FBgn0013756, FBgn0028693, FBgn0086134, FBgn0003654, FBgn0039626, FBgn0017457, FBgn0030500, FBgn0026433, FBgn0003732, FBgn0011207, FBgn0014189, FBgn00116…	0.031006
GO:0048610	reproductive cellular process	99	0.0023193	FBgn0010389, FBgn0027538, FBgn0033846, FBgn0020224, FBgn0026206, FBgn0029088, FBgn0041161, FBgn0010303, FBgn0010382, FBgn0033378, FBgn0011823, FBgn0000146, FBgn0002926, FBgn0003654, FBgn0015925, FBgn0011230, FBgn0011232, FBgn0046687, FBgn0023172, FBgn0086655, FBgn0000256, FBgn0004606, FBgn0011207, FBgn0000117, FBgn0261397, FBgn0000114, FBgn0086895, FBgn0005390, FBgn0004167, FBgn0002121, FBgn00043…	0.0331624
GO:0009451	RNA modification	14	0.00250454	FBgn0036000, FBgn0083992, FBgn0011824, FBgn0032016, FBgn0029148, FBgn0035901, FBgn0259937, FBgn0083976, FBgn0037816, FBgn0052281, FBgn0034735, FBgn0031321, FBgn0037778, FBgn0039627, FBgn0051719	0.0355796
GO:0007052	mitotic spindle organization	45	0.00256684	FBgn0031696, FBgn0017457, FBgn0030500, FBgn0040235, FBgn0026433, FBgn0031452, FBgn0040232, FBgn0003732, FBgn0035692, FBgn0014189, FBgn0039731, FBgn0021825, FBgn0030067, FBgn0040273, FBgn0011692, FBgn0039206, FBgn0015391, FBgn0027783, FBgn0086356, FBgn0259876, FBgn0026170, FBgn0033718, FBgn0011020, FBgn0033342, FBgn0032723, FBgn0014127, FBgn0015270, FBgn0004379, FBgn0003884, FBgn0013325, FBgn00043…	0.0362601
GO:0045186	zonula adherens assembly	7	0.00261726	FBgn0026192, FBgn0001624, FBgn0004167, FBgn0002121, FBgn0000117, FBgn0067864, FBgn0000163	0.0367691
GO:0008033	tRNA processing	16	0.00262934	FBgn0036000, FBgn0033842, FBgn0043799, FBgn0051812, FBgn0083992, FBgn0038576, FBgn0036266, FBgn0035831, FBgn0030554, FBgn0037708, FBgn0032054, FBgn0031238, FBgn0083976, FBgn0052281, FBgn0034735, FBgn0031321, FBgn0003062	0.036746
GO:0007399	nervous system development	132	0.00263869	FBgn0041604, FBgn0010389, FBgn0014163, FBgn0000137, FBgn0259791, FBgn0032515, FBgn0033179, FBgn0010300, FBgn0002525, FBgn0010303, FBgn0010280, FBgn0010894, FBgn0010382, FBgn0044323, FBgn0261268, FBgn0023489, FBgn0035754, FBgn0029094, FBgn0000439, FBgn0003654, FBgn0039213, FBgn0011230, FBgn0004179, FBgn0023172, FBgn0035357, FBgn0086655, FBgn0004606, FBgn0000259, FBgn0085450, FBgn0020388, FBgn00001…	0.0366859
GO:0006457	protein folding	30	0.0026575	FBgn0031399, FBgn0028382, FBgn0038976, FBgn0030990, FBgn0025615, FBgn0039562, FBgn0023529, FBgn0033342, FBgn0037544, FBgn0036020, FBgn0039347, FBgn0026418, FBgn0003676, FBgn0033663, FBgn0036918, FBgn0038145, FBgn0035027, FBgn0001220, FBgn0034753, FBgn0002174, FBgn0033089, FBgn0014877, FBgn0035025, FBgn0010470, FBgn0029676, FBgn0004179, FBgn0035141, FBgn0031322, FBgn0038745, FBgn0029174	0.036755
GO:0016334	establishment or maintenance of polarity of follicular epithelium	9	0.00266306	FBgn0000382, FBgn0001624, FBgn0000221, FBgn0002121, FBgn0020224, FBgn0067864, FBgn0001404, FBgn0020278, FBgn0011763	0.0366443
GO:0051052	regulation of DNA metabolic process	9	0.00266306	FBgn0004872, FBgn0011676, FBgn0015799, FBgn0032698, FBgn0029798, FBgn0000307, FBgn0033081, FBgn0010382, FBgn0000996	0.0366443
GO:0008105	asymmetric protein localization	13	0.0027008	FBgn0001624, FBgn0045862, FBgn0001085, FBgn0001105, FBgn0000146, FBgn0259791, FBgn0026192, FBgn0015925, FBgn0002121, FBgn0067864, FBgn0000163, FBgn0040080, FBgn0020278	0.0369676
GO:0007049	cell cycle	118	0.00284093	FBgn0031696, FBgn0040235, FBgn0040233, FBgn0022936, FBgn0040232, FBgn0014029, FBgn0035692, FBgn0035489, FBgn0052438, FBgn0039731, FBgn0259791, FBgn0026206, FBgn0027783, FBgn0039206, FBgn0002525, FBgn0032698, FBgn0010382, FBgn0024227, FBgn0002791, FBgn0020497, FBgn0002924, FBgn0013756, FBgn0086134, FBgn0003654, FBgn0015925, FBgn0039626, FBgn0000063, FBgn0030500, FBgn0029977, FBgn0011207, FBgn00141…	0.0386562
GO:0030261	chromosome condensation	12	0.00285605	FBgn0024227, FBgn0015391, FBgn0027783, FBgn0027835, FBgn0014861, FBgn0259876, FBgn0003732, FBgn0014127, FBgn0015270, FBgn0004374, FBgn0039680, FBgn0003612	0.0386648
GO:0048193	Golgi vesicle transport	15	0.00293598	FBgn0053635, FBgn0028968, FBgn0016700, FBgn0001087, FBgn0025725, FBgn0026634, FBgn0003310, FBgn0004132, FBgn0020647, FBgn0030141, FBgn0011232, FBgn0033714, FBgn0035965, FBgn0041775, FBgn0033052	0.0395301
GO:0051252	regulation of RNA metabolic process	128	0.00308708	FBgn0029504, FBgn0013746, FBgn0004567, FBgn0033846, FBgn0038872, FBgn0011836, FBgn0000137, FBgn0000139, FBgn0024491, FBgn0038046, FBgn0028474, FBgn0002525, FBgn0032223, FBgn0010303, FBgn0042085, FBgn0010280, FBgn0035954, FBgn0013753, FBgn0038578, FBgn0023489, FBgn0035956, FBgn0035754, FBgn0029094, FBgn0000146, FBgn0000439, FBgn0005410, FBgn0037344, FBgn0000568, FBgn0051390, FBgn0000330, FBgn00318…	0.0413204
GO:0022008	neurogenesis	98	0.00311086	FBgn0041604, FBgn0010389, FBgn0014163, FBgn0000137, FBgn0033179, FBgn0010300, FBgn0010303, FBgn0010280, FBgn0010894, FBgn0010382, FBgn0044323, FBgn0261268, FBgn0023489, FBgn0035754, FBgn0029094, FBgn0003654, FBgn0011230, FBgn0023172, FBgn0086655, FBgn0035357, FBgn0004606, FBgn0085450, FBgn0020388, FBgn0000117, FBgn0261397, FBgn0036239, FBgn0024273, FBgn0013997, FBgn0086356, FBgn0002121, FBgn00027…	0.0414287
GO:0033365	protein localization in organelle	25	0.00321265	FBgn0038808, FBgn0010391, FBgn0031456, FBgn0024921, FBgn0036928, FBgn0003310, FBgn0011509, FBgn0083968, FBgn0026170, FBgn0001337, FBgn0033052, FBgn0027358, FBgn0030669, FBgn0020497, FBgn0010638, FBgn0011823, FBgn0015298, FBgn0013756, FBgn0020647, FBgn0014877, FBgn0027360, FBgn0042177, FBgn0016041, FBgn0032397, FBgn0010247	0.0425489
GO:0065004	protein-DNA complex assembly	16	0.00330535	FBgn0035918, FBgn0002774, FBgn0020633, FBgn0000541, FBgn0003687, FBgn0027620, FBgn0029094, FBgn0011836, FBgn0004828, FBgn0053808, FBgn0030054, FBgn0015268, FBgn0014861, FBgn0038371, FBgn0053822, FBgn0005617	0.0435395
GO:0048699	generation of neurons	94	0.00346042	FBgn0041604, FBgn0000404, FBgn0001139, FBgn0014163, FBgn0000137, FBgn0033179, FBgn0043884, FBgn0010300, FBgn0085436, FBgn0011771, FBgn0010303, FBgn0010341, FBgn0010280, FBgn0000173, FBgn0010382, FBgn0027053, FBgn0040080, FBgn0000382, FBgn0001624, FBgn0044323, FBgn0016700, FBgn0261268, FBgn0013717, FBgn0023489, FBgn0035754, FBgn0029094, FBgn0029157, FBgn0003654, FBgn0004795, FBgn0015778, FBgn00867…	0.0453192
GO:0016573	histone acetylation	8	0.0035431	FBgn0020306, FBgn0040078, FBgn0020388, FBgn0027378, FBgn0031759, FBgn0031873, FBgn0039067, FBgn0014340	0.0461565
GO:0006357	regulation of transcription from RNA polymerase II promoter	44	0.00365575	FBgn0001139, FBgn0003687, FBgn0033846, FBgn0027592, FBgn0038872, FBgn0000117, FBgn0011836, FBgn0036239, FBgn0024491, FBgn0040020, FBgn0034650, FBgn0026262, FBgn0040273, FBgn0024250, FBgn0034430, FBgn0020309, FBgn0010303, FBgn0010422, FBgn0036581, FBgn0010280, FBgn0028974, FBgn0005630, FBgn0013753, FBgn0038578, FBgn0015299, FBgn0004396, FBgn0004656, FBgn0035754, FBgn0003300, FBgn0026873, FBgn00054…	0.0473645
GO:0007349	cellularization	26	0.0037208	FBgn0000351, FBgn0027538, FBgn0014029, FBgn0261397, FBgn0003514, FBgn0013343, FBgn0013726, FBgn0024252, FBgn0038928, FBgn0010341, FBgn0011710, FBgn0015790, FBgn0004872, FBgn0011823, FBgn0021814, FBgn0028734, FBgn0000146, FBgn0011241, FBgn0003502, FBgn0003654, FBgn0087035, FBgn0011230, FBgn0039016, FBgn0011232, FBgn0023172, FBgn0000546	0.04796
GO:0034728	nucleosome organization	15	0.00372413	FBgn0000541, FBgn0040078, FBgn0027620, FBgn0016687, FBgn0029094, FBgn0004828, FBgn0053808, FBgn0002887, FBgn0016685, FBgn0020306, FBgn0030054, FBgn0015268, FBgn0027378, FBgn0053822, FBgn0031873, FBgn0043002	0.0477758
GO:0031399	regulation of protein modification process	15	0.00372413	FBgn0000351, FBgn0000257, FBgn0043458, FBgn0003210, FBgn0028546, FBgn0038286, FBgn0020388, FBgn0026402, FBgn0052672, FBgn0026181, FBgn0033935, FBgn0010303, FBgn0053822, FBgn0010382, FBgn0024326	0.0477758
GO:0006725	cellular aromatic compound metabolic process	23	0.00373033	FBgn0000257, FBgn0003210, FBgn0086450, FBgn0000247, FBgn0001087, FBgn0037697, FBgn0000316, FBgn0005278, FBgn0000447, FBgn0032054, FBgn0003515, FBgn0003189, FBgn0037513, FBgn0010222, FBgn0003008, FBgn0019948, FBgn0037942, FBgn0052626, FBgn0016013, FBgn0004087, FBgn0000330, FBgn0031824, FBgn0003257	0.047629
GO:0022603	regulation of anatomical structure morphogenesis	38	0.0038507	FBgn0014006, FBgn0010389, FBgn0000117, FBgn0027609, FBgn0026192, FBgn0024252, FBgn0011771, FBgn0250789, FBgn0010341, FBgn0001965, FBgn0002121, FBgn0030749, FBgn0010382, FBgn0032859, FBgn0003410, FBgn0000382, FBgn0037028, FBgn0243516, FBgn0016700, FBgn0039532, FBgn0000384, FBgn0004638, FBgn0028734, FBgn0004828, FBgn0029157, FBgn0015794, FBgn0027587, FBgn0086361, FBgn0004837, FBgn0025455, FBgn00139…	0.0489012
GO:0070646	protein modification by small protein removal	9	0.00400304	FBgn0027057, FBgn0027055, FBgn0010288, FBgn0013717, FBgn0030366, FBgn0028836, FBgn0032210, FBgn0028837, FBgn0027053	0.0505539
GO:0030707	ovarian follicle cell development	46	0.00404866	FBgn0000256, FBgn0000221, FBgn0033846, FBgn0003475, FBgn0000117, FBgn0020224, FBgn0015477, FBgn0000307, FBgn0003514, FBgn0026192, FBgn0034430, FBgn0003317, FBgn0005390, FBgn0250789, FBgn0026170, FBgn0010303, FBgn0010341, FBgn0004167, FBgn0001297, FBgn0015270, FBgn0004374, FBgn0010382, FBgn0031450, FBgn0023423, FBgn0000382, FBgn0035089, FBgn0035632, FBgn0015754, FBgn0000146, FBgn0002926, FBgn00117…	0.0508802
GO:0007281	germ cell development	53	0.00409808	FBgn0024689, FBgn0027538, FBgn0003475, FBgn0026206, FBgn0041161, FBgn0026192, FBgn0024252, FBgn0011771, FBgn0027053, FBgn0033378, FBgn0011666, FBgn0011823, FBgn0000146, FBgn0002926, FBgn0003654, FBgn0015925, FBgn0011230, FBgn0026238, FBgn0011232, FBgn0003891, FBgn0046687, FBgn0000256, FBgn0026433, FBgn0011207, FBgn0000117, FBgn0024432, FBgn0261397, FBgn0000114, FBgn0086895, FBgn0003317, FBgn00402…	0.0512498
GO:0051963	regulation of synaptogenesis	10	0.0041315	FBgn0002791, FBgn0003317, FBgn0035060, FBgn0250789, FBgn0250788, FBgn0028734, FBgn0259174, FBgn0086676, FBgn0030600, FBgn0024273	0.0514214
GO:0015931	nucleobase, nucleoside, nucleotide and nucleic acid transport	20	0.00419137	FBgn0033378, FBgn0020497, FBgn0034939, FBgn0036184, FBgn0030674, FBgn0026634, FBgn0031456, FBgn0033316, FBgn0014189, FBgn0015795, FBgn0003321, FBgn0087035, FBgn0038950, FBgn0039004, FBgn0015277, FBgn0039016, FBgn0034794, FBgn0003891, FBgn0028974, FBgn0001404	0.0519111
GO:0040008	regulation of growth	27	0.00424008	FBgn0041604, FBgn0011676, FBgn0032840, FBgn0024273, FBgn0024250, FBgn0037647, FBgn0021796, FBgn0026317, FBgn0003317, FBgn0250789, FBgn0002413, FBgn0029006, FBgn0250788, FBgn0030600, FBgn0037874, FBgn0002791, FBgn0038100, FBgn0035060, FBgn0005198, FBgn0028734, FBgn0010315, FBgn0039055, FBgn0015806, FBgn0053193, FBgn0086779, FBgn0086676, FBgn0038197	0.0522617
GO:0022604	regulation of cell morphogenesis	30	0.00452992	FBgn0014006, FBgn0010389, FBgn0000117, FBgn0026192, FBgn0011771, FBgn0250789, FBgn0010341, FBgn0001965, FBgn0002121, FBgn0010382, FBgn0030749, FBgn0032859, FBgn0037028, FBgn0243516, FBgn0039532, FBgn0016700, FBgn0000384, FBgn0004638, FBgn0028734, FBgn0004828, FBgn0029157, FBgn0015794, FBgn0027587, FBgn0025455, FBgn0013987, FBgn0026181, FBgn0053193, FBgn0010909, FBgn0023172, FBgn0031781	0.0554899
GO:0050821	protein stabilization	7	0.00457563	FBgn0027057, FBgn0027055, FBgn0013746, FBgn0028836, FBgn0042085, FBgn0028837, FBgn0027053	0.0557843
GO:0010942	positive regulation of cell death	15	0.00467622	FBgn0000210, FBgn0037770, FBgn0013726, FBgn0000439, FBgn0011763, FBgn0027609, FBgn0000568, FBgn0024252, FBgn0000097, FBgn0039338, FBgn0011710, FBgn0002121, FBgn0053193, FBgn0010382, FBgn0000546	0.056724
GO:0043068	positive regulation of programmed cell death	15	0.00467622	FBgn0000210, FBgn0037770, FBgn0013726, FBgn0000439, FBgn0011763, FBgn0027609, FBgn0000568, FBgn0024252, FBgn0000097, FBgn0039338, FBgn0011710, FBgn0002121, FBgn0053193, FBgn0010382, FBgn0000546	0.056724
GO:0007163	establishment or maintenance of cell polarity	28	0.00476582	FBgn0000221, FBgn0000117, FBgn0020224, FBgn0015331, FBgn0013997, FBgn0026192, FBgn0027605, FBgn0002413, FBgn0010215, FBgn0010341, FBgn0001297, FBgn0002121, FBgn0067864, FBgn0019968, FBgn0040080, FBgn0000382, FBgn0001624, FBgn0001085, FBgn0003447, FBgn0026323, FBgn0011763, FBgn0028573, FBgn0015778, FBgn0026181, FBgn0000163, FBgn0015904, FBgn0001404, FBgn0020278	0.0575253
GO:0007242	intracellular signaling cascade	62	0.00526189	FBgn0015000, FBgn0013749, FBgn0010303, FBgn0010341, FBgn0032698, FBgn0031090, FBgn0010382, FBgn0243513, FBgn0024846, FBgn0044323, FBgn0030869, FBgn0016700, FBgn0026323, FBgn0016687, FBgn0261360, FBgn0015778, FBgn0015925, FBgn0026238, FBgn0024329, FBgn0023172, FBgn0025382, FBgn0024326, FBgn0030486, FBgn0027363, FBgn0015286, FBgn0023081, FBgn0035059, FBgn0028741, FBgn0030358, FBgn0015278, FBgn00863…	0.0630562
GO:0009653	anatomical structure morphogenesis	220	0.00533115	FBgn0027538, FBgn0033846, FBgn0020224, FBgn0013343, FBgn0033179, FBgn0001079, FBgn0002413, FBgn0010303, FBgn0044323, FBgn0243516, FBgn0003175, FBgn0029094, FBgn0000439, FBgn0005410, FBgn0041174, FBgn0004179, FBgn0023172, FBgn0086655, FBgn0001169, FBgn0028546, FBgn0015239, FBgn0024273, FBgn0015331, FBgn0020307, FBgn0020621, FBgn0027932, FBgn0020309, FBgn0005427, FBgn0010215, FBgn0001316, FBgn00157…	0.0635816
GO:0044264	cellular polysaccharide metabolic process	8	0.00549364	FBgn0011754, FBgn0051915, FBgn0020245, FBgn0031995, FBgn0034081, FBgn0038293, FBgn0038197, FBgn0030087	0.0651748
GO:0007093	mitotic cell cycle checkpoint	8	0.00549364	FBgn0031696, FBgn0000063, FBgn0003268, FBgn0015754, FBgn0004643, FBgn0035640, FBgn0061476, FBgn0003884	0.0651748
GO:0006473	protein amino acid acetylation	8	0.00549364	FBgn0020306, FBgn0040078, FBgn0020388, FBgn0027378, FBgn0031759, FBgn0031873, FBgn0039067, FBgn0014340	0.0651748
GO:0006836	neurotransmitter transport	31	0.0056298	FBgn0030089, FBgn0013749, FBgn0031454, FBgn0028582, FBgn0039132, FBgn0013343, FBgn0027103, FBgn0003008, FBgn0013997, FBgn0250789, FBgn0039774, FBgn0002121, FBgn0250788, FBgn0026378, FBgn0031450, FBgn0004574, FBgn0027505, FBgn0035060, FBgn0004242, FBgn0033876, FBgn0034913, FBgn0028734, FBgn0040285, FBgn0033443, FBgn0015614, FBgn0039212, FBgn0053094, FBgn0259246, FBgn0004179, FBgn0000330, FBgn00273…	0.0664504
GO:0007243	protein kinase cascade	18	0.00564145	FBgn0024846, FBgn0044323, FBgn0039532, FBgn0026323, FBgn0004638, FBgn0010315, FBgn0003502, FBgn0010341, FBgn0010303, FBgn0000097, FBgn0010909, FBgn0001297, FBgn0024329, FBgn0010269, FBgn0010382, FBgn0023423, FBgn0024326, FBgn0027363	0.0662964
GO:0043254	regulation of protein complex assembly	10	0.00574595	FBgn0003687, FBgn0250789, FBgn0023081, FBgn0038206, FBgn0250788, FBgn0011836, FBgn0032859, FBgn0029157, FBgn0003502, FBgn0034650	0.0671958
GO:0042325	regulation of phosphorylation	19	0.0058077	FBgn0028546, FBgn0026323, FBgn0004638, FBgn0020224, FBgn0259791, FBgn0086361, FBgn0026192, FBgn0026181, FBgn0052484, FBgn0037816, FBgn0026170, FBgn0010303, FBgn0033935, FBgn0010341, FBgn0010909, FBgn0001297, FBgn0010382, FBgn0024326, FBgn0050291	0.0676049
GO:0009894	regulation of catabolic process	9	0.00580817	FBgn0038808, FBgn0010638, FBgn0028695, FBgn0028692, FBgn0026479, FBgn0261396, FBgn0011509, FBgn0027053, FBgn0003612	0.0673226
GO:0008333	endosome to lysosome transport	5	0.00583363	FBgn0000257, FBgn0015795, FBgn0086676, FBgn0028741, FBgn0031450	0.067322
GO:0051960	regulation of nervous system development	24	0.00588533	FBgn0000382, FBgn0002791, FBgn0016700, FBgn0035060, FBgn0028734, FBgn0029157, FBgn0086361, FBgn0024273, FBgn0010300, FBgn0026181, FBgn0003317, FBgn0021764, FBgn0250789, FBgn0010341, FBgn0000097, FBgn0053193, FBgn0002121, FBgn0023172, FBgn0259174, FBgn0250788, FBgn0086676, FBgn0005536, FBgn0030600, FBgn0003410	0.0676134
GO:0000910	cytokinesis	22	0.00597348	FBgn0004574, FBgn0024227, FBgn0024689, FBgn0026433, FBgn0028968, FBgn0000405, FBgn0014029, FBgn0037473, FBgn0003514, FBgn0013343, FBgn0013726, FBgn0011692, FBgn0086356, FBgn0026181, FBgn0011606, FBgn0259876, FBgn0031090, FBgn0004167, FBgn0011710, FBgn0026479, FBgn0000163, FBgn0004379	0.0683057
GO:0008380	RNA splicing	35	0.00606803	FBgn0033842, FBgn0017457, FBgn0040235, FBgn0031493, FBgn0031492, FBgn0005649, FBgn0036733, FBgn0039977, FBgn0035692, FBgn0039566, FBgn0052533, FBgn0014189, FBgn0030551, FBgn0086707, FBgn0086895, FBgn0031628, FBgn0031607, FBgn0035136, FBgn0033378, FBgn0035253, FBgn0016978, FBgn0035838, FBgn0051812, FBgn0036266, FBgn0022942, FBgn0000662, FBgn0040286, FBgn0036828, FBgn0033089, FBgn0082831, FBgn00331…	0.0690621
GO:0045859	regulation of protein kinase activity	16	0.00622971	FBgn0028546, FBgn0026323, FBgn0004638, FBgn0020224, FBgn0259791, FBgn0086361, FBgn0026192, FBgn0052484, FBgn0037816, FBgn0026170, FBgn0010341, FBgn0010303, FBgn0010909, FBgn0001297, FBgn0024326, FBgn0050291	0.0705467
GO:0043549	regulation of kinase activity	16	0.00622971	FBgn0028546, FBgn0026323, FBgn0004638, FBgn0020224, FBgn0259791, FBgn0086361, FBgn0026192, FBgn0052484, FBgn0037816, FBgn0026170, FBgn0010341, FBgn0010303, FBgn0010909, FBgn0001297, FBgn0024326, FBgn0050291	0.0705467
GO:0051338	regulation of transferase activity	16	0.00622971	FBgn0028546, FBgn0026323, FBgn0004638, FBgn0020224, FBgn0259791, FBgn0086361, FBgn0026192, FBgn0052484, FBgn0037816, FBgn0026170, FBgn0010341, FBgn0010303, FBgn0010909, FBgn0001297, FBgn0024326, FBgn0050291	0.0705467
GO:0040011	locomotion	53	0.00627478	FBgn0010389, FBgn0033846, FBgn0020224, FBgn0029088, FBgn0026192, FBgn0010341, FBgn0010303, FBgn0035136, FBgn0027053, FBgn0031450, FBgn0000382, FBgn0029117, FBgn0013717, FBgn0011823, FBgn0003423, FBgn0004179, FBgn0046687, FBgn0000182, FBgn0086655, FBgn0027363, FBgn0004606, FBgn0000221, FBgn0015477, FBgn0003514, FBgn0020245, FBgn0036372, FBgn0011020, FBgn0001297, FBgn0030600, FBgn0023423, FBgn00196…	0.0707462
GO:0048646	anatomical structure formation involved in morphogenesis	74	0.00636989	FBgn0010389, FBgn0033846, FBgn0027538, FBgn0031399, FBgn0014029, FBgn0036257, FBgn0003475, FBgn0000307, FBgn0013343, FBgn0001079, FBgn0024250, FBgn0024252, FBgn0011771, FBgn0010303, FBgn0010341, FBgn0010382, FBgn0243516, FBgn0011823, FBgn0000384, FBgn0000146, FBgn0002926, FBgn0003654, FBgn0011763, FBgn0041174, FBgn0004650, FBgn0011230, FBgn0026238, FBgn0011232, FBgn0023172, FBgn0001169, FBgn00009…	0.0714869
GO:0007275	multicellular organismal development	338	0.00637038	FBgn0031696, FBgn0036191, FBgn0013746, FBgn0004567, FBgn0027538, FBgn0033846, FBgn0020224, FBgn0013343, FBgn0033179, FBgn0029088, FBgn0001079, FBgn0010300, FBgn0041161, FBgn0002413, FBgn0023407, FBgn0010303, FBgn0034155, FBgn0035954, FBgn0044323, FBgn0035956, FBgn0003175, FBgn0029094, FBgn0000439, FBgn0005410, FBgn0002174, FBgn0041174, FBgn0004179, FBgn0000330, FBgn0002031, FBgn0023172, FBgn00235…	0.0711991
GO:0016050	vesicle organization	12	0.00659706	FBgn0000257, FBgn0030089, FBgn0003008, FBgn0003210, FBgn0001087, FBgn0000247, FBgn0039774, FBgn0039132, FBgn0000330, FBgn0026479, FBgn0031450, FBgn0013343	0.0733447
GO:0032989	cellular component morphogenesis	99	0.00685458	FBgn0041604, FBgn0261276, FBgn0033846, FBgn0014163, FBgn0020224, FBgn0027605, FBgn0002413, FBgn0010303, FBgn0010280, FBgn0010382, FBgn0261268, FBgn0035754, FBgn0029094, FBgn0000146, FBgn0002926, FBgn0086655, FBgn0035357, FBgn0004606, FBgn0020388, FBgn0000117, FBgn0024273, FBgn0015331, FBgn0013997, FBgn0086356, FBgn0010215, FBgn0041100, FBgn0002121, FBgn0067864, FBgn0002774, FBgn0015754, FBgn00056…	0.0757968
GO:0006519	cellular amino acid and derivative metabolic process	44	0.0071618	FBgn0039153, FBgn0036272, FBgn0001098, FBgn0041607, FBgn0010803, FBgn0003189, FBgn0022774, FBgn0039175, FBgn0002069, FBgn0019948, FBgn0030007, FBgn0039877, FBgn0052281, FBgn0016013, FBgn0053123, FBgn0031824, FBgn0004087, FBgn0027079, FBgn0000536, FBgn0052068, FBgn0051739, FBgn0030882, FBgn0034401, FBgn0001125, FBgn0037697, FBgn0035064, FBgn0019932, FBgn0005278, FBgn0027090, FBgn0003423, FBgn00144…	0.0787491
GO:0008285	negative regulation of cell proliferation	11	0.0072442	FBgn0020306, FBgn0010300, FBgn0011676, FBgn0001624, FBgn0026317, FBgn0028397, FBgn0015799, FBgn0002121, FBgn0053193, FBgn0005198, FBgn0038197	0.0793017
GO:0050807	regulation of synapse organization	11	0.0072442	FBgn0015790, FBgn0002791, FBgn0003317, FBgn0035060, FBgn0250789, FBgn0250788, FBgn0028734, FBgn0259174, FBgn0086676, FBgn0030600, FBgn0024273	0.0793017
GO:0007254	JNK cascade	11	0.0072442	FBgn0044323, FBgn0039532, FBgn0010341, FBgn0010303, FBgn0000097, FBgn0026323, FBgn0004638, FBgn0001297, FBgn0010909, FBgn0024326, FBgn0003502	0.0793017
GO:0009066	aspartate family amino acid metabolic process	7	0.00743166	FBgn0052068, FBgn0037305, FBgn0001125, FBgn0052281, FBgn0041607, FBgn0031824, FBgn0001124	0.0809508
GO:0006397	mRNA processing	43	0.00754126	FBgn0033842, FBgn0017457, FBgn0040235, FBgn0031493, FBgn0031492, FBgn0005649, FBgn0036733, FBgn0039977, FBgn0035692, FBgn0039566, FBgn0052533, FBgn0014189, FBgn0036239, FBgn0032346, FBgn0000114, FBgn0030551, FBgn0086707, FBgn0086895, FBgn0031628, FBgn0016070, FBgn0031607, FBgn0028474, FBgn0035136, FBgn0033378, FBgn0016978, FBgn0011666, FBgn0035838, FBgn0034065, FBgn0022942, FBgn0035831, FBgn00033…	0.0817723
GO:0007268	synaptic transmission	42	0.00793942	FBgn0030089, FBgn0031454, FBgn0013749, FBgn0052056, FBgn0028582, FBgn0039132, FBgn0013343, FBgn0024273, FBgn0027103, FBgn0013997, FBgn0003008, FBgn0003317, FBgn0250789, FBgn0039774, FBgn0002121, FBgn0250788, FBgn0259174, FBgn0026378, FBgn0031450, FBgn0030600, FBgn0032640, FBgn0015790, FBgn0002791, FBgn0004574, FBgn0027505, FBgn0001624, FBgn0001125, FBgn0004242, FBgn0035060, FBgn0033876, FBgn00349…	0.0855759
GO:0007276	gamete generation	131	0.00810317	FBgn0001941, FBgn0013746, FBgn0010389, FBgn0033846, FBgn0027538, FBgn0020224, FBgn0026206, FBgn0001079, FBgn0029088, FBgn0041161, FBgn0010300, FBgn0010303, FBgn0010382, FBgn0033378, FBgn0011823, FBgn0000146, FBgn0002926, FBgn0005410, FBgn0003654, FBgn0000568, FBgn0015925, FBgn0011230, FBgn0011232, FBgn0046687, FBgn0023172, FBgn0086655, FBgn0000256, FBgn0004606, FBgn0011207, FBgn0000117, FBgn02613…	0.0869254
GO:0019538	protein metabolic process	330	0.00810671	FBgn0031696, FBgn0013749, FBgn0037743, FBgn0051108, FBgn0029502, FBgn0062449, FBgn0052099, FBgn0020224, FBgn0010803, FBgn0026147, FBgn0039175, FBgn0001079, FBgn0035558, FBgn0002413, FBgn0010303, FBgn0032596, FBgn0037544, FBgn0260935, FBgn0034410, FBgn0030669, FBgn0029906, FBgn0044510, FBgn0027296, FBgn0086134, FBgn0002174, FBgn0041174, FBgn0014877, FBgn0023519, FBgn0023174, FBgn0031208, FBgn00041…	0.0866213
GO:0042775	mitochondrial ATP synthesis coupled electron transport	19	0.00814273	FBgn0035600, FBgn0031436, FBgn0032511, FBgn0035046, FBgn0030853, FBgn0047038, FBgn0017567, FBgn0033961, FBgn0040705, FBgn0039689, FBgn0031228, FBgn0052649, FBgn0029868, FBgn0021906, FBgn0031505, FBgn0025839, FBgn0037873, FBgn0011455, FBgn0030718	0.0866513
GO:0007016	cytoskeletal anchoring at plasma membrane	8	0.00814874	FBgn0260442, FBgn0043884, FBgn0027508, FBgn0000667, FBgn0011747, FBgn0041789, FBgn0010215, FBgn0000117	0.0863758
GO:0051174	regulation of phosphorus metabolic process	20	0.00817205	FBgn0028546, FBgn0026323, FBgn0004638, FBgn0020224, FBgn0026402, FBgn0259791, FBgn0086361, FBgn0026192, FBgn0026181, FBgn0052484, FBgn0037816, FBgn0026170, FBgn0010303, FBgn0033935, FBgn0010341, FBgn0010909, FBgn0001297, FBgn0010382, FBgn0024326, FBgn0050291	0.0862778
GO:0019220	regulation of phosphate metabolic process	20	0.00817205	FBgn0028546, FBgn0026323, FBgn0004638, FBgn0020224, FBgn0026402, FBgn0259791, FBgn0086361, FBgn0026192, FBgn0026181, FBgn0052484, FBgn0037816, FBgn0026170, FBgn0010303, FBgn0033935, FBgn0010341, FBgn0010909, FBgn0001297, FBgn0010382, FBgn0024326, FBgn0050291	0.0862778
GO:0048477	oogenesis	102	0.008327	FBgn0013746, FBgn0033846, FBgn0020224, FBgn0001079, FBgn0041161, FBgn0010300, FBgn0010303, FBgn0010382, FBgn0033378, FBgn0011823, FBgn0000146, FBgn0002926, FBgn0005410, FBgn0000568, FBgn0015925, FBgn0086655, FBgn0000256, FBgn0011207, FBgn0000117, FBgn0261397, FBgn0000114, FBgn0261014, FBgn0020306, FBgn0005390, FBgn0010215, FBgn0004167, FBgn0002121, FBgn0004374, FBgn0002022, FBgn0015754, FBgn00048…	0.0875079
GO:0012502	induction of programmed cell death	12	0.00846049	FBgn0027609, FBgn0000210, FBgn0037770, FBgn0024252, FBgn0000568, FBgn0000097, FBgn0039338, FBgn0002121, FBgn0053193, FBgn0010382, FBgn0000439, FBgn0000546	0.0885117
GO:0010259	multicellular organismal aging	24	0.00893991	FBgn0002774, FBgn0000257, FBgn0003210, FBgn0036191, FBgn0034366, FBgn0033846, FBgn0001087, FBgn0005198, FBgn0003502, FBgn0010213, FBgn0052672, FBgn0037802, FBgn0021796, FBgn0026317, FBgn0040294, FBgn0010303, FBgn0015806, FBgn0000330, FBgn0038197, FBgn0037873, FBgn0034521, FBgn0035132, FBgn0000546, FBgn0023511	0.092952
GO:0007568	aging	24	0.00893991	FBgn0002774, FBgn0000257, FBgn0003210, FBgn0036191, FBgn0034366, FBgn0033846, FBgn0001087, FBgn0005198, FBgn0003502, FBgn0010213, FBgn0052672, FBgn0037802, FBgn0021796, FBgn0026317, FBgn0040294, FBgn0010303, FBgn0015806, FBgn0000330, FBgn0038197, FBgn0037873, FBgn0034521, FBgn0035132, FBgn0000546, FBgn0023511	0.092952
GO:0008340	determination of adult life span	24	0.00893991	FBgn0002774, FBgn0000257, FBgn0003210, FBgn0036191, FBgn0034366, FBgn0033846, FBgn0001087, FBgn0005198, FBgn0003502, FBgn0010213, FBgn0052672, FBgn0037802, FBgn0021796, FBgn0026317, FBgn0040294, FBgn0010303, FBgn0015806, FBgn0000330, FBgn0038197, FBgn0037873, FBgn0034521, FBgn0035132, FBgn0000546, FBgn0023511	0.092952
GO:0019226	transmission of nerve impulse	43	0.00903811	FBgn0030089, FBgn0031454, FBgn0013749, FBgn0052056, FBgn0028582, FBgn0039132, FBgn0013343, FBgn0024273, FBgn0027103, FBgn0013997, FBgn0003008, FBgn0003317, FBgn0250789, FBgn0039774, FBgn0002121, FBgn0250788, FBgn0259174, FBgn0026378, FBgn0031450, FBgn0030600, FBgn0032640, FBgn0015790, FBgn0002791, FBgn0004574, FBgn0039141, FBgn0027505, FBgn0001624, FBgn0001125, FBgn0004242, FBgn0035060, FBgn00338…	0.0935718
GO:0051674	localization of cell	43	0.00903811	FBgn0004606, FBgn0010389, FBgn0000221, FBgn0033846, FBgn0000117, FBgn0020224, FBgn0015477, FBgn0003514, FBgn0029088, FBgn0026192, FBgn0020245, FBgn0010303, FBgn0010341, FBgn0036372, FBgn0010215, FBgn0001297, FBgn0035136, FBgn0027053, FBgn0031450, FBgn0023423, FBgn0000382, FBgn0019662, FBgn0035632, FBgn0013717, FBgn0039532, FBgn0003447, FBgn0051641, FBgn0003507, FBgn0028573, FBgn0004838, FBgn00410…	0.0935718
GO:0007291	sperm individualization	11	0.00943828	FBgn0024252, FBgn0027538, FBgn0011230, FBgn0011823, FBgn0038928, FBgn0011232, FBgn0021814, FBgn0261397, FBgn0011241, FBgn0000546, FBgn0003654	0.0971571
GO:0001522	pseudouridine synthesis	6	0.00976787	FBgn0259937, FBgn0083976, FBgn0083992, FBgn0011824, FBgn0029148, FBgn0035901, FBgn0051719	0.100013
GO:0031396	regulation of protein ubiquitination	6	0.00976787	FBgn0000351, FBgn0000257, FBgn0043458, FBgn0003210, FBgn0052672, FBgn0038286	0.100013
GO:0032535	regulation of cellular component size	25	0.00991525	FBgn0023081, FBgn0086706, FBgn0037647, FBgn0021796, FBgn0011771, FBgn0026317, FBgn0250789, FBgn0002413, FBgn0010303, FBgn0250788, FBgn0032859, FBgn0037874, FBgn0002774, FBgn0039532, FBgn0001085, FBgn0011787, FBgn0005198, FBgn0021814, FBgn0010315, FBgn0029157, FBgn0003502, FBgn0011230, FBgn0038206, FBgn0015806, FBgn0038197	0.101072
GO:0000165	MAPKKK cascade	14	0.0101129	FBgn0044323, FBgn0024846, FBgn0039532, FBgn0004638, FBgn0026323, FBgn0003502, FBgn0010341, FBgn0010303, FBgn0000097, FBgn0010909, FBgn0001297, FBgn0024329, FBgn0010269, FBgn0024326	0.102606
GO:0016477	cell migration	39	0.0101652	FBgn0004606, FBgn0010389, FBgn0000221, FBgn0020224, FBgn0015477, FBgn0003514, FBgn0029088, FBgn0026192, FBgn0020245, FBgn0010303, FBgn0010341, FBgn0036372, FBgn0001297, FBgn0027053, FBgn0031450, FBgn0023423, FBgn0000382, FBgn0019662, FBgn0035632, FBgn0013717, FBgn0039532, FBgn0003447, FBgn0051641, FBgn0003507, FBgn0028573, FBgn0004838, FBgn0041092, FBgn0001205, FBgn0000097, FBgn0039338, FBgn00466…	0.10273
GO:0048513	organ development	199	0.0108365	FBgn0027538, FBgn0020224, FBgn0013343, FBgn0033179, FBgn0010300, FBgn0023407, FBgn0002413, FBgn0010303, FBgn0034155, FBgn0035954, FBgn0044323, FBgn0035956, FBgn0003175, FBgn0029094, FBgn0000439, FBgn0005410, FBgn0041174, FBgn0004179, FBgn0023172, FBgn0086655, FBgn0001169, FBgn0026562, FBgn0028546, FBgn0015239, FBgn0024273, FBgn0020306, FBgn0020307, FBgn0020621, FBgn0027932, FBgn0020309, FBgn00054…	0.108765
GO:0048870	cell motility	41	0.0109834	FBgn0004606, FBgn0010389, FBgn0000221, FBgn0033846, FBgn0020224, FBgn0015477, FBgn0003514, FBgn0029088, FBgn0026192, FBgn0020245, FBgn0010303, FBgn0010341, FBgn0036372, FBgn0001297, FBgn0035136, FBgn0027053, FBgn0031450, FBgn0023423, FBgn0000382, FBgn0019662, FBgn0035632, FBgn0013717, FBgn0039532, FBgn0003447, FBgn0051641, FBgn0003507, FBgn0028573, FBgn0004838, FBgn0041092, FBgn0001205, FBgn00000…	0.109759
GO:0051147	regulation of muscle cell differentiation	9	0.0111863	FBgn0002791, FBgn0003317, FBgn0035060, FBgn0250789, FBgn0250788, FBgn0028734, FBgn0086676, FBgn0030600, FBgn0024273	0.111274
GO:0048742	regulation of skeletal muscle fiber development	9	0.0111863	FBgn0002791, FBgn0003317, FBgn0035060, FBgn0250789, FBgn0250788, FBgn0028734, FBgn0086676, FBgn0030600, FBgn0024273	0.111274
GO:0048641	regulation of skeletal muscle tissue development	9	0.0111863	FBgn0002791, FBgn0003317, FBgn0035060, FBgn0250789, FBgn0250788, FBgn0028734, FBgn0086676, FBgn0030600, FBgn0024273	0.111274
GO:0051153	regulation of striated muscle cell differentiation	9	0.0111863	FBgn0002791, FBgn0003317, FBgn0035060, FBgn0250789, FBgn0250788, FBgn0028734, FBgn0086676, FBgn0030600, FBgn0024273	0.111274
GO:0008582	regulation of synaptic growth at neuromuscular junction	9	0.0111863	FBgn0002791, FBgn0003317, FBgn0035060, FBgn0250789, FBgn0250788, FBgn0028734, FBgn0086676, FBgn0030600, FBgn0024273	0.111274
GO:0048731	system development	242	0.0113118	FBgn0027538, FBgn0020224, FBgn0013343, FBgn0033179, FBgn0010300, FBgn0002413, FBgn0023407, FBgn0010303, FBgn0034155, FBgn0035954, FBgn0044323, FBgn0035956, FBgn0003175, FBgn0029094, FBgn0000439, FBgn0005410, FBgn0041174, FBgn0004179, FBgn0023172, FBgn0086655, FBgn0001169, FBgn0026562, FBgn0028546, FBgn0015239, FBgn0024273, FBgn0020306, FBgn0011692, FBgn0015331, FBgn0020307, FBgn0027932, FBgn00206…	0.112048
GO:0043624	cellular protein complex disassembly	7	0.0113798	FBgn0032261, FBgn0039213, FBgn0036974, FBgn0038206, FBgn0037218, FBgn0004179, FBgn0020443	0.112279
GO:0043241	protein complex disassembly	7	0.0113798	FBgn0032261, FBgn0039213, FBgn0036974, FBgn0038206, FBgn0037218, FBgn0004179, FBgn0020443	0.112279
GO:0007034	vacuolar transport	8	0.0116396	FBgn0000257, FBgn0001087, FBgn0011232, FBgn0014411, FBgn0015795, FBgn0086676, FBgn0028741, FBgn0031450	0.114293
GO:0031647	regulation of protein stability	8	0.0116396	FBgn0027057, FBgn0027055, FBgn0013746, FBgn0028836, FBgn0042085, FBgn0028837, FBgn0027053, FBgn0001079	0.114293
GO:0007292	female gamete generation	102	0.0118064	FBgn0013746, FBgn0033846, FBgn0020224, FBgn0001079, FBgn0041161, FBgn0010300, FBgn0010303, FBgn0010382, FBgn0033378, FBgn0011823, FBgn0000146, FBgn0002926, FBgn0005410, FBgn0000568, FBgn0015925, FBgn0086655, FBgn0000256, FBgn0011207, FBgn0000117, FBgn0261397, FBgn0000114, FBgn0261014, FBgn0020306, FBgn0005390, FBgn0010215, FBgn0004167, FBgn0002121, FBgn0004374, FBgn0002022, FBgn0015754, FBgn00048…	0.115427
GO:0034453	microtubule anchoring	4	0.0119097	FBgn0024227, FBgn0000405, FBgn0021760, FBgn0004379	0.115967
GO:0018195	peptidyl-arginine modification	4	0.0119097	FBgn0037770, FBgn0015925, FBgn0034817, FBgn0037834	0.115967
GO:0051313	attachment of spindle microtubules to chromosome	4	0.0119097	FBgn0024227, FBgn0000405, FBgn0021760, FBgn0004379	0.115967
GO:0019856	pyrimidine base biosynthetic process	4	0.0119097	FBgn0086450, FBgn0000447, FBgn0003189, FBgn0003257	0.115967
GO:0018216	peptidyl-arginine methylation	4	0.0119097	FBgn0037770, FBgn0015925, FBgn0034817, FBgn0037834	0.115967
GO:0006207	'de novo' pyrimidine base biosynthetic process	4	0.0119097	FBgn0086450, FBgn0000447, FBgn0003189, FBgn0003257	0.115967
GO:0035076	ecdysone receptor-mediated signaling pathway	5	0.0120035	FBgn0015925, FBgn0000541, FBgn0016687, FBgn0030486, FBgn0000546	0.116416
GO:0045196	establishment or maintenance of neuroblast polarity	5	0.0120035	FBgn0026192, FBgn0001624, FBgn0002121, FBgn0067864, FBgn0000163	0.116416
GO:0031098	stress-activated protein kinase signaling pathway	11	0.0121052	FBgn0044323, FBgn0039532, FBgn0010341, FBgn0010303, FBgn0000097, FBgn0026323, FBgn0004638, FBgn0001297, FBgn0010909, FBgn0024326, FBgn0003502	0.116934
GO:0048856	anatomical structure development	286	0.0121135	FBgn0027538, FBgn0033846, FBgn0020224, FBgn0013343, FBgn0033179, FBgn0001079, FBgn0010300, FBgn0002413, FBgn0023407, FBgn0010303, FBgn0034155, FBgn0035954, FBgn0044323, FBgn0243516, FBgn0035956, FBgn0003175, FBgn0029094, FBgn0000439, FBgn0005410, FBgn0041174, FBgn0004179, FBgn0023172, FBgn0086655, FBgn0001169, FBgn0026562, FBgn0028546, FBgn0015239, FBgn0024273, FBgn0020306, FBgn0011692, FBgn00203…	0.116598
GO:0007267	cell-cell signaling	45	0.0124376	FBgn0030089, FBgn0031454, FBgn0052056, FBgn0013749, FBgn0028582, FBgn0039132, FBgn0013343, FBgn0024273, FBgn0027103, FBgn0013997, FBgn0003008, FBgn0003317, FBgn0250789, FBgn0039774, FBgn0002121, FBgn0250788, FBgn0259174, FBgn0259978, FBgn0026378, FBgn0031450, FBgn0030600, FBgn0032640, FBgn0015790, FBgn0002791, FBgn0004574, FBgn0027505, FBgn0001624, FBgn0001125, FBgn0004242, FBgn0035060, FBgn00349…	0.119123
GO:0046530	photoreceptor cell differentiation	30	0.0129727	FBgn0000117, FBgn0003310, FBgn0261397, FBgn0013726, FBgn0033179, FBgn0043884, FBgn0086911, FBgn0040294, FBgn0001965, FBgn0001297, FBgn0000173, FBgn0027053, FBgn0003410, FBgn0000382, FBgn0015790, FBgn0001316, FBgn0000210, FBgn0044323, FBgn0023489, FBgn0001085, FBgn0004638, FBgn0021818, FBgn0003654, FBgn0015778, FBgn0000097, FBgn0010909, FBgn0053193, FBgn0010269, FBgn0000546, FBgn0259220	0.123517
GO:0016271	tissue death	19	0.0130027	FBgn0000210, FBgn0037700, FBgn0028360, FBgn0034366, FBgn0015239, FBgn0035107, FBgn0015795, FBgn0087035, FBgn0027932, FBgn0000568, FBgn0010709, FBgn0024252, FBgn0036974, FBgn0000565, FBgn0037270, FBgn0002121, FBgn0029176, FBgn0000546, FBgn0259220	0.123357
GO:0007559	histolysis	19	0.0130027	FBgn0000210, FBgn0037700, FBgn0028360, FBgn0034366, FBgn0015239, FBgn0035107, FBgn0015795, FBgn0087035, FBgn0027932, FBgn0000568, FBgn0010709, FBgn0024252, FBgn0036974, FBgn0000565, FBgn0037270, FBgn0002121, FBgn0029176, FBgn0000546, FBgn0259220	0.123357
GO:0006413	translational initiation	16	0.0130201	FBgn0026259, FBgn0034258, FBgn0034915, FBgn0039588, FBgn0086706, FBgn0087035, FBgn0053100, FBgn0027619, FBgn0011566, FBgn0038499, FBgn0004915, FBgn0025582, FBgn0037270, FBgn0015834, FBgn0023512, FBgn0020660	0.123086
GO:0007178	transmembrane receptor protein serine/threonine kinase signaling pathway	12	0.0133827	FBgn0041604, FBgn0051232, FBgn0024250, FBgn0024846, FBgn0020245, FBgn0034081, FBgn0003317, FBgn0025800, FBgn0010341, FBgn0029006, FBgn0002121, FBgn0030600	0.125875
GO:0007265	Ras protein signal transduction	10	0.013553	FBgn0015000, FBgn0035089, FBgn0015778, FBgn0086356, FBgn0026181, FBgn0085403, FBgn0001965, FBgn0010398, FBgn0004638, FBgn0021818	0.126945
GO:0043297	apical junction assembly	10	0.013553	FBgn0013997, FBgn0026192, FBgn0001624, FBgn0004167, FBgn0002121, FBgn0000117, FBgn0067864, FBgn0010894, FBgn0000163, FBgn0020278	0.126945
GO:0006468	protein amino acid phosphorylation	53	0.0146526	FBgn0031696, FBgn0010389, FBgn0038588, FBgn0039306, FBgn0029891, FBgn0001079, FBgn0002413, FBgn0010303, FBgn0037218, FBgn0260935, FBgn0024227, FBgn0024846, FBgn0037491, FBgn0039623, FBgn0026323, FBgn0261360, FBgn0025702, FBgn0031643, FBgn0000721, FBgn0025936, FBgn0024329, FBgn0024326, FBgn0000063, FBgn0013435, FBgn0000259, FBgn0014006, FBgn0028360, FBgn0015024, FBgn0023081, FBgn0038827, FBgn00117…	0.136116
GO:0032502	developmental process	370	0.0148176	FBgn0031696, FBgn0036191, FBgn0013746, FBgn0004567, FBgn0027538, FBgn0033846, FBgn0020224, FBgn0013343, FBgn0033179, FBgn0029088, FBgn0001079, FBgn0010300, FBgn0041161, FBgn0002413, FBgn0023407, FBgn0010303, FBgn0034155, FBgn0035954, FBgn0044323, FBgn0243516, FBgn0035956, FBgn0003175, FBgn0029094, FBgn0000439, FBgn0005410, FBgn0002174, FBgn0041174, FBgn0004179, FBgn0000330, FBgn0002031, FBgn00231…	0.137085
GO:0048545	response to steroid hormone stimulus	9	0.0149489	FBgn0000210, FBgn0037770, FBgn0015925, FBgn0000568, FBgn0000541, FBgn0016687, FBgn0002121, FBgn0030486, FBgn0000546	0.137756
GO:0035075	response to ecdysone	9	0.0149489	FBgn0000210, FBgn0037770, FBgn0015925, FBgn0000568, FBgn0000541, FBgn0016687, FBgn0002121, FBgn0030486, FBgn0000546	0.137756
GO:0019953	sexual reproduction	132	0.0150251	FBgn0001941, FBgn0013746, FBgn0010389, FBgn0033846, FBgn0027538, FBgn0020224, FBgn0026206, FBgn0001079, FBgn0029088, FBgn0041161, FBgn0010300, FBgn0010303, FBgn0010382, FBgn0033378, FBgn0011823, FBgn0000146, FBgn0002926, FBgn0005410, FBgn0003654, FBgn0000568, FBgn0015925, FBgn0011230, FBgn0011232, FBgn0046687, FBgn0023172, FBgn0086655, FBgn0000256, FBgn0004606, FBgn0011207, FBgn0000117, FBgn02613…	0.137948
GO:0042773	ATP synthesis coupled electron transport	19	0.0150522	FBgn0035600, FBgn0031436, FBgn0032511, FBgn0035046, FBgn0030853, FBgn0047038, FBgn0017567, FBgn0033961, FBgn0040705, FBgn0039689, FBgn0031228, FBgn0052649, FBgn0029868, FBgn0021906, FBgn0031505, FBgn0025839, FBgn0037873, FBgn0011455, FBgn0030718	0.137719
GO:0017145	stem cell division	15	0.0152361	FBgn0051232, FBgn0004872, FBgn0011666, FBgn0000404, FBgn0011207, FBgn0000117, FBgn0001105, FBgn0000146, FBgn0000114, FBgn0003317, FBgn0039016, FBgn0000163, FBgn0000536, FBgn0040080, FBgn0020278	0.138828
GO:0051053	negative regulation of DNA metabolic process	6	0.0157267	FBgn0004872, FBgn0011676, FBgn0015799, FBgn0032698, FBgn0033081, FBgn0000996	0.142523
GO:0043543	protein amino acid acylation	8	0.0160943	FBgn0020306, FBgn0040078, FBgn0020388, FBgn0027378, FBgn0031759, FBgn0031873, FBgn0039067, FBgn0014340	0.145146
GO:0006950	response to stress	90	0.0162742	FBgn0011676, FBgn0034314, FBgn0034366, FBgn0031399, FBgn0038704, FBgn0033273, FBgn0050467, FBgn0029891, FBgn0027914, FBgn0024252, FBgn0026869, FBgn0010303, FBgn0010341, FBgn0032698, FBgn0015553, FBgn0027378, FBgn0037544, FBgn0037873, FBgn0027375, FBgn0003882, FBgn0044419, FBgn0035132, FBgn0037141, FBgn0034939, FBgn0024846, FBgn0044323, FBgn0037202, FBgn0015546, FBgn0037301, FBgn0031589, FBgn00263…	0.146175
GO:0006790	sulfur metabolic process	12	0.0165353	FBgn0052068, FBgn0030882, FBgn0020245, FBgn0037942, FBgn0034081, FBgn0037305, FBgn0000565, FBgn0052281, FBgn0033315, FBgn0038755, FBgn0005278, FBgn0036762	0.147872
GO:0015980	energy derivation by oxidation of organic compounds	27	0.0165592	FBgn0035600, FBgn0001098, FBgn0031436, FBgn0038293, FBgn0032511, FBgn0030853, FBgn0047038, FBgn0033961, FBgn0011754, FBgn0052649, FBgn0031505, FBgn0037891, FBgn0037873, FBgn0030087, FBgn0031995, FBgn0035046, FBgn0040705, FBgn0017567, FBgn0039689, FBgn0031228, FBgn0029868, FBgn0021906, FBgn0025839, FBgn0038197, FBgn0011455, FBgn0036762, FBgn0030718	0.14759
GO:0006275	regulation of DNA replication	7	0.0166042	FBgn0011676, FBgn0015799, FBgn0032698, FBgn0000307, FBgn0033081, FBgn0010382, FBgn0000996	0.147484
GO:0007264	small GTPase mediated signal transduction	26	0.0173146	FBgn0015000, FBgn0013749, FBgn0015286, FBgn0086356, FBgn0015372, FBgn0010341, FBgn0031090, FBgn0001965, FBgn0010398, FBgn0031906, FBgn0015790, FBgn0035089, FBgn0039532, FBgn0016700, FBgn0004638, FBgn0015797, FBgn0015795, FBgn0015794, FBgn0021818, FBgn0015791, FBgn0032020, FBgn0015778, FBgn0026181, FBgn0085403, FBgn0003206, FBgn0025382	0.152842
GO:0030182	neuron differentiation	78	0.0173667	FBgn0041604, FBgn0001139, FBgn0014163, FBgn0033179, FBgn0043884, FBgn0085436, FBgn0011771, FBgn0010303, FBgn0010341, FBgn0010280, FBgn0000173, FBgn0027053, FBgn0000382, FBgn0044323, FBgn0001624, FBgn0261268, FBgn0013717, FBgn0023489, FBgn0035754, FBgn0029094, FBgn0029157, FBgn0003654, FBgn0004795, FBgn0015778, FBgn0086758, FBgn0025936, FBgn0053193, FBgn0035357, FBgn0086655, FBgn0010391, FBgn00046…	0.152777
GO:0016333	morphogenesis of follicular epithelium	10	0.0173838	FBgn0000382, FBgn0001624, FBgn0000221, FBgn0002121, FBgn0020224, FBgn0067864, FBgn0023423, FBgn0001404, FBgn0020278, FBgn0011763	0.152429
GO:0022411	cellular component disassembly	10	0.0173838	FBgn0032261, FBgn0039213, FBgn0259876, FBgn0036974, FBgn0038206, FBgn0010303, FBgn0037218, FBgn0011207, FBgn0004179, FBgn0020443	0.152429
GO:0006887	exocytosis	18	0.0176923	FBgn0000257, FBgn0004574, FBgn0031454, FBgn0004242, FBgn0026634, FBgn0015797, FBgn0033876, FBgn0040285, FBgn0013343, FBgn0013726, FBgn0027103, FBgn0029088, FBgn0013997, FBgn0039774, FBgn0002121, FBgn0004179, FBgn0015816, FBgn0031450	0.154443
GO:0006333	chromatin assembly or disassembly	16	0.0180819	FBgn0027835, FBgn0000541, FBgn0027620, FBgn0028734, FBgn0029094, FBgn0004828, FBgn0053808, FBgn0014340, FBgn0016685, FBgn0030054, FBgn0015268, FBgn0027378, FBgn0085451, FBgn0030082, FBgn0053822, FBgn0002775	0.157091
GO:0006261	DNA-dependent DNA replication	16	0.0180819	FBgn0037141, FBgn0035918, FBgn0010438, FBgn0020633, FBgn0023181, FBgn0011764, FBgn0003502, FBgn0259676, FBgn0011762, FBgn0032154, FBgn0032906, FBgn0014861, FBgn0015799, FBgn0032698, FBgn0015270, FBgn0000996	0.157091
GO:0042127	regulation of cell proliferation	16	0.0180819	FBgn0011676, FBgn0010389, FBgn0001624, FBgn0028397, FBgn0040078, FBgn0005198, FBgn0045823, FBgn0020306, FBgn0010300, FBgn0026317, FBgn0015799, FBgn0032698, FBgn0002121, FBgn0053193, FBgn0010382, FBgn0038197	0.157091
GO:0009791	post-embryonic development	82	0.0182664	FBgn0041604, FBgn0010389, FBgn0034366, FBgn0020224, FBgn0000139, FBgn0082585, FBgn0024250, FBgn0024252, FBgn0002413, FBgn0010303, FBgn0010341, FBgn0261238, FBgn0029117, FBgn0024846, FBgn0037700, FBgn0001624, FBgn0261268, FBgn0034876, FBgn0003175, FBgn0026323, FBgn0016687, FBgn0000289, FBgn0005410, FBgn0000568, FBgn0015925, FBgn0036974, FBgn0000565, FBgn0015544, FBgn0002031, FBgn0001123, FBgn00304…	0.158074
GO:0009892	negative regulation of metabolic process	65	0.0187012	FBgn0038808, FBgn0011676, FBgn0013746, FBgn0001139, FBgn0033846, FBgn0038872, FBgn0032515, FBgn0024491, FBgn0034650, FBgn0040273, FBgn0024250, FBgn0002525, FBgn0032698, FBgn0027378, FBgn0053822, FBgn0027053, FBgn0011666, FBgn0026722, FBgn0010638, FBgn0000146, FBgn0036534, FBgn0022942, FBgn0011764, FBgn0004795, FBgn0033782, FBgn0031488, FBgn0028985, FBgn0039559, FBgn0000182, FBgn0000996, FBgn00357…	0.161042
GO:0007224	smoothened signaling pathway	11	0.0190878	FBgn0041604, FBgn0011692, FBgn0005355, FBgn0020245, FBgn0034081, FBgn0036974, FBgn0015024, FBgn0025638, FBgn0001079, FBgn0002174, FBgn0029088	0.163599
GO:0002165	instar larval or pupal development	79	0.020348	FBgn0041604, FBgn0034366, FBgn0020224, FBgn0000139, FBgn0024250, FBgn0024252, FBgn0002413, FBgn0010303, FBgn0010341, FBgn0261238, FBgn0029117, FBgn0024846, FBgn0037700, FBgn0001624, FBgn0261268, FBgn0034876, FBgn0003175, FBgn0026323, FBgn0016687, FBgn0000289, FBgn0005410, FBgn0000568, FBgn0015925, FBgn0036974, FBgn0000565, FBgn0015544, FBgn0002031, FBgn0001123, FBgn0030486, FBgn0086655, FBgn00285…	0.172971
GO:0035070	salivary gland histolysis	18	0.0204013	FBgn0000210, FBgn0037700, FBgn0028360, FBgn0015239, FBgn0035107, FBgn0015795, FBgn0087035, FBgn0027932, FBgn0000568, FBgn0010709, FBgn0024252, FBgn0036974, FBgn0000565, FBgn0037270, FBgn0002121, FBgn0029176, FBgn0000546, FBgn0259220	0.172853
GO:0035071	salivary gland cell autophagic cell death	18	0.0204013	FBgn0000210, FBgn0037700, FBgn0028360, FBgn0015239, FBgn0035107, FBgn0015795, FBgn0087035, FBgn0027932, FBgn0000568, FBgn0010709, FBgn0024252, FBgn0036974, FBgn0000565, FBgn0037270, FBgn0002121, FBgn0029176, FBgn0000546, FBgn0259220	0.172853
GO:0048102	autophagic cell death	18	0.0204013	FBgn0000210, FBgn0037700, FBgn0028360, FBgn0015239, FBgn0035107, FBgn0015795, FBgn0087035, FBgn0027932, FBgn0000568, FBgn0010709, FBgn0024252, FBgn0036974, FBgn0000565, FBgn0037270, FBgn0002121, FBgn0029176, FBgn0000546, FBgn0259220	0.172853
GO:0044255	cellular lipid metabolic process	39	0.0204481	FBgn0035265, FBgn0001941, FBgn0051915, FBgn0037743, FBgn0000221, FBgn0052699, FBgn0086448, FBgn0052380, FBgn0033883, FBgn0028741, FBgn0039156, FBgn0034789, FBgn0015278, FBgn0015277, FBgn0052484, FBgn0039774, FBgn0029789, FBgn0030670, FBgn0003292, FBgn0000536, FBgn0034270, FBgn0019662, FBgn0034405, FBgn0037044, FBgn0030683, FBgn0061360, FBgn0250862, FBgn0029906, FBgn0030035, FBgn0010591, FBgn00358…	0.172685
GO:0009101	glycoprotein biosynthetic process	17	0.0208168	FBgn0037743, FBgn0000221, FBgn0011336, FBgn0029906, FBgn0033315, FBgn0051849, FBgn0038755, FBgn0014868, FBgn0066114, FBgn0035558, FBgn0020245, FBgn0034081, FBgn0030327, FBgn0034277, FBgn0040373, FBgn0034521, FBgn0003292	0.175002
GO:0000338	protein deneddylation	5	0.0211872	FBgn0027057, FBgn0027055, FBgn0028836, FBgn0028837, FBgn0027053	0.177311
GO:0030522	intracellular receptor-mediated signaling pathway	5	0.0211872	FBgn0015925, FBgn0000541, FBgn0016687, FBgn0030486, FBgn0000546	0.177311
GO:0030518	steroid hormone receptor signaling pathway	5	0.0211872	FBgn0015925, FBgn0000541, FBgn0016687, FBgn0030486, FBgn0000546	0.177311
GO:0006206	pyrimidine base metabolic process	5	0.0211872	FBgn0086450, FBgn0000447, FBgn0003189, FBgn0037513, FBgn0003257	0.177311
GO:0043067	regulation of programmed cell death	26	0.0215093	FBgn0036237, FBgn0013726, FBgn0086706, FBgn0029891, FBgn0027609, FBgn0027885, FBgn0024252, FBgn0002413, FBgn0011710, FBgn0002121, FBgn0035136, FBgn0010382, FBgn0023423, FBgn0000210, FBgn0037770, FBgn0259784, FBgn0000439, FBgn0011763, FBgn0011704, FBgn0000568, FBgn0015247, FBgn0039338, FBgn0000097, FBgn0053193, FBgn0086676, FBgn0000546	0.179231
GO:0007043	cell-cell junction assembly	10	0.0219466	FBgn0013997, FBgn0026192, FBgn0001624, FBgn0004167, FBgn0002121, FBgn0000117, FBgn0067864, FBgn0010894, FBgn0000163, FBgn0020278	0.182008
GO:0032956	regulation of actin cytoskeleton organization	10	0.0219466	FBgn0026181, FBgn0250789, FBgn0023081, FBgn0038206, FBgn0001085, FBgn0250788, FBgn0032859, FBgn0029157, FBgn0003514, FBgn0003502	0.182008
GO:0032970	regulation of actin filament-based process	10	0.0219466	FBgn0026181, FBgn0250789, FBgn0023081, FBgn0038206, FBgn0001085, FBgn0250788, FBgn0032859, FBgn0029157, FBgn0003514, FBgn0003502	0.182008
GO:0022904	respiratory electron transport chain	19	0.0227353	FBgn0035600, FBgn0031436, FBgn0032511, FBgn0035046, FBgn0030853, FBgn0047038, FBgn0017567, FBgn0033961, FBgn0040705, FBgn0039689, FBgn0031228, FBgn0052649, FBgn0029868, FBgn0021906, FBgn0031505, FBgn0025839, FBgn0037873, FBgn0011455, FBgn0030718	0.187398
GO:0030833	regulation of actin filament polymerization	7	0.0232705	FBgn0250789, FBgn0023081, FBgn0038206, FBgn0250788, FBgn0032859, FBgn0029157, FBgn0003502	0.190837
GO:0007167	enzyme linked receptor protein signaling pathway	32	0.0232989	FBgn0041604, FBgn0010389, FBgn0000221, FBgn0003310, FBgn0038755, FBgn0020224, FBgn0024250, FBgn0043884, FBgn0020248, FBgn0026317, FBgn0020245, FBgn0003317, FBgn0025800, FBgn0029006, FBgn0010341, FBgn0001965, FBgn0023444, FBgn0002121, FBgn0031450, FBgn0030600, FBgn0000382, FBgn0051232, FBgn0035089, FBgn0024846, FBgn0015296, FBgn0004638, FBgn0021818, FBgn0005410, FBgn0034081, FBgn0025936, FBgn00102…	0.190481
GO:0007306	eggshell chorion assembly	18	0.0234161	FBgn0015754, FBgn0033846, FBgn0000307, FBgn0000146, FBgn0002926, FBgn0011763, FBgn0034430, FBgn0004650, FBgn0015799, FBgn0026238, FBgn0026170, FBgn0010341, FBgn0010303, FBgn0015270, FBgn0033081, FBgn0010382, FBgn0023423, FBgn0000996	0.190787
GO:0032504	multicellular organism reproduction	137	0.0243507	FBgn0001941, FBgn0013746, FBgn0010389, FBgn0033846, FBgn0027538, FBgn0020224, FBgn0026206, FBgn0001079, FBgn0029088, FBgn0041161, FBgn0010300, FBgn0010303, FBgn0010382, FBgn0033378, FBgn0011823, FBgn0003429, FBgn0000146, FBgn0002926, FBgn0005410, FBgn0003654, FBgn0000568, FBgn0015925, FBgn0011230, FBgn0011232, FBgn0046687, FBgn0023172, FBgn0086655, FBgn0000256, FBgn0004606, FBgn0011207, FBgn00001…	0.1971
GO:0048609	reproductive process in a multicellular organism	137	0.0243507	FBgn0001941, FBgn0013746, FBgn0010389, FBgn0033846, FBgn0027538, FBgn0020224, FBgn0026206, FBgn0001079, FBgn0029088, FBgn0041161, FBgn0010300, FBgn0010303, FBgn0010382, FBgn0033378, FBgn0011823, FBgn0003429, FBgn0000146, FBgn0002926, FBgn0005410, FBgn0003654, FBgn0000568, FBgn0015925, FBgn0011230, FBgn0011232, FBgn0046687, FBgn0023172, FBgn0086655, FBgn0000256, FBgn0004606, FBgn0011207, FBgn00001…	0.1971
GO:0051329	interphase of mitotic cell cycle	9	0.025077	FBgn0000404, FBgn0015618, FBgn0015799, FBgn0000405, FBgn0001297, FBgn0003525, FBgn0010382, FBgn0086695, FBgn0259676	0.201817
GO:0033227	dsRNA transport	9	0.025077	FBgn0038950, FBgn0030674, FBgn0039016, FBgn0015277, FBgn0026634, FBgn0034794, FBgn0015795, FBgn0001404, FBgn0087035	0.201817
GO:0051325	interphase	9	0.025077	FBgn0000404, FBgn0015618, FBgn0015799, FBgn0000405, FBgn0001297, FBgn0003525, FBgn0010382, FBgn0086695, FBgn0259676	0.201817
GO:0007317	regulation of pole plasm oskar mRNA localization	9	0.025077	FBgn0015790, FBgn0033378, FBgn0004574, FBgn0041161, FBgn0004838, FBgn0004242, FBgn0000146, FBgn0013343, FBgn0261014	0.201817
GO:0045165	cell fate commitment	47	0.0254866	FBgn0033988, FBgn0010389, FBgn0000404, FBgn0031399, FBgn0000117, FBgn0003310, FBgn0000137, FBgn0259791, FBgn0024273, FBgn0010300, FBgn0250789, FBgn0023444, FBgn0001965, FBgn0002121, FBgn0001297, FBgn0010382, FBgn0000536, FBgn0040080, FBgn0003410, FBgn0000382, FBgn0015790, FBgn0011666, FBgn0015754, FBgn0000210, FBgn0004872, FBgn0001624, FBgn0001085, FBgn0004638, FBgn0003300, FBgn0028734, FBgn00035…	0.204195
GO:0009129	pyrimidine nucleoside monophosphate metabolic process	4	0.026464	FBgn0022338, FBgn0086450, FBgn0000447, FBgn0034261	0.210621
GO:0009130	pyrimidine nucleoside monophosphate biosynthetic process	4	0.026464	FBgn0022338, FBgn0086450, FBgn0000447, FBgn0034261	0.210621
GO:0051261	protein depolymerization	4	0.026464	FBgn0039213, FBgn0038206, FBgn0037218, FBgn0004179	0.210621
GO:0034329	cell junction assembly	10	0.0273073	FBgn0013997, FBgn0026192, FBgn0001624, FBgn0004167, FBgn0002121, FBgn0000117, FBgn0067864, FBgn0010894, FBgn0000163, FBgn0020278	0.21601
GO:0006406	mRNA export from nucleus	8	0.028364	FBgn0033378, FBgn0034939, FBgn0036184, FBgn0031456, FBgn0033316, FBgn0014189, FBgn0028974, FBgn0003321	0.222831
GO:0007030	Golgi organization	8	0.028364	FBgn0052654, FBgn0039213, FBgn0032728, FBgn0026634, FBgn0034697, FBgn0035965, FBgn0261014, FBgn0004378	0.222831
GO:0043065	positive regulation of apoptosis	11	0.0286394	FBgn0027609, FBgn0024252, FBgn0000097, FBgn0039338, FBgn0011710, FBgn0053193, FBgn0010382, FBgn0000439, FBgn0013726, FBgn0000546, FBgn0011763	0.224124
GO:0050803	regulation of synapse structure and activity	12	0.0293126	FBgn0015790, FBgn0002791, FBgn0003317, FBgn0035060, FBgn0004242, FBgn0250789, FBgn0250788, FBgn0028734, FBgn0259174, FBgn0086676, FBgn0030600, FBgn0024273	0.228165
GO:0016319	mushroom body development	14	0.029342	FBgn0015754, FBgn0000259, FBgn0028734, FBgn0029157, FBgn0032059, FBgn0003969, FBgn0036514, FBgn0025800, FBgn0086758, FBgn0031500, FBgn0025936, FBgn0034521, FBgn0000536, FBgn0000546	0.227729
GO:0010604	positive regulation of macromolecule metabolic process	31	0.0294206	FBgn0000351, FBgn0003687, FBgn0010520, FBgn0000117, FBgn0011836, FBgn0000139, FBgn0034650, FBgn0040273, FBgn0038046, FBgn0010280, FBgn0042085, FBgn0259174, FBgn0028974, FBgn0005630, FBgn0027835, FBgn0013753, FBgn0038578, FBgn0013717, FBgn0003507, FBgn0000146, FBgn0005410, FBgn0011763, FBgn0004837, FBgn0033782, FBgn0004795, FBgn0004838, FBgn0038499, FBgn0031759, FBgn0030093, FBgn0015904, FBgn00002…	0.227634
GO:0010605	negative regulation of macromolecule metabolic process	61	0.0296259	FBgn0038808, FBgn0011676, FBgn0013746, FBgn0001139, FBgn0033846, FBgn0038872, FBgn0032515, FBgn0024491, FBgn0034650, FBgn0040273, FBgn0024250, FBgn0002525, FBgn0032698, FBgn0027378, FBgn0053822, FBgn0027053, FBgn0011666, FBgn0026722, FBgn0000146, FBgn0036534, FBgn0022942, FBgn0011764, FBgn0004795, FBgn0033782, FBgn0028985, FBgn0031488, FBgn0039559, FBgn0000182, FBgn0000996, FBgn0035769, FBgn00037…	0.22841
GO:0009893	positive regulation of metabolic process	35	0.0301684	FBgn0000351, FBgn0003687, FBgn0010520, FBgn0000117, FBgn0011836, FBgn0000139, FBgn0034650, FBgn0040273, FBgn0038046, FBgn0038928, FBgn0010280, FBgn0042085, FBgn0259174, FBgn0028974, FBgn0005630, FBgn0027835, FBgn0013753, FBgn0038578, FBgn0013717, FBgn0026323, FBgn0003507, FBgn0000146, FBgn0005410, FBgn0011763, FBgn0004837, FBgn0033782, FBgn0004795, FBgn0004838, FBgn0038499, FBgn0031759, FBgn00300…	0.231479
GO:0034623	cellular macromolecular complex disassembly	7	0.0315188	FBgn0032261, FBgn0039213, FBgn0036974, FBgn0038206, FBgn0037218, FBgn0004179, FBgn0020443	0.239968
GO:0032984	macromolecular complex disassembly	7	0.0315188	FBgn0032261, FBgn0039213, FBgn0036974, FBgn0038206, FBgn0037218, FBgn0004179, FBgn0020443	0.239968
GO:0007298	border follicle cell migration	17	0.0315247	FBgn0000221, FBgn0015477, FBgn0020224, FBgn0003514, FBgn0026192, FBgn0004838, FBgn0041092, FBgn0010303, FBgn0000097, FBgn0001297, FBgn0010269, FBgn0000163, FBgn0031450, FBgn0023423, FBgn0086655, FBgn0001404, FBgn0000546	0.239352
GO:0009100	glycoprotein metabolic process	17	0.0315247	FBgn0037743, FBgn0000221, FBgn0011336, FBgn0029906, FBgn0033315, FBgn0051849, FBgn0038755, FBgn0014868, FBgn0066114, FBgn0035558, FBgn0020245, FBgn0034081, FBgn0030327, FBgn0034277, FBgn0040373, FBgn0034521, FBgn0003292	0.239352
GO:0044272	sulfur compound biosynthetic process	9	0.0316069	FBgn0052068, FBgn0030882, FBgn0020245, FBgn0037942, FBgn0034081, FBgn0037305, FBgn0033315, FBgn0038755, FBgn0005278	0.239249
GO:0060281	regulation of oocyte development	9	0.0316069	FBgn0015790, FBgn0033378, FBgn0004574, FBgn0041161, FBgn0004838, FBgn0004242, FBgn0000146, FBgn0013343, FBgn0261014	0.239249
GO:0040023	establishment of nucleus localization	9	0.0316069	FBgn0033378, FBgn0001316, FBgn0015754, FBgn0033107, FBgn0002525, FBgn0010909, FBgn0029157, FBgn0003514, FBgn0087035	0.239249
GO:0048599	oocyte development	28	0.0317667	FBgn0000256, FBgn0026433, FBgn0003475, FBgn0026192, FBgn0041161, FBgn0011771, FBgn0250789, FBgn0040294, FBgn0002121, FBgn0027053, FBgn0033378, FBgn0015790, FBgn0015754, FBgn0003721, FBgn0045862, FBgn0021760, FBgn0015797, FBgn0028734, FBgn0000146, FBgn0002926, FBgn0004838, FBgn0015925, FBgn0026181, FBgn0026238, FBgn0003891, FBgn0000163, FBgn0041775, FBgn0001404	0.239664
GO:0010941	regulation of cell death	26	0.0322338	FBgn0036237, FBgn0013726, FBgn0086706, FBgn0029891, FBgn0027609, FBgn0027885, FBgn0024252, FBgn0002413, FBgn0011710, FBgn0002121, FBgn0035136, FBgn0010382, FBgn0023423, FBgn0000210, FBgn0037770, FBgn0259784, FBgn0000439, FBgn0011763, FBgn0011704, FBgn0000568, FBgn0015247, FBgn0039338, FBgn0000097, FBgn0053193, FBgn0086676, FBgn0000546	0.242116
GO:0048583	regulation of response to stimulus	24	0.0324444	FBgn0014467, FBgn0028546, FBgn0024846, FBgn0044323, FBgn0032840, FBgn0015286, FBgn0026323, FBgn0000117, FBgn0005198, FBgn0011764, FBgn0028990, FBgn0026317, FBgn0038928, FBgn0010303, FBgn0041100, FBgn0039338, FBgn0029798, FBgn0035141, FBgn0038197, FBgn0024326, FBgn0001404, FBgn0035976, FBgn0086378, FBgn0010247	0.242854
GO:0018130	heterocycle biosynthetic process	16	0.0325358	FBgn0000257, FBgn0003210, FBgn0000247, FBgn0001087, FBgn0036271, FBgn0000316, FBgn0032054, FBgn0030066, FBgn0003515, FBgn0003008, FBgn0033428, FBgn0010786, FBgn0037942, FBgn0000330, FBgn0021944, FBgn0026602	0.242803
GO:0016051	carbohydrate biosynthetic process	15	0.0334345	FBgn0001970, FBgn0037743, FBgn0051915, FBgn0029906, FBgn0033315, FBgn0038293, FBgn0032618, FBgn0035375, FBgn0033087, FBgn0011754, FBgn0003067, FBgn0034081, FBgn0020245, FBgn0034794, FBgn0025885	0.248034
GO:0051168	nuclear export	10	0.0335263	FBgn0033378, FBgn0034939, FBgn0020497, FBgn0036184, FBgn0031456, FBgn0033316, FBgn0014189, FBgn0023542, FBgn0028974, FBgn0003321	0.247971
GO:0007308	oocyte construction	27	0.0335628	FBgn0000256, FBgn0026433, FBgn0003475, FBgn0026192, FBgn0041161, FBgn0250789, FBgn0040294, FBgn0002121, FBgn0027053, FBgn0015790, FBgn0033378, FBgn0015754, FBgn0003721, FBgn0045862, FBgn0021760, FBgn0015797, FBgn0028734, FBgn0000146, FBgn0002926, FBgn0004838, FBgn0015925, FBgn0026181, FBgn0026238, FBgn0003891, FBgn0000163, FBgn0041775, FBgn0001404	0.24755
GO:0006073	cellular glucan metabolic process	5	0.0336852	FBgn0011754, FBgn0031995, FBgn0038293, FBgn0038197, FBgn0030087	0.247688
GO:0006298	mismatch repair	5	0.0336852	FBgn0026869, FBgn0015546, FBgn0015553, FBgn0033273, FBgn0011660	0.247688
GO:0016332	establishment or maintenance of polarity of embryonic epithelium	5	0.0336852	FBgn0026192, FBgn0001624, FBgn0002121, FBgn0067864, FBgn0000163	0.247688
GO:0008156	negative regulation of DNA replication	5	0.0336852	FBgn0011676, FBgn0015799, FBgn0032698, FBgn0033081, FBgn0000996	0.247688
GO:0005977	glycogen metabolic process	5	0.0336852	FBgn0011754, FBgn0031995, FBgn0038293, FBgn0038197, FBgn0030087	0.247688
GO:0042176	regulation of protein catabolic process	5	0.0336852	FBgn0028695, FBgn0028692, FBgn0261396, FBgn0027053, FBgn0003612	0.247688
GO:0044042	glucan metabolic process	5	0.0336852	FBgn0011754, FBgn0031995, FBgn0038293, FBgn0038197, FBgn0030087	0.247688
GO:0009047	dosage compensation, by hyperactivation of X chromosome	5	0.0336852	FBgn0002774, FBgn0025682, FBgn0005617, FBgn0002775, FBgn0014340	0.247688
GO:0006112	energy reserve metabolic process	5	0.0336852	FBgn0011754, FBgn0031995, FBgn0038293, FBgn0038197, FBgn0030087	0.247688
GO:0006487	protein amino acid N-linked glycosylation	6	0.0338543	FBgn0037743, FBgn0034277, FBgn0029906, FBgn0051849, FBgn0014868, FBgn0034521	0.248125
GO:0046128	purine ribonucleoside metabolic process	6	0.0338543	FBgn0035632, FBgn0036000, FBgn0001205, FBgn0031321, FBgn0005278, FBgn0026602	0.248125
GO:0042278	purine nucleoside metabolic process	6	0.0338543	FBgn0035632, FBgn0036000, FBgn0001205, FBgn0031321, FBgn0005278, FBgn0026602	0.248125
GO:0044093	positive regulation of molecular function	18	0.0344886	FBgn0000351, FBgn0029113, FBgn0026323, FBgn0004638, FBgn0005198, FBgn0259791, FBgn0001079, FBgn0011704, FBgn0024252, FBgn0052484, FBgn0026170, FBgn0010341, FBgn0010303, FBgn0010909, FBgn0001123, FBgn0035136, FBgn0045073, FBgn0024326	0.251542
GO:0031497	chromatin assembly	11	0.0345073	FBgn0030054, FBgn0015268, FBgn0027835, FBgn0000541, FBgn0027620, FBgn0028734, FBgn0029094, FBgn0004828, FBgn0053822, FBgn0053808, FBgn0016685	0.251004
GO:0007098	centrosome cycle	11	0.0345073	FBgn0015754, FBgn0020497, FBgn0039206, FBgn0002924, FBgn0033718, FBgn0011020, FBgn0035489, FBgn0003525, FBgn0039731, FBgn0004379, FBgn0004378	0.251004
GO:0001754	eye photoreceptor cell differentiation	26	0.0354578	FBgn0003310, FBgn0261397, FBgn0013726, FBgn0033179, FBgn0043884, FBgn0086911, FBgn0040294, FBgn0001965, FBgn0001297, FBgn0027053, FBgn0003410, FBgn0015790, FBgn0000382, FBgn0001316, FBgn0000210, FBgn0044323, FBgn0023489, FBgn0001085, FBgn0004638, FBgn0021818, FBgn0003654, FBgn0015778, FBgn0000097, FBgn0053193, FBgn0010269, FBgn0259220	0.256384
GO:0007304	chorion-containing eggshell formation	22	0.0359433	FBgn0015754, FBgn0000256, FBgn0033846, FBgn0003475, FBgn0000307, FBgn0000146, FBgn0002926, FBgn0011763, FBgn0034430, FBgn0004650, FBgn0003317, FBgn0005390, FBgn0015799, FBgn0026238, FBgn0026170, FBgn0010341, FBgn0010303, FBgn0015270, FBgn0033081, FBgn0010382, FBgn0023423, FBgn0000996	0.25878
GO:0009119	ribonucleoside metabolic process	8	0.0363802	FBgn0035632, FBgn0036000, FBgn0086450, FBgn0001205, FBgn0031321, FBgn0005278, FBgn0026602, FBgn0000447	0.26085
GO:0048585	negative regulation of response to stimulus	8	0.0363802	FBgn0028546, FBgn0026317, FBgn0015286, FBgn0041100, FBgn0005198, FBgn0038197, FBgn0011764, FBgn0028990	0.26085
GO:0000902	cell morphogenesis	81	0.0368382	FBgn0041604, FBgn0001139, FBgn0014163, FBgn0020224, FBgn0026192, FBgn0085436, FBgn0011771, FBgn0027605, FBgn0002413, FBgn0034452, FBgn0010303, FBgn0010341, FBgn0010280, FBgn0000173, FBgn0027053, FBgn0019968, FBgn0031829, FBgn0040080, FBgn0000382, FBgn0001624, FBgn0261268, FBgn0013717, FBgn0035754, FBgn0026323, FBgn0029094, FBgn0029157, FBgn0011763, FBgn0004795, FBgn0015778, FBgn0086758, FBgn00259…	0.263036
GO:0007297	ovarian follicle cell migration	19	0.0372178	FBgn0035632, FBgn0000221, FBgn0015477, FBgn0020224, FBgn0003514, FBgn0026192, FBgn0004838, FBgn0041092, FBgn0010303, FBgn0000097, FBgn0001297, FBgn0000182, FBgn0010269, FBgn0000163, FBgn0031450, FBgn0023423, FBgn0086655, FBgn0001404, FBgn0000546	0.264717
GO:0022402	cell cycle process	98	0.037722	FBgn0031696, FBgn0040235, FBgn0040233, FBgn0040232, FBgn0014029, FBgn0035692, FBgn0052438, FBgn0035489, FBgn0039731, FBgn0259791, FBgn0026206, FBgn0039206, FBgn0027783, FBgn0002525, FBgn0032698, FBgn0010382, FBgn0024227, FBgn0002791, FBgn0020497, FBgn0002924, FBgn0013756, FBgn0086134, FBgn0003654, FBgn0015925, FBgn0039626, FBgn0000063, FBgn0030500, FBgn0029977, FBgn0011207, FBgn0014189, FBgn02596…	0.267154
GO:0048469	cell maturation	28	0.0380383	FBgn0000256, FBgn0026433, FBgn0003475, FBgn0026192, FBgn0041161, FBgn0250789, FBgn0040294, FBgn0002121, FBgn0027053, FBgn0033378, FBgn0015790, FBgn0015754, FBgn0003721, FBgn0045862, FBgn0021760, FBgn0015797, FBgn0028734, FBgn0000146, FBgn0002926, FBgn0004838, FBgn0015925, FBgn0026181, FBgn0026238, FBgn0003891, FBgn0000163, FBgn0041775, FBgn0001404, FBgn0000546	0.268419
GO:0048534	hemopoietic or lymphoid organ development	15	0.038433	FBgn0004606, FBgn0010389, FBgn0000541, FBgn0039532, FBgn0011823, FBgn0003447, FBgn0003507, FBgn0003612, FBgn0004197, FBgn0020306, FBgn0004837, FBgn0010341, FBgn0010269, FBgn0000212, FBgn0003882	0.270152
GO:0002520	immune system development	15	0.038433	FBgn0004606, FBgn0010389, FBgn0000541, FBgn0039532, FBgn0011823, FBgn0003447, FBgn0003507, FBgn0003612, FBgn0004197, FBgn0020306, FBgn0004837, FBgn0010341, FBgn0010269, FBgn0000212, FBgn0003882	0.270152
GO:0007005	mitochondrion organization	18	0.038917	FBgn0010438, FBgn0261276, FBgn0035805, FBgn0036928, FBgn0011787, FBgn0010315, FBgn0032154, FBgn0029891, FBgn0014877, FBgn0027360, FBgn0083968, FBgn0041100, FBgn0026479, FBgn0037778, FBgn0016041, FBgn0032397, FBgn0027358, FBgn0030669	0.272415
GO:0007059	chromosome segregation	26	0.0389176	FBgn0000351, FBgn0000063, FBgn0030500, FBgn0000404, FBgn0040232, FBgn0003732, FBgn0000405, FBgn0052438, FBgn0011692, FBgn0004643, FBgn0015391, FBgn0027783, FBgn0259876, FBgn0015270, FBgn0014127, FBgn0004374, FBgn0004379, FBgn0024227, FBgn0027835, FBgn0002924, FBgn0003545, FBgn0021760, FBgn0003268, FBgn0040283, FBgn0011606, FBgn0039680	0.271738
GO:0033674	positive regulation of kinase activity	9	0.0392085	FBgn0052484, FBgn0026170, FBgn0010341, FBgn0010303, FBgn0026323, FBgn0004638, FBgn0010909, FBgn0259791, FBgn0024326	0.272816
GO:0051240	positive regulation of multicellular organismal process	9	0.0392085	FBgn0021796, FBgn0032840, FBgn0250789, FBgn0000097, FBgn0015806, FBgn0250788, FBgn0086779, FBgn0037874, FBgn0086361	0.272816
GO:0051347	positive regulation of transferase activity	9	0.0392085	FBgn0052484, FBgn0026170, FBgn0010341, FBgn0010303, FBgn0026323, FBgn0004638, FBgn0010909, FBgn0259791, FBgn0024326	0.272816
GO:0045860	positive regulation of protein kinase activity	9	0.0392085	FBgn0052484, FBgn0026170, FBgn0010341, FBgn0010303, FBgn0026323, FBgn0004638, FBgn0010909, FBgn0259791, FBgn0024326	0.272816
GO:0051186	cofactor metabolic process	24	0.0395624	FBgn0023477, FBgn0030882, FBgn0035632, FBgn0029502, FBgn0036271, FBgn0001098, FBgn0000316, FBgn0031589, FBgn0030239, FBgn0033972, FBgn0032054, FBgn0039156, FBgn0030460, FBgn0010222, FBgn0050410, FBgn0033428, FBgn0037942, FBgn0001205, FBgn0004087, FBgn0021944, FBgn0031912, FBgn0037873, FBgn0037891, FBgn0036762	0.274264
GO:0030703	eggshell formation	22	0.0398756	FBgn0015754, FBgn0000256, FBgn0033846, FBgn0003475, FBgn0000307, FBgn0000146, FBgn0002926, FBgn0011763, FBgn0034430, FBgn0004650, FBgn0003317, FBgn0005390, FBgn0015799, FBgn0026238, FBgn0026170, FBgn0010341, FBgn0010303, FBgn0015270, FBgn0033081, FBgn0010382, FBgn0023423, FBgn0000996	0.27546
GO:0009888	tissue development	81	0.040459	FBgn0033988, FBgn0010389, FBgn0036029, FBgn0027538, FBgn0034366, FBgn0020224, FBgn0026192, FBgn0011771, FBgn0024252, FBgn0002525, FBgn0002413, FBgn0010303, FBgn0010341, FBgn0014127, FBgn0010894, FBgn0034155, FBgn0000382, FBgn0037700, FBgn0001624, FBgn0044323, FBgn0000384, FBgn0026323, FBgn0003525, FBgn0011763, FBgn0015778, FBgn0086347, FBgn0000568, FBgn0039213, FBgn0036974, FBgn0000565, FBgn00011…	0.278252
GO:0031325	positive regulation of cellular metabolic process	34	0.0404617	FBgn0000351, FBgn0003687, FBgn0010520, FBgn0000117, FBgn0011836, FBgn0000139, FBgn0034650, FBgn0040273, FBgn0038046, FBgn0038928, FBgn0010280, FBgn0042085, FBgn0259174, FBgn0028974, FBgn0005630, FBgn0027835, FBgn0013753, FBgn0038578, FBgn0013717, FBgn0026323, FBgn0003507, FBgn0000146, FBgn0005410, FBgn0004837, FBgn0033782, FBgn0004795, FBgn0004838, FBgn0038499, FBgn0031759, FBgn0030093, FBgn00159…	0.277586
GO:0060341	regulation of cellular localization	17	0.0406222	FBgn0015790, FBgn0010391, FBgn0033378, FBgn0004574, FBgn0004242, FBgn0033876, FBgn0000146, FBgn0013343, FBgn0261014, FBgn0011692, FBgn0015614, FBgn0041161, FBgn0004838, FBgn0005355, FBgn0002413, FBgn0045073, FBgn0023423	0.277855
GO:0007417	central nervous system development	41	0.0413431	FBgn0000259, FBgn0004606, FBgn0010389, FBgn0000137, FBgn0032515, FBgn0013997, FBgn0036514, FBgn0010300, FBgn0024252, FBgn0005427, FBgn0011771, FBgn0002525, FBgn0250789, FBgn0025800, FBgn0031500, FBgn0001297, FBgn0026179, FBgn0010894, FBgn0000536, FBgn0000382, FBgn0005630, FBgn0000210, FBgn0015754, FBgn0001624, FBgn0003300, FBgn0028734, FBgn0029157, FBgn0000439, FBgn0034181, FBgn0032059, FBgn00039…	0.281418
GO:0030010	establishment of cell polarity	7	0.0414584	FBgn0015331, FBgn0001624, FBgn0001085, FBgn0002121, FBgn0000163, FBgn0019968, FBgn0040080	0.28141
GO:0007099	centriole replication	7	0.0414584	FBgn0020497, FBgn0039206, FBgn0033718, FBgn0011020, FBgn0035489, FBgn0003525, FBgn0039731	0.28141
GO:0032271	regulation of protein polymerization	7	0.0414584	FBgn0250789, FBgn0023081, FBgn0038206, FBgn0250788, FBgn0032859, FBgn0029157, FBgn0003502	0.28141
GO:0010927	cellular component assembly involved in morphogenesis	21	0.0420174	FBgn0015754, FBgn0033846, FBgn0028734, FBgn0000307, FBgn0000146, FBgn0002926, FBgn0011763, FBgn0015614, FBgn0034430, FBgn0004650, FBgn0000709, FBgn0015799, FBgn0026238, FBgn0026170, FBgn0010341, FBgn0010303, FBgn0015270, FBgn0033081, FBgn0010382, FBgn0023423, FBgn0000996	0.283987
GO:0051254	positive regulation of RNA metabolic process	21	0.0420174	FBgn0005630, FBgn0013753, FBgn0003687, FBgn0038578, FBgn0013717, FBgn0010520, FBgn0000117, FBgn0003507, FBgn0011836, FBgn0000139, FBgn0005410, FBgn0034650, FBgn0040273, FBgn0004837, FBgn0038046, FBgn0010280, FBgn0042085, FBgn0028974, FBgn0030093, FBgn0015904, FBgn0000212	0.283987
GO:0007293	germarium-derived egg chamber formation	16	0.0423087	FBgn0015754, FBgn0000221, FBgn0031399, FBgn0011823, FBgn0015797, FBgn0021760, FBgn0000117, FBgn0028734, FBgn0000114, FBgn0003502, FBgn0001079, FBgn0250789, FBgn0010215, FBgn0000163, FBgn0023423, FBgn0001404	0.284993
GO:0021700	developmental maturation	29	0.0426379	FBgn0000256, FBgn0026433, FBgn0003475, FBgn0013997, FBgn0026192, FBgn0041161, FBgn0250789, FBgn0040294, FBgn0002121, FBgn0027053, FBgn0033378, FBgn0015790, FBgn0015754, FBgn0003721, FBgn0045862, FBgn0021760, FBgn0015797, FBgn0028734, FBgn0000146, FBgn0002926, FBgn0004838, FBgn0015925, FBgn0026181, FBgn0026238, FBgn0003891, FBgn0041775, FBgn0000163, FBgn0001404, FBgn0000546	0.286211
GO:0043436	oxoacid metabolic process	52	0.0436941	FBgn0001941, FBgn0039635, FBgn0041607, FBgn0033883, FBgn0010803, FBgn0003189, FBgn0022774, FBgn0039175, FBgn0039877, FBgn0016013, FBgn0031824, FBgn0004087, FBgn0037873, FBgn0052068, FBgn0051739, FBgn0001125, FBgn0037697, FBgn0035064, FBgn0035811, FBgn0027090, FBgn0003423, FBgn0027085, FBgn0027084, FBgn0037305, FBgn0000565, FBgn0027086, FBgn0027088, FBgn0001124, FBgn0028325, FBgn0030485, FBgn00318…	0.291586
GO:0019752	carboxylic acid metabolic process	52	0.0436941	FBgn0001941, FBgn0039635, FBgn0041607, FBgn0033883, FBgn0010803, FBgn0003189, FBgn0022774, FBgn0039175, FBgn0039877, FBgn0016013, FBgn0031824, FBgn0004087, FBgn0037873, FBgn0052068, FBgn0051739, FBgn0001125, FBgn0037697, FBgn0035064, FBgn0035811, FBgn0027090, FBgn0003423, FBgn0027085, FBgn0027084, FBgn0037305, FBgn0000565, FBgn0027086, FBgn0027088, FBgn0001124, FBgn0028325, FBgn0030485, FBgn00318…	0.291586
GO:0006082	organic acid metabolic process	52	0.0436941	FBgn0001941, FBgn0039635, FBgn0041607, FBgn0033883, FBgn0010803, FBgn0003189, FBgn0022774, FBgn0039175, FBgn0039877, FBgn0016013, FBgn0031824, FBgn0004087, FBgn0037873, FBgn0052068, FBgn0051739, FBgn0001125, FBgn0037697, FBgn0035064, FBgn0035811, FBgn0027090, FBgn0003423, FBgn0027085, FBgn0027084, FBgn0037305, FBgn0000565, FBgn0027086, FBgn0027088, FBgn0001124, FBgn0028325, FBgn0030485, FBgn00318…	0.291586
GO:0034984	cellular response to DNA damage stimulus	20	0.0442516	FBgn0030882, FBgn0004584, FBgn0033669, FBgn0039532, FBgn0020270, FBgn0000405, FBgn0028692, FBgn0005198, FBgn0002887, FBgn0015278, FBgn0021796, FBgn0026869, FBgn0026380, FBgn0023174, FBgn0032596, FBgn0015806, FBgn0038166, FBgn0010382, FBgn0038197, FBgn0034728, FBgn0043002	0.294069
GO:0032269	negative regulation of cellular protein metabolic process	14	0.045476	FBgn0038808, FBgn0011666, FBgn0038100, FBgn0028734, FBgn0026402, FBgn0000114, FBgn0028990, FBgn0037327, FBgn0016070, FBgn0004838, FBgn0028985, FBgn0053822, FBgn0000182, FBgn0027053	0.30029
GO:0009891	positive regulation of biosynthetic process	32	0.0455035	FBgn0003687, FBgn0010520, FBgn0000117, FBgn0011836, FBgn0000139, FBgn0034650, FBgn0040273, FBgn0038046, FBgn0038928, FBgn0010280, FBgn0042085, FBgn0028974, FBgn0005630, FBgn0027835, FBgn0013753, FBgn0038578, FBgn0013717, FBgn0026323, FBgn0003507, FBgn0000146, FBgn0005410, FBgn0004837, FBgn0033782, FBgn0004795, FBgn0004838, FBgn0038499, FBgn0031759, FBgn0030093, FBgn0015904, FBgn0035976, FBgn00002…	0.29974
GO:0031328	positive regulation of cellular biosynthetic process	32	0.0455035	FBgn0003687, FBgn0010520, FBgn0000117, FBgn0011836, FBgn0000139, FBgn0034650, FBgn0040273, FBgn0038046, FBgn0038928, FBgn0010280, FBgn0042085, FBgn0028974, FBgn0005630, FBgn0027835, FBgn0013753, FBgn0038578, FBgn0013717, FBgn0026323, FBgn0003507, FBgn0000146, FBgn0005410, FBgn0004837, FBgn0033782, FBgn0004795, FBgn0004838, FBgn0038499, FBgn0031759, FBgn0030093, FBgn0015904, FBgn0035976, FBgn00002…	0.29974
GO:0006405	RNA export from nucleus	8	0.0457565	FBgn0033378, FBgn0034939, FBgn0036184, FBgn0031456, FBgn0033316, FBgn0014189, FBgn0028974, FBgn0003321	0.300455
GO:0007097	nuclear migration	8	0.0457565	FBgn0033378, FBgn0001316, FBgn0015754, FBgn0033107, FBgn0002525, FBgn0010909, FBgn0003514, FBgn0087035	0.300455
GO:0009611	response to wounding	8	0.0457565	FBgn0027932, FBgn0010341, FBgn0010303, FBgn0003447, FBgn0001297, FBgn0050467, FBgn0028990, FBgn0086655	0.300455
GO:0007179	transforming growth factor beta receptor signaling pathway	8	0.0457565	FBgn0051232, FBgn0024250, FBgn0024846, FBgn0003317, FBgn0025800, FBgn0010341, FBgn0029006, FBgn0002121	0.300455
GO:0006221	pyrimidine nucleotide biosynthetic process	6	0.0463402	FBgn0022338, FBgn0086450, FBgn0000447, FBgn0003189, FBgn0034261, FBgn0003257	0.303006
GO:0007041	lysosomal transport	6	0.0463402	FBgn0000257, FBgn0001087, FBgn0015795, FBgn0086676, FBgn0028741, FBgn0031450	0.303006
GO:0008299	isoprenoid biosynthetic process	6	0.0463402	FBgn0019662, FBgn0037044, FBgn0030683, FBgn0061360, FBgn0051005, FBgn0001205	0.303006
GO:0008610	lipid biosynthetic process	26	0.0465802	FBgn0035265, FBgn0001941, FBgn0037743, FBgn0051915, FBgn0000221, FBgn0052699, FBgn0086448, FBgn0052380, FBgn0010328, FBgn0033883, FBgn0030670, FBgn0000536, FBgn0034270, FBgn0019662, FBgn0037044, FBgn0030683, FBgn0061360, FBgn0030035, FBgn0030465, FBgn0034142, FBgn0051005, FBgn0039360, FBgn0001205, FBgn0025885, FBgn0030485, FBgn0001404	0.303634
GO:0045175	basal protein localization	4	0.0470945	FBgn0001624, FBgn0002121, FBgn0000163, FBgn0040080	0.305771
GO:0030097	hemopoiesis	12	0.0479446	FBgn0020306, FBgn0004197, FBgn0004837, FBgn0000541, FBgn0039532, FBgn0010341, FBgn0003447, FBgn0003507, FBgn0010269, FBgn0003882, FBgn0000212, FBgn0003612	0.309731
GO:0042981	regulation of apoptosis	22	0.048671	FBgn0259784, FBgn0036237, FBgn0013726, FBgn0000439, FBgn0086706, FBgn0011763, FBgn0029891, FBgn0027609, FBgn0011704, FBgn0027885, FBgn0024252, FBgn0015247, FBgn0002413, FBgn0000097, FBgn0039338, FBgn0011710, FBgn0053193, FBgn0035136, FBgn0010382, FBgn0086676, FBgn0023423, FBgn0000546	0.312978
GO:0080135	regulation of cellular response to stress	10	0.0487458	FBgn0028546, FBgn0044323, FBgn0015286, FBgn0010303, FBgn0041100, FBgn0039338, FBgn0029798, FBgn0000117, FBgn0024326, FBgn0086378	0.312671
GO:0042180	cellular ketone metabolic process	55	0.0489341	FBgn0001941, FBgn0029502, FBgn0039635, FBgn0041607, FBgn0033883, FBgn0010803, FBgn0003189, FBgn0022774, FBgn0039175, FBgn0039877, FBgn0016013, FBgn0031824, FBgn0004087, FBgn0037873, FBgn0052068, FBgn0051739, FBgn0001125, FBgn0037697, FBgn0035064, FBgn0035811, FBgn0027090, FBgn0003423, FBgn0027085, FBgn0027084, FBgn0037305, FBgn0000565, FBgn0027086, FBgn0027088, FBgn0001124, FBgn0028325, FBgn00304…	0.312979
GO:0022414	reproductive process	145	0.049171	FBgn0001941, FBgn0013746, FBgn0010389, FBgn0033846, FBgn0027538, FBgn0020224, FBgn0026206, FBgn0001079, FBgn0029088, FBgn0041161, FBgn0010300, FBgn0002525, FBgn0010303, FBgn0010382, FBgn0033378, FBgn0011823, FBgn0003429, FBgn0000146, FBgn0002926, FBgn0005410, FBgn0003654, FBgn0015925, FBgn0000568, FBgn0011230, FBgn0011232, FBgn0046687, FBgn0023172, FBgn0039559, FBgn0086655, FBgn0000256, FBgn00046…	0.313548
GO:0000003	reproduction	145	0.049171	FBgn0001941, FBgn0013746, FBgn0010389, FBgn0033846, FBgn0027538, FBgn0020224, FBgn0026206, FBgn0001079, FBgn0029088, FBgn0041161, FBgn0010300, FBgn0002525, FBgn0010303, FBgn0010382, FBgn0033378, FBgn0011823, FBgn0003429, FBgn0000146, FBgn0002926, FBgn0005410, FBgn0003654, FBgn0015925, FBgn0000568, FBgn0011230, FBgn0011232, FBgn0046687, FBgn0023172, FBgn0039559, FBgn0086655, FBgn0000256, FBgn00046…	0.313548
GO:0022612	gland morphogenesis	25	0.0493583	FBgn0028360, FBgn0015239, FBgn0027932, FBgn0024252, FBgn0037270, FBgn0002121, FBgn0000210, FBgn0037700, FBgn0039532, FBgn0001085, FBgn0035107, FBgn0004396, FBgn0003507, FBgn0015795, FBgn0003502, FBgn0087035, FBgn0004197, FBgn0004795, FBgn0000568, FBgn0010709, FBgn0036974, FBgn0000565, FBgn0029176, FBgn0000546, FBgn0259220	0.313847
GO:0007435	salivary gland morphogenesis	25	0.0493583	FBgn0028360, FBgn0015239, FBgn0027932, FBgn0024252, FBgn0037270, FBgn0002121, FBgn0000210, FBgn0037700, FBgn0039532, FBgn0001085, FBgn0035107, FBgn0004396, FBgn0003507, FBgn0015795, FBgn0003502, FBgn0087035, FBgn0004197, FBgn0004795, FBgn0000568, FBgn0010709, FBgn0036974, FBgn0000565, FBgn0029176, FBgn0000546, FBgn0259220	0.313847
GO:0035078	induction of programmed cell death by ecdysone	5	0.0496301	FBgn0000210, FBgn0037770, FBgn0000568, FBgn0002121, FBgn0000546	0.314596
