# Supplementary material for: Sociogenomics of Cooperation and Conflict during Colony Founding in the Fire Ant Solenopsis invicta
Source: PLoS Genet. 2013 Aug 8;9(8):e1003633. doi: 10.1371/journal.pgen.1003633 (PMC3738511; doi:10.1371/journal.pgen.1003633)
Supplement: Table S9 — Experiment 1, cluster 2: significantly enriched KEGG pathways and GO terms that were used in the analyses with the cateGOrizer “Immune system gene classes” (Functional Annotation Chart, P<0.05). (XLSX) [file pgen.1003633.s016.xlsx]

## Sheet: Supp Tbl 9
Experiment 1, cluster 2: significantly enriched KEGG pathways and GO terms that were used in the analyses with the cateGOrizer “Immune system gene classes” (Functional Annotation Chart, P<0.05)
KEGG_pathway	Biological_function	Genes	PValue	flybase	Benjamini
dme00564	Glycerophospholipid metabolism	8	0.0193571	FBgn0026619, FBgn0026576, FBgn0051683, FBgn0026718, FBgn0030013, FBgn0037010, FBgn0030670, FBgn0029761	0.7646
dme00061	Fatty acid biosynthesis	3	0.0259225	FBgn0040001, FBgn0027571, FBgn0042627	0.621593
GO_term	Biological_function	Genes	PValue	flybase	Benjamini
GO:0007155	cell adhesion	27	1.44465e-07	FBgn0027515, FBgn0024753, FBgn0001250, FBgn0001075, FBgn0086899, FBgn0000497, FBgn0002526, FBgn0014001, FBgn0010238, FBgn0002789, FBgn0001257, FBgn0000313, FBgn0013759, FBgn0010435, FBgn0028427, FBgn0024189, FBgn0027562, FBgn0053531, FBgn0039928, FBgn0051999, FBgn0038498, FBgn0035290, FBgn0000180, FBgn0035049, FBgn0260660, FBgn0259240, FBgn0039709	0.00025567
GO:0022610	biological adhesion	27	6.82639e-07	FBgn0027515, FBgn0024753, FBgn0001250, FBgn0001075, FBgn0086899, FBgn0000497, FBgn0002526, FBgn0014001, FBgn0010238, FBgn0002789, FBgn0001257, FBgn0000313, FBgn0013759, FBgn0010435, FBgn0028427, FBgn0024189, FBgn0027562, FBgn0053531, FBgn0039928, FBgn0051999, FBgn0038498, FBgn0035290, FBgn0000180, FBgn0035049, FBgn0260660, FBgn0259240, FBgn0039709	0.000603953
GO:0000902	cell morphogenesis	43	9.55601e-06	FBgn0250876, FBgn0001250, FBgn0033159, FBgn0003165, FBgn0024277, FBgn0001075, FBgn0000497, FBgn0004644, FBgn0002526, FBgn0027605, FBgn0000479, FBgn0016917, FBgn0004435, FBgn0014001, FBgn0030330, FBgn0010238, FBgn0019968, FBgn0014135, FBgn0024913, FBgn0005630, FBgn0026252, FBgn0013759, FBgn0000629, FBgn0005634, FBgn0035085, FBgn0015014, FBgn0259481, FBgn0020912, FBgn0021760, FBgn0013733, FBgn00045…	0.00562221
GO:0048666	neuron development	36	1.54976e-05	FBgn0250876, FBgn0001250, FBgn0033159, FBgn0003165, FBgn0024277, FBgn0004644, FBgn0002526, FBgn0031702, FBgn0040294, FBgn0000479, FBgn0004435, FBgn0014001, FBgn0030330, FBgn0010238, FBgn0024913, FBgn0000313, FBgn0005630, FBgn0026252, FBgn0000414, FBgn0000629, FBgn0015014, FBgn0020912, FBgn0021760, FBgn0013733, FBgn0004595, FBgn0000723, FBgn0038498, FBgn0016081, FBgn0003380, FBgn0016061, FBgn00056…	0.0068343
GO:0007275	multicellular organismal development	132	1.72272e-05	FBgn0250876, FBgn0001276, FBgn0003165, FBgn0001075, FBgn0032515, FBgn0045443, FBgn0002526, FBgn0004049, FBgn0002522, FBgn0030330, FBgn0030766, FBgn0000629, FBgn0015014, FBgn0004896, FBgn0038678, FBgn0011826, FBgn0011236, FBgn0087012, FBgn0011723, FBgn0010473, FBgn0037657, FBgn0004034, FBgn0003659, FBgn0005619, FBgn0259240, FBgn0000242, FBgn0036801, FBgn0023179, FBgn0034219, FBgn0035623, FBgn00002…	0.00607993
GO:0007399	nervous system development	58	2.5058e-05	FBgn0011674, FBgn0250876, FBgn0001981, FBgn0003165, FBgn0032515, FBgn0002526, FBgn0000479, FBgn0016917, FBgn0002522, FBgn0010238, FBgn0030330, FBgn0001987, FBgn0086384, FBgn0000629, FBgn0015014, FBgn0028554, FBgn0003525, FBgn0004595, FBgn0000723, FBgn0010473, FBgn0004652, FBgn0000180, FBgn0016061, FBgn0005619, FBgn0011661, FBgn0001250, FBgn0033159, FBgn0024277, FBgn0033916, FBgn0004644, FBgn00317…	0.00736494
GO:0048699	generation of neurons	44	2.73122e-05	FBgn0011674, FBgn0250876, FBgn0001250, FBgn0001981, FBgn0033159, FBgn0003165, FBgn0024277, FBgn0004644, FBgn0002526, FBgn0031702, FBgn0011758, FBgn0040294, FBgn0000479, FBgn0004435, FBgn0014001, FBgn0001965, FBgn0030330, FBgn0010238, FBgn0086384, FBgn0000313, FBgn0024913, FBgn0005630, FBgn0026252, FBgn0000414, FBgn0000629, FBgn0015014, FBgn0020912, FBgn0021760, FBgn0013733, FBgn0004595, FBgn00011…	0.00688239
GO:0065007	biological regulation	163	2.76819e-05	FBgn0038874, FBgn0002914, FBgn0000346, FBgn0034694, FBgn0001276, FBgn0052532, FBgn0034012, FBgn0036546, FBgn0003165, FBgn0001075, FBgn0011837, FBgn0032515, FBgn0038304, FBgn0042696, FBgn0045443, FBgn0002526, FBgn0004049, FBgn0051760, FBgn0037445, FBgn0002522, FBgn0030766, FBgn0037540, FBgn0259680, FBgn0022355, FBgn0013759, FBgn0000629, FBgn0001263, FBgn0014018, FBgn0030869, FBgn0015014, FBgn00048…	0.00610598
GO:0032502	developmental process	143	3.33514e-05	FBgn0002914, FBgn0250876, FBgn0001276, FBgn0003165, FBgn0001075, FBgn0032515, FBgn0045443, FBgn0002526, FBgn0027605, FBgn0004049, FBgn0002522, FBgn0030330, FBgn0030766, FBgn0013759, FBgn0000629, FBgn0015014, FBgn0004896, FBgn0038678, FBgn0011826, FBgn0011236, FBgn0087012, FBgn0011723, FBgn0010473, FBgn0037657, FBgn0004034, FBgn0003659, FBgn0005619, FBgn0259240, FBgn0000242, FBgn0036801, FBgn00231…	0.00653775
GO:0030182	neuron differentiation	39	4.29956e-05	FBgn0250876, FBgn0001250, FBgn0033159, FBgn0003165, FBgn0024277, FBgn0004644, FBgn0002526, FBgn0031702, FBgn0011758, FBgn0040294, FBgn0000479, FBgn0004435, FBgn0001965, FBgn0014001, FBgn0030330, FBgn0010238, FBgn0086384, FBgn0024913, FBgn0000313, FBgn0005630, FBgn0026252, FBgn0000414, FBgn0000629, FBgn0015014, FBgn0020912, FBgn0021760, FBgn0013733, FBgn0004595, FBgn0000723, FBgn0038498, FBgn00160…	0.00758151
GO:0032989	cellular component morphogenesis	46	4.35402e-05	FBgn0002914, FBgn0250876, FBgn0029870, FBgn0001250, FBgn0033159, FBgn0003165, FBgn0024277, FBgn0001075, FBgn0000497, FBgn0004644, FBgn0002526, FBgn0027605, FBgn0000479, FBgn0016917, FBgn0004435, FBgn0014001, FBgn0030330, FBgn0010238, FBgn0019968, FBgn0014135, FBgn0024913, FBgn0005630, FBgn0026252, FBgn0013759, FBgn0000629, FBgn0005634, FBgn0035085, FBgn0015014, FBgn0259481, FBgn0020912, FBgn00217…	0.00698168
GO:0048731	system development	98	4.98275e-05	FBgn0250876, FBgn0003165, FBgn0001075, FBgn0032515, FBgn0002526, FBgn0004049, FBgn0002522, FBgn0030330, FBgn0000629, FBgn0015014, FBgn0011826, FBgn0011236, FBgn0010473, FBgn0011723, FBgn0037657, FBgn0003659, FBgn0005619, FBgn0036801, FBgn0000242, FBgn0000258, FBgn0001250, FBgn0033159, FBgn0000395, FBgn0024277, FBgn0027108, FBgn0011758, FBgn0014001, FBgn0024913, FBgn0000313, FBgn0005630, FBgn00041…	0.00732279
GO:0022008	neurogenesis	44	8.00352e-05	FBgn0011674, FBgn0250876, FBgn0001250, FBgn0001981, FBgn0033159, FBgn0003165, FBgn0024277, FBgn0004644, FBgn0002526, FBgn0031702, FBgn0011758, FBgn0040294, FBgn0000479, FBgn0004435, FBgn0014001, FBgn0001965, FBgn0030330, FBgn0010238, FBgn0086384, FBgn0000313, FBgn0024913, FBgn0005630, FBgn0026252, FBgn0000414, FBgn0000629, FBgn0015014, FBgn0020912, FBgn0021760, FBgn0013733, FBgn0004595, FBgn00011…	0.0108384
GO:0000904	cell morphogenesis involved in differentiation	31	8.98863e-05	FBgn0250876, FBgn0001250, FBgn0033159, FBgn0003165, FBgn0024277, FBgn0001075, FBgn0000497, FBgn0004644, FBgn0002526, FBgn0016917, FBgn0000479, FBgn0004435, FBgn0014001, FBgn0030330, FBgn0010238, FBgn0024913, FBgn0005630, FBgn0000629, FBgn0015014, FBgn0020912, FBgn0021760, FBgn0013733, FBgn0004595, FBgn0000723, FBgn0038498, FBgn0003380, FBgn0016061, FBgn0031461, FBgn0086677, FBgn0000099, FBgn00002…	0.0113004
GO:0007444	imaginal disc development	38	0.000110255	FBgn0026597, FBgn0000179, FBgn0001981, FBgn0001250, FBgn0000395, FBgn0001075, FBgn0000497, FBgn0004644, FBgn0011758, FBgn0016917, FBgn0259172, FBgn0001987, FBgn0014135, FBgn0026252, FBgn0004101, FBgn0052133, FBgn0028427, FBgn0005634, FBgn0011826, FBgn0011236, FBgn0011591, FBgn0013733, FBgn0000014, FBgn0003345, FBgn0041191, FBgn0016081, FBgn0037657, FBgn0035049, FBgn0003659, FBgn0014037, FBgn00433…	0.0129265
GO:0048856	anatomical structure development	111	0.000141089	FBgn0002914, FBgn0250876, FBgn0003165, FBgn0001075, FBgn0032515, FBgn0002526, FBgn0027605, FBgn0004049, FBgn0002522, FBgn0030330, FBgn0013759, FBgn0000629, FBgn0015014, FBgn0011826, FBgn0011236, FBgn0087012, FBgn0010473, FBgn0011723, FBgn0004034, FBgn0037657, FBgn0003659, FBgn0005619, FBgn0000242, FBgn0036801, FBgn0000258, FBgn0029870, FBgn0001250, FBgn0033159, FBgn0000395, FBgn0024277, FBgn00116…	0.0154879
GO:0007409	axonogenesis	23	0.000153508	FBgn0005630, FBgn0000629, FBgn0250876, FBgn0001250, FBgn0033159, FBgn0021760, FBgn0024277, FBgn0013733, FBgn0004595, FBgn0004644, FBgn0000723, FBgn0038498, FBgn0002526, FBgn0003380, FBgn0016061, FBgn0000479, FBgn0004435, FBgn0014001, FBgn0086677, FBgn0031461, FBgn0010238, FBgn0000099, FBgn0000212	0.0158571
GO:0050789	regulation of biological process	147	0.000157039	FBgn0038874, FBgn0002914, FBgn0034694, FBgn0001276, FBgn0052532, FBgn0034012, FBgn0036546, FBgn0003165, FBgn0011837, FBgn0001075, FBgn0032515, FBgn0038304, FBgn0042696, FBgn0045443, FBgn0002526, FBgn0051760, FBgn0037445, FBgn0002522, FBgn0030766, FBgn0037540, FBgn0259680, FBgn0013759, FBgn0000629, FBgn0001263, FBgn0030869, FBgn0014018, FBgn0015014, FBgn0004896, FBgn0011236, FBgn0011723, FBgn00828…	0.0153248
GO:0050794	regulation of cellular process	138	0.00019223	FBgn0038874, FBgn0002914, FBgn0034694, FBgn0001276, FBgn0052532, FBgn0034012, FBgn0036546, FBgn0003165, FBgn0001075, FBgn0038304, FBgn0042696, FBgn0045443, FBgn0002526, FBgn0051760, FBgn0037445, FBgn0002522, FBgn0030766, FBgn0037540, FBgn0259680, FBgn0013759, FBgn0000629, FBgn0001263, FBgn0030869, FBgn0014018, FBgn0015014, FBgn0004896, FBgn0011236, FBgn0011723, FBgn0082831, FBgn0037657, FBgn00287…	0.0177501
GO:0048513	organ development	80	0.000228276	FBgn0000179, FBgn0011674, FBgn0026597, FBgn0003887, FBgn0250876, FBgn0001981, FBgn0001075, FBgn0003339, FBgn0002526, FBgn0004049, FBgn0002522, FBgn0016917, FBgn0003129, FBgn0030330, FBgn0010238, FBgn0001987, FBgn0086384, FBgn0010435, FBgn0000629, FBgn0028427, FBgn0015014, FBgn0011826, FBgn0003525, FBgn0011236, FBgn0004595, FBgn0026320, FBgn0000723, FBgn0011723, FBgn0086906, FBgn0037657, FBgn00046…	0.020002
GO:0030030	cell projection organization	34	0.00022965	FBgn0250876, FBgn0001250, FBgn0033159, FBgn0003165, FBgn0024277, FBgn0001075, FBgn0000497, FBgn0004644, FBgn0002526, FBgn0000479, FBgn0004435, FBgn0014001, FBgn0030330, FBgn0010238, FBgn0001987, FBgn0014135, FBgn0024913, FBgn0005630, FBgn0000629, FBgn0005634, FBgn0015014, FBgn0020912, FBgn0021760, FBgn0013733, FBgn0004595, FBgn0000723, FBgn0038498, FBgn0016081, FBgn0003380, FBgn0016061, FBgn00314…	0.0191723
GO:0048869	cellular developmental process	79	0.000266877	FBgn0011674, FBgn0002914, FBgn0250876, FBgn0026619, FBgn0086370, FBgn0001276, FBgn0001981, FBgn0003165, FBgn0001075, FBgn0002526, FBgn0027605, FBgn0002522, FBgn0016917, FBgn0000479, FBgn0030330, FBgn0010238, FBgn0001987, FBgn0019968, FBgn0086384, FBgn0013759, FBgn0000629, FBgn0015014, FBgn0259481, FBgn0004595, FBgn0026320, FBgn0000723, FBgn0011723, FBgn0086906, FBgn0003659, FBgn0000180, FBgn00160…	0.0212454
GO:0007166	cell surface receptor linked signal transduction	50	0.000285135	FBgn0026597, FBgn0038874, FBgn0035789, FBgn0053207, FBgn0045443, FBgn0051760, FBgn0030766, FBgn0035132, FBgn0086384, FBgn0001263, FBgn0028427, FBgn0014018, FBgn0052255, FBgn0053531, FBgn0087012, FBgn0022787, FBgn0026320, FBgn0026369, FBgn0037657, FBgn0003659, FBgn0000180, FBgn0035023, FBgn0011661, FBgn0034219, FBgn0023510, FBgn0035623, FBgn0028956, FBgn0000258, FBgn0001250, FBgn0035538, FBgn00046…	0.0217071
GO:0048569	post-embryonic organ development	29	0.00034715	FBgn0026597, FBgn0000179, FBgn0001981, FBgn0001250, FBgn0000395, FBgn0001075, FBgn0000497, FBgn0004644, FBgn0011758, FBgn0016917, FBgn0003129, FBgn0001987, FBgn0259172, FBgn0026252, FBgn0004101, FBgn0028427, FBgn0005634, FBgn0024189, FBgn0011591, FBgn0013733, FBgn0003345, FBgn0016081, FBgn0037657, FBgn0035049, FBgn0036801, FBgn0000242, FBgn0011661, FBgn0000099, FBgn0000212	0.0252817
GO:0006811	ion transport	32	0.000415696	FBgn0039561, FBgn0037212, FBgn0039081, FBgn0028662, FBgn0260795, FBgn0038839, FBgn0039061, FBgn0029090, FBgn0035113, FBgn0003353, FBgn0038165, FBgn0033558, FBgn0029761, FBgn0032123, FBgn0031865, FBgn0028704, FBgn0029950, FBgn0026439, FBgn0022355, FBgn0026255, FBgn0010612, FBgn0033665, FBgn0039927, FBgn0032151, FBgn0038840, FBgn0083959, FBgn0029846, FBgn0003380, FBgn0000180, FBgn0015324, FBgn00220…	0.0290083
GO:0009887	organ morphogenesis	52	0.000432295	FBgn0000179, FBgn0026597, FBgn0250876, FBgn0001981, FBgn0001075, FBgn0003339, FBgn0002526, FBgn0004049, FBgn0016917, FBgn0010238, FBgn0001987, FBgn0086384, FBgn0028427, FBgn0004595, FBgn0026320, FBgn0011723, FBgn0000723, FBgn0037657, FBgn0005619, FBgn0043364, FBgn0036801, FBgn0000242, FBgn0011661, FBgn0001250, FBgn0000395, FBgn0000497, FBgn0004644, FBgn0027108, FBgn0011758, FBgn0040294, FBgn00140…	0.0290067
GO:0048812	neuron projection morphogenesis	28	0.000433934	FBgn0250876, FBgn0001250, FBgn0033159, FBgn0003165, FBgn0024277, FBgn0004644, FBgn0002526, FBgn0000479, FBgn0004435, FBgn0014001, FBgn0010238, FBgn0030330, FBgn0024913, FBgn0005630, FBgn0000629, FBgn0015014, FBgn0020912, FBgn0021760, FBgn0013733, FBgn0004595, FBgn0000723, FBgn0038498, FBgn0003380, FBgn0016061, FBgn0031461, FBgn0086677, FBgn0000099, FBgn0000212	0.028052
GO:0031175	neuron projection development	28	0.000458242	FBgn0250876, FBgn0001250, FBgn0033159, FBgn0003165, FBgn0024277, FBgn0004644, FBgn0002526, FBgn0000479, FBgn0004435, FBgn0014001, FBgn0010238, FBgn0030330, FBgn0024913, FBgn0005630, FBgn0000629, FBgn0015014, FBgn0020912, FBgn0021760, FBgn0013733, FBgn0004595, FBgn0000723, FBgn0038498, FBgn0003380, FBgn0016061, FBgn0031461, FBgn0086677, FBgn0000099, FBgn0000212	0.0285583
GO:0048667	cell morphogenesis involved in neuron differentiation	28	0.000485535	FBgn0250876, FBgn0001250, FBgn0033159, FBgn0003165, FBgn0024277, FBgn0004644, FBgn0002526, FBgn0000479, FBgn0004435, FBgn0014001, FBgn0010238, FBgn0030330, FBgn0024913, FBgn0005630, FBgn0000629, FBgn0015014, FBgn0020912, FBgn0021760, FBgn0013733, FBgn0004595, FBgn0000723, FBgn0038498, FBgn0003380, FBgn0016061, FBgn0031461, FBgn0086677, FBgn0000099, FBgn0000212	0.0292066
GO:0006928	cell motion	29	0.000535292	FBgn0250876, FBgn0001981, FBgn0001250, FBgn0033159, FBgn0003165, FBgn0024277, FBgn0004644, FBgn0002526, FBgn0016917, FBgn0004435, FBgn0014001, FBgn0014135, FBgn0005630, FBgn0000629, FBgn0005634, FBgn0021760, FBgn0051641, FBgn0013733, FBgn0001180, FBgn0000014, FBgn0011723, FBgn0000723, FBgn0038498, FBgn0016061, FBgn0031461, FBgn0052179, FBgn0086677, FBgn0004512, FBgn0000099	0.0310969
GO:0051179	localization	109	0.000543049	FBgn0000346, FBgn0036875, FBgn0003165, FBgn0039402, FBgn0028662, FBgn0087005, FBgn0027605, FBgn0029090, FBgn0033558, FBgn0032123, FBgn0031865, FBgn0017482, FBgn0051064, FBgn0022355, FBgn0013759, FBgn0001263, FBgn0039927, FBgn0011236, FBgn0011723, FBgn0026369, FBgn0029846, FBgn0259246, FBgn0031882, FBgn0000242, FBgn0053547, FBgn0053970, FBgn0028541, FBgn0001250, FBgn0033159, FBgn0039081, FBgn00521…	0.0305388
GO:0007411	axon guidance	17	0.000640927	FBgn0005630, FBgn0000629, FBgn0250876, FBgn0001250, FBgn0033159, FBgn0021760, FBgn0024277, FBgn0013733, FBgn0000723, FBgn0038498, FBgn0002526, FBgn0016061, FBgn0014001, FBgn0004435, FBgn0086677, FBgn0031461, FBgn0000099	0.0348412
GO:0009653	anatomical structure morphogenesis	84	0.000656608	FBgn0000179, FBgn0002914, FBgn0026597, FBgn0250876, FBgn0026619, FBgn0001981, FBgn0003165, FBgn0001075, FBgn0003339, FBgn0002526, FBgn0027605, FBgn0004049, FBgn0016917, FBgn0000479, FBgn0030330, FBgn0010238, FBgn0001987, FBgn0019968, FBgn0086384, FBgn0013759, FBgn0010435, FBgn0000629, FBgn0028427, FBgn0015014, FBgn0259481, FBgn0003525, FBgn0004595, FBgn0087012, FBgn0026320, FBgn0000723, FBgn00117…	0.0346163
GO:0035220	wing disc development	27	0.0007479	FBgn0000179, FBgn0001981, FBgn0001250, FBgn0000395, FBgn0001075, FBgn0000497, FBgn0004644, FBgn0016917, FBgn0001987, FBgn0026252, FBgn0004101, FBgn0028427, FBgn0005634, FBgn0011826, FBgn0011591, FBgn0013733, FBgn0003345, FBgn0016081, FBgn0037657, FBgn0014037, FBgn0043364, FBgn0036801, FBgn0000242, FBgn0000099, FBgn0040071, FBgn0000212, FBgn0039709	0.0382006
GO:0007560	imaginal disc morphogenesis	27	0.000875907	FBgn0000179, FBgn0026597, FBgn0001981, FBgn0001250, FBgn0000395, FBgn0001075, FBgn0000497, FBgn0004644, FBgn0011758, FBgn0016917, FBgn0001987, FBgn0259172, FBgn0026252, FBgn0004101, FBgn0028427, FBgn0005634, FBgn0011591, FBgn0013733, FBgn0003345, FBgn0016081, FBgn0037657, FBgn0035049, FBgn0036801, FBgn0000242, FBgn0011661, FBgn0000099, FBgn0000212	0.0433477
GO:0048563	post-embryonic organ morphogenesis	27	0.000875907	FBgn0000179, FBgn0026597, FBgn0001981, FBgn0001250, FBgn0000395, FBgn0001075, FBgn0000497, FBgn0004644, FBgn0011758, FBgn0016917, FBgn0001987, FBgn0259172, FBgn0026252, FBgn0004101, FBgn0028427, FBgn0005634, FBgn0011591, FBgn0013733, FBgn0003345, FBgn0016081, FBgn0037657, FBgn0035049, FBgn0036801, FBgn0000242, FBgn0011661, FBgn0000099, FBgn0000212	0.0433477
GO:0032990	cell part morphogenesis	30	0.000909133	FBgn0029870, FBgn0250876, FBgn0001250, FBgn0033159, FBgn0003165, FBgn0024277, FBgn0004644, FBgn0002526, FBgn0000479, FBgn0004435, FBgn0014001, FBgn0030330, FBgn0010238, FBgn0014135, FBgn0024913, FBgn0005630, FBgn0000629, FBgn0015014, FBgn0020912, FBgn0021760, FBgn0013733, FBgn0004595, FBgn0000723, FBgn0038498, FBgn0003380, FBgn0016061, FBgn0031461, FBgn0086677, FBgn0000099, FBgn0000212	0.0437342
GO:0048858	cell projection morphogenesis	29	0.00113151	FBgn0250876, FBgn0001250, FBgn0033159, FBgn0003165, FBgn0024277, FBgn0004644, FBgn0002526, FBgn0000479, FBgn0004435, FBgn0014001, FBgn0010238, FBgn0030330, FBgn0014135, FBgn0024913, FBgn0005630, FBgn0000629, FBgn0015014, FBgn0020912, FBgn0021760, FBgn0013733, FBgn0004595, FBgn0000723, FBgn0038498, FBgn0003380, FBgn0016061, FBgn0031461, FBgn0086677, FBgn0000099, FBgn0000212	0.0527193
GO:0030154	cell differentiation	72	0.00119116	FBgn0011674, FBgn0002914, FBgn0250876, FBgn0026619, FBgn0086370, FBgn0001276, FBgn0001981, FBgn0003165, FBgn0001075, FBgn0002526, FBgn0002522, FBgn0016917, FBgn0000479, FBgn0030330, FBgn0010238, FBgn0001987, FBgn0086384, FBgn0000629, FBgn0015014, FBgn0004595, FBgn0026320, FBgn0000723, FBgn0011723, FBgn0086906, FBgn0003659, FBgn0000180, FBgn0016061, FBgn0004510, FBgn0005619, FBgn0011661, FBgn00002…	0.0540032
GO:0008610	lipid biosynthetic process	15	0.00137572	FBgn0051522, FBgn0026619, FBgn0026576, FBgn0026718, FBgn0032811, FBgn0037010, FBgn0052380, FBgn0002937, FBgn0032603, FBgn0034145, FBgn0037534, FBgn0040001, FBgn0030304, FBgn0030670, FBgn0030485	0.0605678
GO:0007165	signal transduction	52	0.00138029	FBgn0038874, FBgn0035789, FBgn0034694, FBgn0086370, FBgn0005586, FBgn0045443, FBgn0051760, FBgn0000479, FBgn0016917, FBgn0030670, FBgn0030766, FBgn0035132, FBgn0259680, FBgn0001263, FBgn0014018, FBgn0030869, FBgn0015014, FBgn0002567, FBgn0052255, FBgn0040281, FBgn0028717, FBgn0028487, FBgn0034568, FBgn0031882, FBgn0043364, FBgn0034219, FBgn0035623, FBgn0028956, FBgn0038237, FBgn0024277, FBgn00029…	0.0592895
GO:0035120	post-embryonic appendage morphogenesis	22	0.00262978	FBgn0000179, FBgn0004101, FBgn0026252, FBgn0028427, FBgn0005634, FBgn0001250, FBgn0000395, FBgn0001075, FBgn0011591, FBgn0013733, FBgn0000497, FBgn0004644, FBgn0003345, FBgn0037657, FBgn0016081, FBgn0016917, FBgn0036801, FBgn0000242, FBgn0001987, FBgn0259172, FBgn0000099, FBgn0000212	0.107455
GO:0048729	tissue morphogenesis	23	0.00301726	FBgn0014135, FBgn0004101, FBgn0026252, FBgn0005634, FBgn0001981, FBgn0024555, FBgn0001075, FBgn0013733, FBgn0000497, FBgn0026320, FBgn0000014, FBgn0004644, FBgn0011723, FBgn0000723, FBgn0027108, FBgn0004049, FBgn0014001, FBgn0086677, FBgn0052179, FBgn0043364, FBgn0010238, FBgn0011661, FBgn0020278	0.119573
GO:0007476	imaginal disc-derived wing morphogenesis	21	0.00328224	FBgn0000179, FBgn0004101, FBgn0026252, FBgn0028427, FBgn0005634, FBgn0001250, FBgn0000395, FBgn0001075, FBgn0011591, FBgn0013733, FBgn0000497, FBgn0004644, FBgn0003345, FBgn0037657, FBgn0016081, FBgn0016917, FBgn0036801, FBgn0000242, FBgn0001987, FBgn0000099, FBgn0000212	0.126571
GO:0009888	tissue development	35	0.00338369	FBgn0001981, FBgn0001075, FBgn0034137, FBgn0000497, FBgn0004644, FBgn0002526, FBgn0027108, FBgn0004049, FBgn0014001, FBgn0010238, FBgn0001987, FBgn0014135, FBgn0026252, FBgn0004101, FBgn0010435, FBgn0005634, FBgn0035085, FBgn0003525, FBgn0024555, FBgn0013733, FBgn0026320, FBgn0000723, FBgn0000014, FBgn0011723, FBgn0016081, FBgn0086906, FBgn0035049, FBgn0000180, FBgn0043364, FBgn0039800, FBgn00521…	0.127461
GO:0007552	metamorphosis	30	0.00349497	FBgn0026597, FBgn0000179, FBgn0001981, FBgn0001250, FBgn0000395, FBgn0001075, FBgn0000497, FBgn0004644, FBgn0011695, FBgn0011758, FBgn0016917, FBgn0001987, FBgn0259172, FBgn0026252, FBgn0004101, FBgn0010435, FBgn0028427, FBgn0005634, FBgn0011591, FBgn0013733, FBgn0003345, FBgn0016081, FBgn0037657, FBgn0035049, FBgn0043364, FBgn0036801, FBgn0000242, FBgn0011661, FBgn0000099, FBgn0000212	0.128648
GO:0060429	epithelium development	22	0.00357674	FBgn0014135, FBgn0004101, FBgn0026252, FBgn0005634, FBgn0035085, FBgn0001981, FBgn0024555, FBgn0001075, FBgn0013733, FBgn0000497, FBgn0026320, FBgn0004644, FBgn0000723, FBgn0027108, FBgn0004049, FBgn0014001, FBgn0052179, FBgn0043364, FBgn0010238, FBgn0001987, FBgn0011661, FBgn0020278	0.128791
GO:0007472	wing disc morphogenesis	21	0.00363874	FBgn0000179, FBgn0004101, FBgn0026252, FBgn0028427, FBgn0005634, FBgn0001250, FBgn0000395, FBgn0001075, FBgn0011591, FBgn0013733, FBgn0000497, FBgn0004644, FBgn0003345, FBgn0037657, FBgn0016081, FBgn0016917, FBgn0036801, FBgn0000242, FBgn0001987, FBgn0000099, FBgn0000212	0.128277
GO:0006813	potassium ion transport	8	0.00364161	FBgn0038839, FBgn0003380, FBgn0039061, FBgn0003353, FBgn0038165, FBgn0039081, FBgn0029761, FBgn0028704	0.125873
GO:0048707	instar larval or pupal morphogenesis	29	0.00372458	FBgn0026597, FBgn0000179, FBgn0001981, FBgn0001250, FBgn0000395, FBgn0001075, FBgn0000497, FBgn0004644, FBgn0011758, FBgn0016917, FBgn0001987, FBgn0259172, FBgn0026252, FBgn0004101, FBgn0010435, FBgn0028427, FBgn0005634, FBgn0011591, FBgn0013733, FBgn0003345, FBgn0016081, FBgn0037657, FBgn0035049, FBgn0043364, FBgn0036801, FBgn0000242, FBgn0011661, FBgn0000099, FBgn0000212	0.126103
GO:0048468	cell development	55	0.00372838	FBgn0002914, FBgn0250876, FBgn0026619, FBgn0001981, FBgn0003165, FBgn0001075, FBgn0002526, FBgn0016917, FBgn0000479, FBgn0030330, FBgn0010238, FBgn0001987, FBgn0086384, FBgn0000629, FBgn0015014, FBgn0004595, FBgn0000723, FBgn0086906, FBgn0003659, FBgn0000180, FBgn0016061, FBgn0004510, FBgn0005619, FBgn0011661, FBgn0002736, FBgn0001250, FBgn0033159, FBgn0024277, FBgn0000497, FBgn0004644, FBgn00034…	0.123862
GO:0051234	establishment of localization	90	0.0038013	FBgn0011674, FBgn0026597, FBgn0000346, FBgn0037212, FBgn0036875, FBgn0005586, FBgn0030574, FBgn0039402, FBgn0023542, FBgn0028662, FBgn0087005, FBgn0032167, FBgn0038839, FBgn0039061, FBgn0027605, FBgn0029090, FBgn0033558, FBgn0032123, FBgn0031865, FBgn0017482, FBgn0029950, FBgn0019968, FBgn0051064, FBgn0086384, FBgn0022355, FBgn0013759, FBgn0034067, FBgn0025709, FBgn0032250, FBgn0002567, FBgn00025…	0.123816
GO:0007154	cell communication	23	0.00384929	FBgn0086384, FBgn0053653, FBgn0013759, FBgn0000258, FBgn0002736, FBgn0038588, FBgn0014018, FBgn0000346, FBgn0003165, FBgn0005586, FBgn0039928, FBgn0013733, FBgn0016672, FBgn0004644, FBgn0031702, FBgn0003380, FBgn0000479, FBgn0259246, FBgn0014001, FBgn0021742, FBgn0026439, FBgn0053547, FBgn0030230	0.123025
GO:0045449	regulation of transcription	55	0.0039921	FBgn0000179, FBgn0002914, FBgn0015664, FBgn0001276, FBgn0001981, FBgn0034012, FBgn0052532, FBgn0011277, FBgn0003165, FBgn0042696, FBgn0003339, FBgn0039066, FBgn0037445, FBgn0016917, FBgn0002522, FBgn0003129, FBgn0030477, FBgn0037540, FBgn0000629, FBgn0014018, FBgn0005658, FBgn0015014, FBgn0004896, FBgn0011236, FBgn0004595, FBgn0011723, FBgn0033782, FBgn0037657, FBgn0082831, FBgn0003659, FBgn00046…	0.125049
GO:0008340	determination of adult life span	12	0.00418964	FBgn0035623, FBgn0035789, FBgn0028956, FBgn0040294, FBgn0002566, FBgn0004406, FBgn0030766, FBgn0034219, FBgn0003462, FBgn0026439, FBgn0035132, FBgn0045443	0.128566
GO:0010259	multicellular organismal aging	12	0.00418964	FBgn0035623, FBgn0035789, FBgn0028956, FBgn0040294, FBgn0002566, FBgn0004406, FBgn0030766, FBgn0034219, FBgn0003462, FBgn0026439, FBgn0035132, FBgn0045443	0.128566
GO:0007568	aging	12	0.00418964	FBgn0035623, FBgn0035789, FBgn0028956, FBgn0040294, FBgn0002566, FBgn0004406, FBgn0030766, FBgn0034219, FBgn0003462, FBgn0026439, FBgn0035132, FBgn0045443	0.128566
GO:0035114	imaginal disc-derived appendage morphogenesis	22	0.0043568	FBgn0000179, FBgn0004101, FBgn0026252, FBgn0028427, FBgn0005634, FBgn0001250, FBgn0000395, FBgn0001075, FBgn0011591, FBgn0013733, FBgn0000497, FBgn0004644, FBgn0003345, FBgn0037657, FBgn0016081, FBgn0016917, FBgn0036801, FBgn0000242, FBgn0001987, FBgn0259172, FBgn0000099, FBgn0000212	0.13109
GO:0016203	muscle attachment	6	0.00459863	FBgn0003887, FBgn0086906, FBgn0028427, FBgn0005634, FBgn0001250, FBgn0013733	0.13557
GO:0030855	epithelial cell differentiation	6	0.00459863	FBgn0005634, FBgn0035085, FBgn0001075, FBgn0001987, FBgn0020278, FBgn0000497	0.13557
GO:0009886	post-embryonic morphogenesis	29	0.00470619	FBgn0026597, FBgn0000179, FBgn0001981, FBgn0001250, FBgn0000395, FBgn0001075, FBgn0000497, FBgn0004644, FBgn0011758, FBgn0016917, FBgn0001987, FBgn0259172, FBgn0026252, FBgn0004101, FBgn0010435, FBgn0028427, FBgn0005634, FBgn0011591, FBgn0013733, FBgn0003345, FBgn0016081, FBgn0037657, FBgn0035049, FBgn0043364, FBgn0036801, FBgn0000242, FBgn0011661, FBgn0000099, FBgn0000212	0.136261
GO:0065008	regulation of biological quality	43	0.00473858	FBgn0027515, FBgn0002736, FBgn0000346, FBgn0001250, FBgn0086370, FBgn0033159, FBgn0003165, FBgn0005586, FBgn0039081, FBgn0086899, FBgn0039061, FBgn0004049, FBgn0000479, FBgn0014001, FBgn0001965, FBgn0036008, FBgn0010238, FBgn0004379, FBgn0001987, FBgn0026439, FBgn0002789, FBgn0053653, FBgn0024913, FBgn0014135, FBgn0039536, FBgn0022355, FBgn0013759, FBgn0000629, FBgn0028427, FBgn0011016, FBgn00217…	0.134936
GO:0032501	multicellular organismal process	157	0.0047612	FBgn0002914, FBgn0250876, FBgn0000346, FBgn0001276, FBgn0003165, FBgn0001075, FBgn0032515, FBgn0016672, FBgn0045443, FBgn0002526, FBgn0004049, FBgn0002522, FBgn0030330, FBgn0030766, FBgn0013759, FBgn0000629, FBgn0001263, FBgn0015014, FBgn0004896, FBgn0038678, FBgn0011826, FBgn0011236, FBgn0039928, FBgn0087012, FBgn0011723, FBgn0010473, FBgn0037657, FBgn0004034, FBgn0003659, FBgn0259246, FBgn00056…	0.133399
GO:0035107	appendage morphogenesis	22	0.00502926	FBgn0000179, FBgn0004101, FBgn0026252, FBgn0028427, FBgn0005634, FBgn0001250, FBgn0000395, FBgn0001075, FBgn0011591, FBgn0013733, FBgn0000497, FBgn0004644, FBgn0003345, FBgn0037657, FBgn0016081, FBgn0016917, FBgn0036801, FBgn0000242, FBgn0001987, FBgn0259172, FBgn0000099, FBgn0000212	0.138205
GO:0007267	cell-cell signaling	20	0.00503669	FBgn0086384, FBgn0053653, FBgn0013759, FBgn0000258, FBgn0002736, FBgn0000346, FBgn0003165, FBgn0005586, FBgn0039928, FBgn0013733, FBgn0016672, FBgn0004644, FBgn0031702, FBgn0003380, FBgn0000479, FBgn0259246, FBgn0014001, FBgn0053547, FBgn0026439, FBgn0030230	0.136288
GO:0048737	imaginal disc-derived appendage development	22	0.00527416	FBgn0000179, FBgn0004101, FBgn0026252, FBgn0028427, FBgn0005634, FBgn0001250, FBgn0000395, FBgn0001075, FBgn0011591, FBgn0013733, FBgn0000497, FBgn0004644, FBgn0003345, FBgn0037657, FBgn0016081, FBgn0016917, FBgn0036801, FBgn0000242, FBgn0001987, FBgn0259172, FBgn0000099, FBgn0000212	0.140124
GO:0007447	imaginal disc pattern formation	12	0.00534417	FBgn0000179, FBgn0000014, FBgn0004644, FBgn0052133, FBgn0011758, FBgn0014037, FBgn0043364, FBgn0011591, FBgn0000099, FBgn0040071, FBgn0000497, FBgn0039709	0.139764
GO:0040007	growth	13	0.00550971	FBgn0024913, FBgn0000179, FBgn0000422, FBgn0033159, FBgn0001075, FBgn0004644, FBgn0000723, FBgn0041191, FBgn0003380, FBgn0003659, FBgn0035049, FBgn0000479, FBgn0031461	0.141698
GO:0006350	transcription	35	0.0056987	FBgn0000179, FBgn0002914, FBgn0001981, FBgn0001276, FBgn0034012, FBgn0042696, FBgn0039066, FBgn0016917, FBgn0002522, FBgn0003129, FBgn0259172, FBgn0037540, FBgn0005630, FBgn0004101, FBgn0000629, FBgn0010356, FBgn0014018, FBgn0015014, FBgn0004896, FBgn0020912, FBgn0011236, FBgn0004595, FBgn0011723, FBgn0003345, FBgn0033782, FBgn0002542, FBgn0085448, FBgn0082831, FBgn0016081, FBgn0003659, FBgn00046…	0.144119
GO:0001751	compound eye photoreceptor cell differentiation	13	0.00592266	FBgn0000313, FBgn0086384, FBgn0026252, FBgn0000414, FBgn0004595, FBgn0004644, FBgn0016081, FBgn0011758, FBgn0040294, FBgn0001965, FBgn0005619, FBgn0086677, FBgn0011661	0.147266
GO:0048736	appendage development	22	0.00606184	FBgn0000179, FBgn0004101, FBgn0026252, FBgn0028427, FBgn0005634, FBgn0001250, FBgn0000395, FBgn0001075, FBgn0011591, FBgn0013733, FBgn0000497, FBgn0004644, FBgn0003345, FBgn0037657, FBgn0016081, FBgn0016917, FBgn0036801, FBgn0000242, FBgn0001987, FBgn0259172, FBgn0000099, FBgn0000212	0.148392
GO:0016337	cell-cell adhesion	9	0.00613003	FBgn0000313, FBgn0000180, FBgn0024189, FBgn0001250, FBgn0039928, FBgn0001075, FBgn0010238, FBgn0000497, FBgn0039709	0.147901
GO:0007517	muscle organ development	15	0.00618681	FBgn0003887, FBgn0000629, FBgn0028427, FBgn0005634, FBgn0024189, FBgn0001250, FBgn0015014, FBgn0013733, FBgn0000014, FBgn0086906, FBgn0004652, FBgn0086677, FBgn0030330, FBgn0000212, FBgn0000099	0.147173
GO:0045165	cell fate commitment	21	0.00655632	FBgn0011674, FBgn0004101, FBgn0026252, FBgn0000258, FBgn0000414, FBgn0001981, FBgn0015014, FBgn0003165, FBgn0011591, FBgn0013733, FBgn0004595, FBgn0001180, FBgn0026320, FBgn0000014, FBgn0004644, FBgn0011723, FBgn0016917, FBgn0002522, FBgn0001965, FBgn0000099, FBgn0020278	0.153231
GO:0046530	photoreceptor cell differentiation	14	0.00720845	FBgn0000313, FBgn0086384, FBgn0026252, FBgn0000414, FBgn0004595, FBgn0004644, FBgn0000723, FBgn0016081, FBgn0011758, FBgn0040294, FBgn0001965, FBgn0005619, FBgn0086677, FBgn0011661	0.165026
GO:0001708	cell fate specification	9	0.00827039	FBgn0000014, FBgn0004644, FBgn0026252, FBgn0004101, FBgn0000258, FBgn0001981, FBgn0011591, FBgn0004595, FBgn0026320	0.184667
GO:0001754	eye photoreceptor cell differentiation	13	0.00836936	FBgn0000313, FBgn0086384, FBgn0026252, FBgn0000414, FBgn0004595, FBgn0004644, FBgn0016081, FBgn0011758, FBgn0040294, FBgn0001965, FBgn0005619, FBgn0086677, FBgn0011661	0.18436
GO:0042461	photoreceptor cell development	9	0.00909531	FBgn0000313, FBgn0000723, FBgn0026252, FBgn0000414, FBgn0016081, FBgn0040294, FBgn0005619, FBgn0086677, FBgn0011661	0.196313
GO:0007156	homophilic cell adhesion	6	0.00910982	FBgn0000313, FBgn0039928, FBgn0001075, FBgn0010238, FBgn0000497, FBgn0039709	0.194246
GO:0035110	leg morphogenesis	7	0.00922331	FBgn0003345, FBgn0037657, FBgn0000242, FBgn0011591, FBgn0259172, FBgn0000099, FBgn0000497	0.194106
GO:0050896	response to stimulus	73	0.00935094	FBgn0035789, FBgn0250876, FBgn0086370, FBgn0001981, FBgn0003165, FBgn0032515, FBgn0045443, FBgn0053207, FBgn0002526, FBgn0016917, FBgn0000479, FBgn0030670, FBgn0030766, FBgn0035132, FBgn0086384, FBgn0022355, FBgn0013759, FBgn0010435, FBgn0001263, FBgn0014018, FBgn0027562, FBgn0002567, FBgn0259481, FBgn0032151, FBgn0003462, FBgn0004595, FBgn0022787, FBgn0010473, FBgn0040281, FBgn0025454, FBgn00040…	0.194234
GO:0019219	regulation of nucleobase, nucleoside, nucleotide and nucleic acid metabolic process	58	0.00963954	FBgn0000179, FBgn0002914, FBgn0015664, FBgn0001276, FBgn0001981, FBgn0034012, FBgn0052532, FBgn0011277, FBgn0003165, FBgn0042696, FBgn0003339, FBgn0039066, FBgn0002522, FBgn0037445, FBgn0016917, FBgn0003129, FBgn0030477, FBgn0037540, FBgn0000629, FBgn0014018, FBgn0005658, FBgn0015014, FBgn0004896, FBgn0011236, FBgn0004595, FBgn0011723, FBgn0033782, FBgn0037657, FBgn0082831, FBgn0003659, FBgn00046…	0.197324
GO:0006810	transport	85	0.00977403	FBgn0026597, FBgn0000346, FBgn0037212, FBgn0036875, FBgn0030574, FBgn0039402, FBgn0005586, FBgn0023542, FBgn0028662, FBgn0087005, FBgn0032167, FBgn0038839, FBgn0039061, FBgn0027605, FBgn0029090, FBgn0033558, FBgn0032123, FBgn0031865, FBgn0017482, FBgn0029950, FBgn0051064, FBgn0086384, FBgn0022355, FBgn0013759, FBgn0034067, FBgn0025709, FBgn0032250, FBgn0002567, FBgn0002566, FBgn0039927, FBgn00321…	0.197533
GO:0002009	morphogenesis of an epithelium	20	0.00983785	FBgn0014135, FBgn0004101, FBgn0026252, FBgn0005634, FBgn0001981, FBgn0024555, FBgn0001075, FBgn0013733, FBgn0000497, FBgn0026320, FBgn0004644, FBgn0000723, FBgn0027108, FBgn0004049, FBgn0014001, FBgn0052179, FBgn0043364, FBgn0010238, FBgn0011661, FBgn0020278	0.19647
GO:0051171	regulation of nitrogen compound metabolic process	58	0.010078	FBgn0000179, FBgn0002914, FBgn0015664, FBgn0001276, FBgn0001981, FBgn0034012, FBgn0052532, FBgn0011277, FBgn0003165, FBgn0042696, FBgn0003339, FBgn0039066, FBgn0002522, FBgn0037445, FBgn0016917, FBgn0003129, FBgn0030477, FBgn0037540, FBgn0000629, FBgn0014018, FBgn0005658, FBgn0015014, FBgn0004896, FBgn0011236, FBgn0004595, FBgn0011723, FBgn0033782, FBgn0037657, FBgn0082831, FBgn0003659, FBgn00046…	0.198555
GO:0035108	limb morphogenesis	7	0.0104311	FBgn0003345, FBgn0037657, FBgn0000242, FBgn0011591, FBgn0259172, FBgn0000099, FBgn0000497	0.202555
GO:0060173	limb development	7	0.0104311	FBgn0003345, FBgn0037657, FBgn0000242, FBgn0011591, FBgn0259172, FBgn0000099, FBgn0000497	0.202555
GO:0042391	regulation of membrane potential	5	0.0107472	FBgn0003380, FBgn0039061, FBgn0039081, FBgn0026439, FBgn0011661	0.205806
GO:0007389	pattern specification process	35	0.0110191	FBgn0000179, FBgn0002736, FBgn0003165, FBgn0000395, FBgn0001075, FBgn0000497, FBgn0003339, FBgn0004644, FBgn0003450, FBgn0011758, FBgn0040294, FBgn0016917, FBgn0001965, FBgn0001987, FBgn0086384, FBgn0026252, FBgn0052133, FBgn0005634, FBgn0011591, FBgn0001180, FBgn0026320, FBgn0000014, FBgn0086906, FBgn0014037, FBgn0004510, FBgn0259240, FBgn0043364, FBgn0052179, FBgn0000242, FBgn0011661, FBgn00400…	0.208225
GO:0042051	compound eye photoreceptor development	8	0.0116459	FBgn0000313, FBgn0026252, FBgn0000414, FBgn0016081, FBgn0040294, FBgn0005619, FBgn0086677, FBgn0011661	0.216459
GO:0016043	cellular component organization	103	0.0125689	FBgn0002914, FBgn0250876, FBgn0000346, FBgn0036875, FBgn0003165, FBgn0001075, FBgn0028662, FBgn0087005, FBgn0002526, FBgn0027783, FBgn0027605, FBgn0030330, FBgn0037540, FBgn0051064, FBgn0034878, FBgn0013759, FBgn0000629, FBgn0015014, FBgn0011236, FBgn0000242, FBgn0029870, FBgn0028541, FBgn0001250, FBgn0033159, FBgn0086899, FBgn0024277, FBgn0086707, FBgn0011693, FBgn0011758, FBgn0035113, FBgn00140…	0.229199
GO:0042462	eye photoreceptor cell development	8	0.0128548	FBgn0000313, FBgn0026252, FBgn0000414, FBgn0016081, FBgn0040294, FBgn0005619, FBgn0086677, FBgn0011661	0.231431
GO:0007448	anterior/posterior pattern formation, imaginal disc	5	0.0129441	FBgn0000179, FBgn0000014, FBgn0004644, FBgn0052133, FBgn0039709	0.23053
GO:0007242	intracellular signaling cascade	24	0.0129562	FBgn0259680, FBgn0026252, FBgn0030869, FBgn0034694, FBgn0086370, FBgn0002567, FBgn0005586, FBgn0051641, FBgn0024555, FBgn0024277, FBgn0038816, FBgn0041191, FBgn0040281, FBgn0028487, FBgn0028717, FBgn0016917, FBgn0000479, FBgn0034568, FBgn0031882, FBgn0001965, FBgn0014001, FBgn0052179, FBgn0043364, FBgn0050372	0.228449
GO:0009791	post-embryonic development	32	0.0132726	FBgn0026597, FBgn0000179, FBgn0001981, FBgn0001250, FBgn0000395, FBgn0001075, FBgn0000497, FBgn0035538, FBgn0004644, FBgn0011758, FBgn0016917, FBgn0003129, FBgn0001987, FBgn0259172, FBgn0026252, FBgn0004101, FBgn0010435, FBgn0028427, FBgn0005634, FBgn0024189, FBgn0011591, FBgn0013733, FBgn0003345, FBgn0016081, FBgn0037657, FBgn0035049, FBgn0043364, FBgn0036801, FBgn0000242, FBgn0011661, FBgn00000…	0.231086
GO:0007163	establishment or maintenance of cell polarity	12	0.0135064	FBgn0026252, FBgn0013759, FBgn0027605, FBgn0005634, FBgn0035085, FBgn0052179, FBgn0001075, FBgn0027342, FBgn0019968, FBgn0011661, FBgn0020278, FBgn0000497	0.232409
GO:0042048	olfactory behavior	11	0.0137444	FBgn0086384, FBgn0027108, FBgn0250876, FBgn0000479, FBgn0001981, FBgn0086370, FBgn0259481, FBgn0005654, FBgn0002567, FBgn0011661, FBgn0053207	0.233764
GO:0006633	fatty acid biosynthetic process	6	0.0140326	FBgn0051522, FBgn0032603, FBgn0034145, FBgn0037534, FBgn0040001, FBgn0030485	0.235829
GO:0035222	wing disc pattern formation	9	0.0141679	FBgn0000179, FBgn0004644, FBgn0014037, FBgn0043364, FBgn0011591, FBgn0000099, FBgn0040071, FBgn0000497, FBgn0039709	0.235618
GO:0003002	regionalization	33	0.014394	FBgn0000179, FBgn0002736, FBgn0003165, FBgn0000395, FBgn0000497, FBgn0003339, FBgn0004644, FBgn0003450, FBgn0011758, FBgn0040294, FBgn0016917, FBgn0001965, FBgn0001987, FBgn0086384, FBgn0026252, FBgn0052133, FBgn0005634, FBgn0011591, FBgn0001180, FBgn0026320, FBgn0000014, FBgn0086906, FBgn0014037, FBgn0004510, FBgn0259240, FBgn0043364, FBgn0000242, FBgn0011661, FBgn0040071, FBgn0000099, FBgn00002…	0.236722
GO:0007635	chemosensory behavior	12	0.014395	FBgn0086384, FBgn0027108, FBgn0003380, FBgn0250876, FBgn0000479, FBgn0001981, FBgn0086370, FBgn0259481, FBgn0005654, FBgn0002567, FBgn0011661, FBgn0053207	0.234584
GO:0010468	regulation of gene expression	62	0.0154533	FBgn0000179, FBgn0002914, FBgn0015664, FBgn0001276, FBgn0001981, FBgn0034012, FBgn0052532, FBgn0011277, FBgn0003165, FBgn0011837, FBgn0032515, FBgn0042696, FBgn0003339, FBgn0039066, FBgn0002522, FBgn0037445, FBgn0016917, FBgn0003129, FBgn0030477, FBgn0037540, FBgn0000629, FBgn0014018, FBgn0005658, FBgn0015014, FBgn0004896, FBgn0011236, FBgn0039260, FBgn0004595, FBgn0011723, FBgn0033782, FBgn00376…	0.247372
GO:0042052	rhabdomere development	5	0.0181475	FBgn0000313, FBgn0026252, FBgn0016081, FBgn0040294, FBgn0011661	0.281634
GO:0010557	positive regulation of macromolecule biosynthetic process	13	0.018456	FBgn0005630, FBgn0014018, FBgn0010356, FBgn0001981, FBgn0001276, FBgn0015014, FBgn0003165, FBgn0001180, FBgn0033782, FBgn0037657, FBgn0043364, FBgn0000212, FBgn0040071	0.283269
GO:0048749	compound eye development	24	0.0192706	FBgn0086384, FBgn0000179, FBgn0000313, FBgn0026252, FBgn0000258, FBgn0000414, FBgn0001075, FBgn0011591, FBgn0004595, FBgn0000497, FBgn0004644, FBgn0003345, FBgn0037657, FBgn0016081, FBgn0011758, FBgn0040294, FBgn0016917, FBgn0001965, FBgn0005619, FBgn0086677, FBgn0052179, FBgn0259172, FBgn0028704, FBgn0011661	0.291368
GO:0006897	endocytosis	21	0.0195853	FBgn0086384, FBgn0026597, FBgn0051064, FBgn0028541, FBgn0000346, FBgn0032250, FBgn0036875, FBgn0033159, FBgn0004649, FBgn0024555, FBgn0011236, FBgn0004595, FBgn0086707, FBgn0087005, FBgn0011693, FBgn0032167, FBgn0000120, FBgn0027605, FBgn0000242, FBgn0000212, FBgn0030230	0.292936
GO:0010324	membrane invagination	21	0.0195853	FBgn0086384, FBgn0026597, FBgn0051064, FBgn0028541, FBgn0000346, FBgn0032250, FBgn0036875, FBgn0033159, FBgn0004649, FBgn0024555, FBgn0011236, FBgn0004595, FBgn0086707, FBgn0087005, FBgn0011693, FBgn0032167, FBgn0000120, FBgn0027605, FBgn0000242, FBgn0000212, FBgn0030230	0.292936
GO:0045941	positive regulation of transcription	12	0.0206812	FBgn0005630, FBgn0033782, FBgn0037657, FBgn0010356, FBgn0014018, FBgn0015014, FBgn0001276, FBgn0001981, FBgn0043364, FBgn0000212, FBgn0001180, FBgn0040071	0.304165
GO:0048565	gut development	9	0.0210431	FBgn0003339, FBgn0011723, FBgn0000014, FBgn0004644, FBgn0027108, FBgn0005634, FBgn0016917, FBgn0002522, FBgn0001250	0.306132
GO:0035265	organ growth	5	0.0211713	FBgn0000179, FBgn0004644, FBgn0041191, FBgn0003659, FBgn0001075	0.305239
GO:0010646	regulation of cell communication	24	0.0213404	FBgn0086384, FBgn0026597, FBgn0001263, FBgn0053519, FBgn0028427, FBgn0003165, FBgn0011236, FBgn0001075, FBgn0024277, FBgn0011591, FBgn0038304, FBgn0004644, FBgn0040281, FBgn0000120, FBgn0003380, FBgn0037657, FBgn0086906, FBgn0016917, FBgn0259246, FBgn0051158, FBgn0001965, FBgn0052179, FBgn0050372, FBgn0020278	0.304854
GO:0006629	lipid metabolic process	23	0.0213511	FBgn0051522, FBgn0032264, FBgn0026619, FBgn0051683, FBgn0026576, FBgn0026718, FBgn0032811, FBgn0030884, FBgn0037010, FBgn0052380, FBgn0035914, FBgn0037339, FBgn0002937, FBgn0032603, FBgn0034145, FBgn0037534, FBgn0040001, FBgn0030304, FBgn0030013, FBgn0030670, FBgn0030485, FBgn0027348, FBgn0034166	0.302592
GO:0010628	positive regulation of gene expression	12	0.0218994	FBgn0005630, FBgn0033782, FBgn0037657, FBgn0010356, FBgn0014018, FBgn0015014, FBgn0001276, FBgn0001981, FBgn0043364, FBgn0000212, FBgn0001180, FBgn0040071	0.306696
GO:0007548	sex differentiation	8	0.0220587	FBgn0003339, FBgn0000014, FBgn0004644, FBgn0004652, FBgn0003659, FBgn0001276, FBgn0030477, FBgn0011236	0.306195
GO:0051235	maintenance of location	7	0.0221647	FBgn0002736, FBgn0028427, FBgn0011016, FBgn0011747, FBgn0001250, FBgn0021760, FBgn0004379	0.305089
GO:0007422	peripheral nervous system development	10	0.0224318	FBgn0010473, FBgn0011674, FBgn0000014, FBgn0002526, FBgn0001981, FBgn0033159, FBgn0003525, FBgn0024277, FBgn0001987, FBgn0004595	0.305844
GO:0002165	instar larval or pupal development	30	0.0232385	FBgn0026597, FBgn0000179, FBgn0001981, FBgn0001250, FBgn0000395, FBgn0001075, FBgn0000497, FBgn0035538, FBgn0004644, FBgn0011758, FBgn0016917, FBgn0001987, FBgn0259172, FBgn0026252, FBgn0004101, FBgn0010435, FBgn0028427, FBgn0005634, FBgn0011591, FBgn0013733, FBgn0003345, FBgn0016081, FBgn0037657, FBgn0035049, FBgn0043364, FBgn0036801, FBgn0000242, FBgn0011661, FBgn0000099, FBgn0000212	0.312665
GO:0007186	G-protein coupled receptor protein signaling pathway	24	0.0235479	FBgn0032546, FBgn0038874, FBgn0035789, FBgn0035623, FBgn0028956, FBgn0001263, FBgn0052255, FBgn0087012, FBgn0045443, FBgn0035538, FBgn0000120, FBgn0052843, FBgn0051760, FBgn0003250, FBgn0035023, FBgn0035010, FBgn0085401, FBgn0004435, FBgn0027342, FBgn0030766, FBgn0034219, FBgn0011661, FBgn0035132, FBgn0023510	0.313804
GO:0006909	phagocytosis	17	0.0236895	FBgn0051064, FBgn0026597, FBgn0028541, FBgn0000346, FBgn0032250, FBgn0036875, FBgn0033159, FBgn0024555, FBgn0011236, FBgn0004595, FBgn0086707, FBgn0087005, FBgn0011693, FBgn0032167, FBgn0027605, FBgn0000242, FBgn0000212	0.313076
GO:0010556	regulation of macromolecule biosynthetic process	55	0.023704	FBgn0000179, FBgn0002914, FBgn0015664, FBgn0001276, FBgn0001981, FBgn0034012, FBgn0052532, FBgn0011277, FBgn0003165, FBgn0042696, FBgn0003339, FBgn0039066, FBgn0037445, FBgn0016917, FBgn0002522, FBgn0003129, FBgn0030477, FBgn0037540, FBgn0000629, FBgn0014018, FBgn0005658, FBgn0015014, FBgn0004896, FBgn0011236, FBgn0004595, FBgn0011723, FBgn0033782, FBgn0037657, FBgn0082831, FBgn0003659, FBgn00046…	0.310968
GO:0030001	metal ion transport	15	0.0237923	FBgn0022355, FBgn0039561, FBgn0033665, FBgn0039081, FBgn0003380, FBgn0029846, FBgn0038839, FBgn0039061, FBgn0035113, FBgn0003353, FBgn0038165, FBgn0029761, FBgn0028704, FBgn0030795, FBgn0029950	0.309694
GO:0001654	eye development	25	0.0241749	FBgn0000179, FBgn0000258, FBgn0001075, FBgn0000497, FBgn0004644, FBgn0011758, FBgn0040294, FBgn0016917, FBgn0001965, FBgn0259172, FBgn0028704, FBgn0000313, FBgn0086384, FBgn0026252, FBgn0000414, FBgn0011591, FBgn0004595, FBgn0003345, FBgn0037657, FBgn0016081, FBgn0005619, FBgn0086677, FBgn0052179, FBgn0043364, FBgn0011661	0.311615
GO:0044255	cellular lipid metabolic process	16	0.0260025	FBgn0051522, FBgn0026619, FBgn0026576, FBgn0026718, FBgn0037010, FBgn0052380, FBgn0037339, FBgn0002937, FBgn0032603, FBgn0034145, FBgn0037534, FBgn0040001, FBgn0030013, FBgn0030670, FBgn0027348, FBgn0030485	0.328724
GO:0043687	post-translational protein modification	36	0.0263617	FBgn0015664, FBgn0027515, FBgn0000258, FBgn0038588, FBgn0036546, FBgn0086899, FBgn0001075, FBgn0034137, FBgn0000497, FBgn0033915, FBgn0003250, FBgn0004435, FBgn0014001, FBgn0031860, FBgn0031294, FBgn0023528, FBgn0259680, FBgn0013759, FBgn0052133, FBgn0000629, FBgn0053519, FBgn0028427, FBgn0011826, FBgn0053531, FBgn0003525, FBgn0038816, FBgn0000723, FBgn0035853, FBgn0013988, FBgn0259227, FBgn00345…	0.33017
GO:0001745	compound eye morphogenesis	20	0.0272208	FBgn0086384, FBgn0000179, FBgn0000313, FBgn0026252, FBgn0000414, FBgn0001075, FBgn0011591, FBgn0004595, FBgn0000497, FBgn0004644, FBgn0003345, FBgn0037657, FBgn0016081, FBgn0011758, FBgn0040294, FBgn0001965, FBgn0005619, FBgn0086677, FBgn0052179, FBgn0011661	0.336678
GO:0007498	mesoderm development	10	0.0272289	FBgn0011723, FBgn0000014, FBgn0004644, FBgn0002526, FBgn0086906, FBgn0000180, FBgn0086677, FBgn0003525, FBgn0039800, FBgn0034137	0.334486
GO:0051173	positive regulation of nitrogen compound metabolic process	12	0.0273026	FBgn0005630, FBgn0033782, FBgn0037657, FBgn0010356, FBgn0014018, FBgn0015014, FBgn0001276, FBgn0001981, FBgn0043364, FBgn0000212, FBgn0001180, FBgn0040071	0.332983
GO:0045935	positive regulation of nucleobase, nucleoside, nucleotide and nucleic acid metabolic process	12	0.0273026	FBgn0005630, FBgn0033782, FBgn0037657, FBgn0010356, FBgn0014018, FBgn0015014, FBgn0001276, FBgn0001981, FBgn0043364, FBgn0000212, FBgn0001180, FBgn0040071	0.332983
GO:0007611	learning or memory	9	0.0280325	FBgn0003380, FBgn0000422, FBgn0000479, FBgn0086370, FBgn0259481, FBgn0005654, FBgn0002567, FBgn0003165, FBgn0053207	0.338013
GO:0060541	respiratory system development	14	0.0284557	FBgn0014135, FBgn0004101, FBgn0001981, FBgn0001250, FBgn0015014, FBgn0003525, FBgn0013733, FBgn0001180, FBgn0004644, FBgn0035049, FBgn0016917, FBgn0001965, FBgn0010238, FBgn0001987	0.33994
GO:0009891	positive regulation of biosynthetic process	14	0.0284557	FBgn0005630, FBgn0010356, FBgn0014018, FBgn0001981, FBgn0001276, FBgn0015014, FBgn0003165, FBgn0001180, FBgn0022787, FBgn0033782, FBgn0037657, FBgn0043364, FBgn0000212, FBgn0040071	0.33994
GO:0031328	positive regulation of cellular biosynthetic process	14	0.0284557	FBgn0005630, FBgn0010356, FBgn0014018, FBgn0001981, FBgn0001276, FBgn0015014, FBgn0003165, FBgn0001180, FBgn0022787, FBgn0033782, FBgn0037657, FBgn0043364, FBgn0000212, FBgn0040071	0.33994
GO:0007424	open tracheal system development	14	0.0284557	FBgn0014135, FBgn0004101, FBgn0001981, FBgn0001250, FBgn0015014, FBgn0003525, FBgn0013733, FBgn0001180, FBgn0004644, FBgn0035049, FBgn0016917, FBgn0001965, FBgn0010238, FBgn0001987	0.33994
GO:0045185	maintenance of protein location	6	0.0286202	FBgn0028427, FBgn0011016, FBgn0011747, FBgn0001250, FBgn0021760, FBgn0004379	0.339323
GO:0006812	cation transport	20	0.0289896	FBgn0022355, FBgn0039561, FBgn0010612, FBgn0033665, FBgn0039081, FBgn0028662, FBgn0038839, FBgn0029846, FBgn0003380, FBgn0039061, FBgn0035113, FBgn0003353, FBgn0015324, FBgn0038165, FBgn0029761, FBgn0022097, FBgn0031865, FBgn0028704, FBgn0029950, FBgn0030795	0.340689
GO:0048592	eye morphogenesis	21	0.0290275	FBgn0086384, FBgn0000179, FBgn0000313, FBgn0026252, FBgn0000414, FBgn0001075, FBgn0011591, FBgn0004595, FBgn0000497, FBgn0004644, FBgn0003345, FBgn0037657, FBgn0016081, FBgn0011758, FBgn0040294, FBgn0001965, FBgn0005619, FBgn0086677, FBgn0052179, FBgn0043364, FBgn0011661	0.338868
GO:0050801	ion homeostasis	7	0.0291747	FBgn0039536, FBgn0022355, FBgn0003380, FBgn0039061, FBgn0039081, FBgn0026439, FBgn0011661	0.338111
GO:0007423	sensory organ development	29	0.029737	FBgn0011674, FBgn0000179, FBgn0000258, FBgn0001075, FBgn0000497, FBgn0003339, FBgn0004644, FBgn0011758, FBgn0040294, FBgn0016917, FBgn0001965, FBgn0259172, FBgn0028704, FBgn0000313, FBgn0086384, FBgn0026252, FBgn0000414, FBgn0011591, FBgn0013733, FBgn0004595, FBgn0026320, FBgn0003345, FBgn0016081, FBgn0037657, FBgn0005619, FBgn0086677, FBgn0052179, FBgn0043364, FBgn0011661	0.341272
GO:0008104	protein localization	28	0.030221	FBgn0011674, FBgn0002736, FBgn0000346, FBgn0001250, FBgn0005586, FBgn0039402, FBgn0004644, FBgn0027605, FBgn0040294, FBgn0004379, FBgn0053653, FBgn0038722, FBgn0026252, FBgn0001263, FBgn0028427, FBgn0005634, FBgn0011016, FBgn0040079, FBgn0002567, FBgn0002566, FBgn0021760, FBgn0026369, FBgn0011747, FBgn0031882, FBgn0053547, FBgn0011661, FBgn0020278, FBgn0030230	0.343646
GO:0043473	pigmentation	8	0.0302649	FBgn0002937, FBgn0000179, FBgn0004644, FBgn0004034, FBgn0011758, FBgn0000422, FBgn0002567, FBgn0002566	0.341922
GO:0006911	phagocytosis, engulfment	16	0.0307692	FBgn0051064, FBgn0026597, FBgn0028541, FBgn0000346, FBgn0032250, FBgn0036875, FBgn0024555, FBgn0011236, FBgn0004595, FBgn0086707, FBgn0087005, FBgn0011693, FBgn0032167, FBgn0027605, FBgn0000242, FBgn0000212	0.34444
GO:0008354	germ cell migration	6	0.0317265	FBgn0011723, FBgn0000014, FBgn0004644, FBgn0003165, FBgn0051641, FBgn0004512	0.350997
GO:0035218	leg disc development	7	0.031801	FBgn0004644, FBgn0003345, FBgn0011758, FBgn0000242, FBgn0259172, FBgn0000099, FBgn0000497	0.34955
GO:0009583	detection of light stimulus	7	0.031801	FBgn0002937, FBgn0000120, FBgn0003380, FBgn0001263, FBgn0003250, FBgn0004435, FBgn0030670	0.34955
GO:0007264	small GTPase mediated signal transduction	11	0.0325782	FBgn0041191, FBgn0028487, FBgn0001965, FBgn0031882, FBgn0014001, FBgn0002567, FBgn0005586, FBgn0024555, FBgn0024277, FBgn0038816, FBgn0050372	0.354345
GO:0031326	regulation of cellular biosynthetic process	56	0.0331867	FBgn0000179, FBgn0002914, FBgn0015664, FBgn0001276, FBgn0001981, FBgn0034012, FBgn0052532, FBgn0011277, FBgn0003165, FBgn0042696, FBgn0003339, FBgn0039066, FBgn0037445, FBgn0016917, FBgn0002522, FBgn0003129, FBgn0030477, FBgn0037540, FBgn0000629, FBgn0014018, FBgn0005658, FBgn0015014, FBgn0004896, FBgn0011236, FBgn0004595, FBgn0022787, FBgn0011723, FBgn0033782, FBgn0037657, FBgn0082831, FBgn00036…	0.35757
GO:0009889	regulation of biosynthetic process	56	0.0331867	FBgn0000179, FBgn0002914, FBgn0015664, FBgn0001276, FBgn0001981, FBgn0034012, FBgn0052532, FBgn0011277, FBgn0003165, FBgn0042696, FBgn0003339, FBgn0039066, FBgn0037445, FBgn0016917, FBgn0002522, FBgn0003129, FBgn0030477, FBgn0037540, FBgn0000629, FBgn0014018, FBgn0005658, FBgn0015014, FBgn0004896, FBgn0011236, FBgn0004595, FBgn0022787, FBgn0011723, FBgn0033782, FBgn0037657, FBgn0082831, FBgn00036…	0.35757
GO:0048589	developmental growth	9	0.0342282	FBgn0004644, FBgn0000723, FBgn0041191, FBgn0003380, FBgn0003659, FBgn0035049, FBgn0000479, FBgn0033159, FBgn0001075	0.364455
GO:0048878	chemical homeostasis	8	0.0350499	FBgn0039536, FBgn0022355, FBgn0003380, FBgn0039061, FBgn0039081, FBgn0061515, FBgn0026439, FBgn0011661	0.369322
GO:0010604	positive regulation of macromolecule metabolic process	13	0.0357096	FBgn0005630, FBgn0014018, FBgn0010356, FBgn0001981, FBgn0001276, FBgn0015014, FBgn0003165, FBgn0001180, FBgn0033782, FBgn0037657, FBgn0043364, FBgn0000212, FBgn0040071	0.372739
GO:0007265	Ras protein signal transduction	5	0.0362212	FBgn0028487, FBgn0001965, FBgn0014001, FBgn0024555, FBgn0024277	0.374869
GO:0006631	fatty acid metabolic process	7	0.0375039	FBgn0051522, FBgn0032603, FBgn0034145, FBgn0037534, FBgn0040001, FBgn0030485, FBgn0027348	0.383241
GO:0006357	regulation of transcription from RNA polymerase II promoter	16	0.0375947	FBgn0015664, FBgn0005630, FBgn0014018, FBgn0010356, FBgn0004896, FBgn0001981, FBgn0001276, FBgn0015014, FBgn0026262, FBgn0004644, FBgn0003339, FBgn0003345, FBgn0000018, FBgn0002522, FBgn0004510, FBgn0036761	0.381856
GO:0050793	regulation of developmental process	23	0.0392227	FBgn0086384, FBgn0013759, FBgn0027515, FBgn0002736, FBgn0001981, FBgn0001250, FBgn0021760, FBgn0003165, FBgn0001075, FBgn0024277, FBgn0013733, FBgn0086899, FBgn0004595, FBgn0001180, FBgn0000014, FBgn0000723, FBgn0002526, FBgn0016081, FBgn0016917, FBgn0004435, FBgn0014001, FBgn0001965, FBgn0002789	0.39271
GO:0034641	cellular nitrogen compound metabolic process	80	0.0392715	FBgn0000179, FBgn0002914, FBgn0015664, FBgn0036734, FBgn0001276, FBgn0001981, FBgn0017577, FBgn0034012, FBgn0003165, FBgn0032515, FBgn0028662, FBgn0042696, FBgn0039066, FBgn0038344, FBgn0027784, FBgn0002522, FBgn0016917, FBgn0000479, FBgn0003129, FBgn0037540, FBgn0051739, FBgn0034878, FBgn0000629, FBgn0034067, FBgn0014018, FBgn0000246, FBgn0004896, FBgn0015014, FBgn0028554, FBgn0039867, FBgn00112…	0.390971
GO:0051252	regulation of RNA metabolic process	43	0.0404457	FBgn0015664, FBgn0000179, FBgn0002914, FBgn0001276, FBgn0001981, FBgn0034012, FBgn0052532, FBgn0003165, FBgn0042696, FBgn0026262, FBgn0004644, FBgn0003339, FBgn0011758, FBgn0037445, FBgn0002522, FBgn0016917, FBgn0030477, FBgn0005630, FBgn0004101, FBgn0000629, FBgn0010356, FBgn0014018, FBgn0005658, FBgn0015014, FBgn0004896, FBgn0261109, FBgn0020912, FBgn0011236, FBgn0004595, FBgn0039182, FBgn00358…	0.397988
GO:0035215	genital disc development	5	0.0407397	FBgn0014135, FBgn0000014, FBgn0004644, FBgn0001981, FBgn0011236	0.398134
GO:0007494	midgut development	5	0.0407397	FBgn0003339, FBgn0011723, FBgn0000014, FBgn0002522, FBgn0001250	0.398134
GO:0001709	cell fate determination	12	0.0408801	FBgn0011674, FBgn0011723, FBgn0000014, FBgn0016917, FBgn0002522, FBgn0015014, FBgn0001981, FBgn0003165, FBgn0013733, FBgn0004595, FBgn0001180, FBgn0026320	0.397107
GO:0009987	cellular process	267	0.0413416	FBgn0250876, FBgn0000346, FBgn0036546, FBgn0034012, FBgn0003165, FBgn0001075, FBgn0028662, FBgn0042696, FBgn0087005, FBgn0027783, FBgn0027784, FBgn0030662, FBgn0037540, FBgn0022355, FBgn0013759, FBgn0000629, FBgn0004034, FBgn0035290, FBgn0259246, FBgn0034568, FBgn0259240, FBgn0260945, FBgn0033548, FBgn0033021, FBgn0027515, FBgn0028541, FBgn0033159, FBgn0039081, FBgn0052380, FBgn0024277, FBgn00116…	0.398524
GO:0060255	regulation of macromolecule metabolic process	65	0.0419439	FBgn0000179, FBgn0002914, FBgn0015664, FBgn0001276, FBgn0001981, FBgn0052532, FBgn0034012, FBgn0011277, FBgn0003165, FBgn0011837, FBgn0032515, FBgn0042696, FBgn0003339, FBgn0039066, FBgn0002522, FBgn0016917, FBgn0037445, FBgn0003129, FBgn0030477, FBgn0053822, FBgn0037540, FBgn0000629, FBgn0005658, FBgn0014018, FBgn0015014, FBgn0004896, FBgn0011236, FBgn0039260, FBgn0004595, FBgn0011723, FBgn00337…	0.400974
GO:0016056	rhodopsin mediated signaling pathway	4	0.0432839	FBgn0000120, FBgn0001263, FBgn0004435, FBgn0011661	0.408822
GO:0031325	positive regulation of cellular metabolic process	14	0.0441098	FBgn0005630, FBgn0010356, FBgn0014018, FBgn0001981, FBgn0001276, FBgn0015014, FBgn0003165, FBgn0001180, FBgn0022787, FBgn0033782, FBgn0037657, FBgn0043364, FBgn0000212, FBgn0040071	0.412762
GO:0007427	epithelial cell migration, open tracheal system	5	0.0455634	FBgn0014135, FBgn0004644, FBgn0001250, FBgn0001981, FBgn0001180	0.421107
GO:0048103	somatic stem cell division	5	0.0455634	FBgn0011674, FBgn0004644, FBgn0016917, FBgn0001981, FBgn0020278	0.421107
GO:0010631	epithelial cell migration	5	0.0455634	FBgn0014135, FBgn0004644, FBgn0001250, FBgn0001981, FBgn0001180	0.421107
GO:0016192	vesicle-mediated transport	27	0.0468686	FBgn0026597, FBgn0028541, FBgn0000346, FBgn0033159, FBgn0036875, FBgn0005586, FBgn0004649, FBgn0086707, FBgn0087005, FBgn0011693, FBgn0032167, FBgn0027605, FBgn0053653, FBgn0051064, FBgn0086384, FBgn0013759, FBgn0032250, FBgn0002566, FBgn0024555, FBgn0011236, FBgn0004595, FBgn0040281, FBgn0000120, FBgn0000242, FBgn0053547, FBgn0000212, FBgn0030230	0.428206
GO:0009582	detection of abiotic stimulus	7	0.0472157	FBgn0002937, FBgn0000120, FBgn0003380, FBgn0001263, FBgn0003250, FBgn0004435, FBgn0030670	0.428527
GO:0016044	membrane organization	23	0.0472987	FBgn0086384, FBgn0026597, FBgn0051064, FBgn0029870, FBgn0028541, FBgn0000346, FBgn0032250, FBgn0036875, FBgn0033159, FBgn0004649, FBgn0024555, FBgn0011236, FBgn0004595, FBgn0086707, FBgn0087005, FBgn0011693, FBgn0032167, FBgn0000120, FBgn0031702, FBgn0027605, FBgn0000242, FBgn0000212, FBgn0030230	0.42702
GO:0006355	regulation of transcription, DNA-dependent	39	0.0475623	FBgn0015664, FBgn0000179, FBgn0002914, FBgn0001981, FBgn0001276, FBgn0034012, FBgn0052532, FBgn0003165, FBgn0042696, FBgn0026262, FBgn0003339, FBgn0004644, FBgn0011758, FBgn0037445, FBgn0002522, FBgn0016917, FBgn0030477, FBgn0005630, FBgn0004101, FBgn0000629, FBgn0010356, FBgn0005658, FBgn0014018, FBgn0015014, FBgn0004896, FBgn0261109, FBgn0020912, FBgn0011236, FBgn0004595, FBgn0000014, FBgn00117…	0.426772
GO:0009893	positive regulation of metabolic process	14	0.0478474	FBgn0005630, FBgn0010356, FBgn0014018, FBgn0001981, FBgn0001276, FBgn0015014, FBgn0003165, FBgn0001180, FBgn0022787, FBgn0033782, FBgn0037657, FBgn0043364, FBgn0000212, FBgn0040071	0.426674
GO:0007610	behavior	29	0.0495641	FBgn0000258, FBgn0250876, FBgn0000422, FBgn0001981, FBgn0086370, FBgn0003165, FBgn0053207, FBgn0004644, FBgn0002526, FBgn0011695, FBgn0027108, FBgn0000479, FBgn0086384, FBgn0014135, FBgn0005630, FBgn0013759, FBgn0040726, FBgn0259481, FBgn0002567, FBgn0004595, FBgn0010473, FBgn0004034, FBgn0003380, FBgn0004652, FBgn0259246, FBgn0005654, FBgn0000242, FBgn0023179, FBgn0011661	0.436227
GO:0003008	system process	36	0.049774	FBgn0011293, FBgn0250876, FBgn0000422, FBgn0000346, FBgn0086370, FBgn0003165, FBgn0005586, FBgn0016672, FBgn0053207, FBgn0052683, FBgn0002526, FBgn0031702, FBgn0011758, FBgn0003250, FBgn0000479, FBgn0004435, FBgn0014001, FBgn0026439, FBgn0053653, FBgn0000313, FBgn0005630, FBgn0013759, FBgn0001263, FBgn0005634, FBgn0040726, FBgn0052255, FBgn0259481, FBgn0002567, FBgn0039928, FBgn0004595, FBgn00001…	0.435577
