# Supplementary material for: Sociogenomics of Cooperation and Conflict during Colony Founding in the Fire Ant Solenopsis invicta
Source: PLoS Genet. 2013 Aug 8;9(8):e1003633. doi: 10.1371/journal.pgen.1003633 (PMC3738511; doi:10.1371/journal.pgen.1003633)
Supplement: Table S10 — Quantitative real-time PCR validation of expression levels of genes of interest from experiment 1: gene lists and primers' sequences. (XLSX) [file pgen.1003633.s017.xlsx]

## Sheet: Supp Tbl 10
Quantitative real-time PCR validation of expression levels of genes of interest from Experiment 1: gene lists and primers' sequences
				Primer_sequences
Gene_name	Symbol	biological_function	flybase	Forward_primer	Reverse_primer
I'm not dead yet	Indy	determination of adult life span	FBgn0036816	CGAAAGCGAAAAACCTCTTG	CAGGCCGGAATTCTCAATAA
Superoxide dismutase 2 (Mn)	Sod2	determination of adult life span	FBgn0010213	TGCTGCTCTTACGAAGCAAA	ATAAGACCGGTTGTGGCTTG
Death related ced-3/Nedd2-like protein	Dredd	defense response to Gram-negative bacterium	FBgn0020381	AAACACGACACGGAACAAGA	CAAATAGCCCTTTCGATTGC
Semaphorin-5c	Sema-5c	olfactory behavior	FBgn0250876	CGCATAATGATGTCGAGGAA	ATCTGGAGCGCCTGTAGTGT
Merlin	Mer	olfactory behavior	FBgn0086384	AACGGCATTGGGATTGAATA	TGTTCATGCGAGTTTTCTGC
without children	woc	ecdysone biosynthetic process	FBgn0010328	AGATCCCAAATATCGCAACG	TGGATACACAGGCCAACAAA
		neurogenesis
infertile crescent	ifc	fatty acid biosynthetic process	FBgn0001941	GCCACGCGACGTAAAATAAT	GCATGTCCAAAGGCAAGATT
Putative fatty acyl-CoA reductase CG5065	CG5065	N/A	FBgn0034145	CATATTTTTCCAGCGGTGCT	TCGCAATTGGAACAATCAAA
kayak	kay	JNK cascade; response to wounding; wound healing; antimicrobial humoral response	FBgn0001297	GTTCGGTGTAGGTCCGCTTA	GCGACGCAAATGTGTAATTG
		ovarian follicle cell migration
broad	br	oogenesis	FBgn0000210	GGATGTTCACACGACACAGG	GACTTTCCTTCGCACTTTGC
		response to ecdysone
		response to symbiont
Btk family kinase at 29A	Btk29A	oogenesis	FBgn0003502	CAGTCCAAATAAACGCAGCA	ATGGACCACGTCCTCTTGTC
		determination of adult life span
fruitless	fru	mating behavior; sex determination	FBgn0004652	GCAGTCCGTATTTCGAGAGC	GCATTTGTCCTCCGTCTTGT
		aggressive behavior
desat1	desat1	regulation of lipid metabolic process	FBgn0086687	TGCTGCTAGCATTCATGAGC	AACGGTTGGCATAACAAAGC
ribosomial protein 9	Rp-9	housekeeping gene		GTGACGATCTTTCGGCATGG	TTGGAGAAGACCGACGGAAT
ribosomial protein 37	Rp-37	housekeeping gene		GTGAAGGCAAAGAGGAGGAAGA	TCTTGAATTTGCGGCGTACA
