# Supplementary material for: Sociogenomics of Cooperation and Conflict during Colony Founding in the Fire Ant Solenopsis invicta
Source: PLoS Genet. 2013 Aug 8;9(8):e1003633. doi: 10.1371/journal.pgen.1003633 (PMC3738511; doi:10.1371/journal.pgen.1003633)
Supplement: Table S11 — Experiment 2: significantly differentially regulated transcripts (P<0.1). (XLSX) [file pgen.1003633.s018.xlsx]

## Sheet: Supp Tbl 11
Experiment 2: significantly differentially regulated transcripts (P<0.1)
				mean expression (estimate)
Probe_name	Gene_name	Flybase_ID	Dmel_ortholog	win/win	win/los	los/los	los/win
EWGM_SinvM_contig05548	SINVlc3_021360	FBgn0010622	lethal (2) 06496	0.587973	0.800358	1.06505	0.648773
EWGM_SinvM_contig07853	SI2.2.0_06386	FBgn0035575	Dmel_CG7509	-0.660592	-0.510359	-0.885049	-0.389259
EWGM_SinvM_contig08493	SINVlc3_010744	FBgn0035607	Dmel_CG4835	1.07104	1.99495	2.09722	1.73106
EWGM_SinvM_contig09220	SINVlc3_030945	FBgn0033958	Dmel_CG12858	0.990173	2.00617	0.734908	1.25701
EWGM_SinvM_contig108279	SINVlc3_011653	FBgn0010808	lethal (3) 03670	3.20086	3.70388	4.04985	3.24079
EWGM_SinvM_contig10952	SINVlc3_025141	FBgn0000064	Aldolase	-0.611431	-0.69635	-0.371039	-0.522118
EWGM_SinvM_contig109698	SINVlc3_011627	FBgn0038145	DnaJ-like-2	4.75466	4.80578	5.29602	4.76501
EWGM_SinvM_contig109891	SI2.2.0_14628	FBgn0030976	Dmel_CG7378	-0.0840796	0.586776	0.74552	0.161983
EWGM_SinvM_contig15902	SINVlc3_033702	FBgn0026083	Dmel_CG4857	3.46656	4.31569	4.01421	4.16428
EWGM_SinvM_contig18987	SI2.2.0_02959	FBgn0003651	seven up	-0.749843	0.0521829	-0.519864	-0.212788
EWGM_SinvM_contig20974	SINVlc3_015685	FBgn0016983	smallminded	0.865205	0.881959	0.809224	1.12686
EWGM_SinvM_contig23291	SINVlc3_030111	FBgn0031252	Ribonuclease H2 subunit A	1.01358	1.67366	1.64917	1.13559
EWGM_SinvM_contig25522	SINVlc3_027272	FBgn0050118	Dmel_CG30118	-0.00788725	0.599833	0.46721	0.198837
EWGM_SinvM_contig30923	SINVlc3_021127	FBgn0037473	Dmel_CG10068	0.263683	0.412593	0.782128	0.294812
EWGM_SinvM_contig36924	SI2.2.0_07876	FBgn0000163	bazooka	1.39856	1.71851	1.95818	1.71406
EWGM_SinvM_contig47432	SI2.2.0_00076	FBgn0004896	forkhead domain 59A	1.32264	0.101898	0.919211	0.442305
EWGM_SinvM_contig55417	SI2.2.0_14351	FBgn0037491	Dmel_CG1227	0.963284	1.78687	1.8742	1.48178
EWGM_SinvM_contig61507	SINVlc3_027208	FBgn0053822	Histone H1	3.30413	3.79011	3.14331	3.8472
EWGM_SinvM_contig62655	SINVlc3_035797	FBgn0037739	Dmel_CG12948	0.736429	-0.179884	0.173049	-0.063535
EWGM_SinvM_contig64989	SINVlc3_031809	FBgn0011693	Photoreceptor dehydrogenase	1.48384	2.08368	1.63357	2.32969
EWGM_SinvM_contig67444	SINVlc3_029596	FBgn0020306	domino; small non-messenger RNA 184	3.38707	3.57455	4.16417	3.51619
EWGM_SinvM_contig67770	SI2.2.0_01164	FBgn0031995	Probable phosphorylase b kinase regulatory subunit beta	0.117893	-0.785125	-0.410587	-0.540467
EWGM_SinvM_contig68064	SINVlc3_024145	FBgn0250819	Dmel_CG33521	0.870201	1.30405	1.29762	1.49982
EWGM_SinvM_contig68530	SI2.2.0_10333	FBgn0003345	scalloped	0.336842	-0.56853	-0.306105	-0.243007
EWGM_SinvM_contig70641	SI2.2.0_09508	FBgn0013672	ATP synthase subunit a	1.80894	2.75186	2.41657	3.76612
EWGM_SinvM_contig70924	SINVlc3_005065	FBgn0011586	enhancer of rudimentary	3.38484	3.24446	4.01152	2.75583
EWGM_SinvM_contig72114	SINVlc3_008014	FBgn0053544	Vitamin-K epoxide reductase	0.427421	0.790007	0.925902	0.572573
EWGM_SinvM_contig73098	SI2.2.0_05355	FBgn0011693	Photoreceptor dehydrogenase	0.775694	0.687209	0.241358	0.973936
EWGM_SinvM_contig78251	SINVlc3_007301	FBgn0041706	Dmel_CG3253	0.273966	1.26083	0.461397	0.770045
EWGM_SinvM_contig78976	SINVlc3_007254	FBgn0037299	Dmel_CG1115	1.67737	1.98245	2.16591	1.90795
EWGM_SinvM_contig82177	SINVlc3_029778	FBgn0040080	rapsynoid	1.7014	1.64201	2.15319	1.64343
EWGM_SinvM_contig87563	SI2.2.0_02976	FBgn0013675	Cytochrome c oxidase subunit 2	3.49592	3.17275	3.78797	2.5832
EWGM_SinvM_contig89472	SI2.2.0_01401	FBgn0030500	Dmel_CG9938	-0.0447541	-0.399017	-0.368797	-0.631632
EWGM_SinvM_contig94492	SINVlc3_041893	FBgn0043002	mutagen-sensitive 201	0.978801	1.05208	1.29115	1.03746
EWGM_SinvM_contig95245	SINVlc3_040701	FBgn0083977	Dmel_CG34141	0.550793	1.2481	1.37696	1.03363
EWGM_SinvM_contig97549	SI2.2.0_13108	FBgn0032250	LIN1-like protein	0.161956	-0.506823	-0.405273	-0.336896
EWGM_SinvM_contig99163	SI2.2.0_04270	FBgn0033810	UPF0587 protein CG4646	3.34495	4.02197	3.35954	3.82136
EWGM_SinvR_contig00535	SINVlc3_011642	FBgn0039175	Probable phenylalanyl-tRNA synthetase beta chain	4.411	5.13762	5.11733	4.90192
EWGM_SinvR_isotig00024	SINVlc3_007876	FBgn0003721	Tropomyosin 1	4.45513	5.0455	4.49431	4.93483
EWGM_SinvR_isotig00076	SINVlc3_031414	FBgn0028985	Serine protease inhibitor 4	1.60047	1.79818	2.51227	1.98294
EWGM_SinvR_isotig00228	SINVlc3_023272	FBgn0040890	Transmembrane protein 167 homolog	0.525401	0.488771	0.968698	0.684171
EWGM_SinvR_isotig00245	SINVlc3_024325	FBgn0035917	Dmel_CG6416	2.34564	3.47898	2.72688	3.02692
EWGM_SinvR_isotig00247	SINVlc3_024325	FBgn0035917	Dmel_CG6416	2.36853	3.39383	2.78263	3.10842
EWGM_SinvR_isotig00249	SINVlc3_024326	FBgn0035911	Dmel_CG6638	0.875389	1.54886	1.60107	1.50142
EWGM_SinvR_isotig00511	SI2.2.0_11655	FBgn0030101	Dmel_CG12118	3.60699	4.18682	4.04043	4.08003
EWGM_SinvR_isotig00518	SI2.2.0_09906	FBgn0036825	Ribosomal protein L26	5.75742	5.87225	5.59327	5.9822
EWGM_SinvR_isotig00713	SINVlc3_039206	FBgn0031692	Troponin C at 25D	0.787716	2.18573	3.11944	2.46388
EWGM_SinvR_isotig00863	SINVlc3_015701	FBgn0038257	Senescence marker protein-30	0.429794	1.23306	1.22614	0.8162
EWGM_SinvR_isotig01094	SINVlc3_042539	FBgn0052095	Dmel_CG32095	-0.0805206	0.321311	0.522342	-0.0720011
EWGM_SinvR_isotig01147	SINVlc3_014734	FBgn0000667	alpha actinin	4.20455	4.6036	4.88861	4.46433
EWGM_SinvR_isotig01432	SINVlc3_013332	FBgn0033912	Ribosomal protein S23	0.65121	0.969808	1.1751	0.847433
EWGM_SinvR_isotig01458	SI2.2.0_02804	FBgn0027085	Leucyl-tRNA synthetase	0.985278	1.36645	1.49786	1.19781
EWGM_SinvR_isotig01570	SINVlc3_007920	FBgn0035438	Glutathione peroxidase	4.52561	5.01225	5.08389	4.84557
EWGM_SinvR_isotig01595	SINVlc3_015961	FBgn0002121	lethal (2) giant larvae	2.19718	2.44929	2.90905	2.43394
EWGM_SinvR_isotig01637	SI2.2.0_80076	FBgn0037697	Probable maleylacetoacetate isomerase 2	2.73587	3.19165	2.42794	3.09606
EWGM_SinvR_isotig01655	SINVlc3_024274	FBgn0083919	Z band alternatively spliced PDZ-motif protein	-0.605639	-0.879067	-0.890747	-0.957496
EWGM_SinvR_isotig01682	SINVlc3_032572	FBgn0086906	sallimus	-0.283272	-0.52464	-0.254148	-0.522634
EWGM_SinvR_isotig01749	SINVlc3_042614	FBgn0015221	Ferritin 2 light chain homologue	-0.222661	0.264885	0.296678	-0.176164
EWGM_SinvR_isotig02019	SINVlc3_034461	FBgn0036115	Dmel_CG6327	2.92317	3.18739	3.45194	3.03616
EWGM_SinvR_isotig02076	SI2.2.0_05499	FBgn0030555	F box and leucine-rich-repeat gene 4	-0.207797	0.0531783	0.192465	-0.0374601
EWGM_SinvR_isotig02267	SI2.2.0_04912	FBgn0029843	Neprilysin 1	0.565233	1.4176	1.38128	1.61764
EWGM_SinvR_isotig02282	SI2.2.0_13268	FBgn0040001	Dmel_CG17374	-0.670634	0.28918	0.212815	-0.117264
EWGM_SinvR_isotig02310	SI2.2.0_03852	FBgn0039111	PTEN-like phosphatase	-0.287822	0.140958	0.259276	-0.0433912
EWGM_SinvR_isotig02420	SINVlc3_027266	FBgn0003870	tramtrack	3.85029	4.32896	4.49529	4.26077
EWGM_SinvR_isotig02674	SINVlc3_025271	FBgn0034051	Myelodysplasia/myeloid leukemia factor	3.48703	3.70457	3.83465	3.75996
EWGM_SinvR_isotig02840	SI2.2.0_09471	FBgn0035679	Dmel_CG10467	1.81252	2.55352	1.88822	2.35653
EWGM_SinvR_isotig02846	SI2.2.0_06385	FBgn0010704	lethal (2) s5379	1.10378	1.49318	1.5187	1.45911
EWGM_SinvR_isotig03161	SINVlc3_012969	FBgn0038454	Dmel_CG10324	1.45857	1.63192	2.09247	1.43772
EWGM_SinvR_isotig03223	SI2.2.0_00853	FBgn0036515	Dmel_CG12304	3.69061	4.1556	3.89445	4.30115
EWGM_SinvR_isotig03318	SINVlc3_013030	FBgn0000404	Cyclin A	-0.579295	-0.868427	-0.790569	-0.924128
EWGM_SinvR_isotig03403	SINVlc3_012401	FBgn0031759	little imaginal discs	3.0219	3.19371	3.55974	3.17576
EWGM_SinvR_isotig03428	SINVlc3_018971	FBgn0014467	Cyclic-AMP response element binding protein B at 17A	1.77783	2.27777	2.63696	2.03069
EWGM_SinvR_isotig03680	SINVlc3_011639	FBgn0027341	Glutamine:fructose-6-phosphate aminotransferase 1	1.61559	2.32929	2.27764	1.98792
EWGM_SinvR_isotig03894	SI2.2.0_00797	FBgn0032382	Dmel_CG14935	0.00983992	0.987342	0.383833	-0.0649395
EWGM_SinvR_isotig03931	SI2.2.0_12250	FBgn0038617	Dmel_CG12333	2.71546	3.48633	3.2597	3.10391
EWGM_SinvR_isotig03985	SINVlc3_019784	FBgn0034275	Dmel_CG5002	0.896092	2.17486	1.37156	1.86932
EWGM_SinvR_isotig03993	SI2.2.0_13811	FBgn0032790	Dmel_CG10194	1.15397	1.98414	1.53333	1.72973
EWGM_SinvR_isotig04034	SI2.2.0_12270	FBgn0010333	Ras-related protein Rac1	-0.537794	-0.926999	-0.871119	-0.959422
EWGM_SinvR_isotig04056	SI2.2.0_09539	FBgn0002174	lethal (2) tumorous imaginal discs	4.08044	4.79503	4.2717	4.65776
EWGM_SinvR_isotig04057	SINVlc3_025041	FBgn0002174	lethal (2) tumorous imaginal discs	4.05418	4.59262	4.48919	4.63235
EWGM_SinvR_isotig04208	SI2.2.0_05345	FBgn0259144	suppressor of white-apricot	3.11267	3.27197	4.0255	3.45623
EWGM_SinvR_isotig04210	SI2.2.0_05345	FBgn0259144	suppressor of white-apricot	3.07232	3.31823	4.11484	3.47881
EWGM_SinvR_isotig04322	SI2.2.0_05446	FBgn0035232	Dmel_CG12099	5.18335	5.65965	5.49898	5.61242
EWGM_SinvR_isotig04437	SINVlc3_029003	FBgn0029821	Dmel_CG4020	2.85755	4.11536	4.50694	4.06873
EWGM_SinvR_isotig04455	SINVlc3_023868	FBgn0023171	ribonuclease H1	-0.68703	-0.717947	-0.361366	-0.673335
EWGM_SinvR_isotig05037	SINVlc3_027661	FBgn0031229	Dmel_CG3436	0.427554	0.00335317	0.687599	0.499471
EWGM_SinvR_isotig05131	SINVlc3_017372	FBgn0034568	Dmel_CG3216	0.794081	0.928648	0.605032	1.19285
EWGM_SinvR_isotig05135	SINVlc3_008023	FBgn0038183	Protein BCCIP homolog	-0.525116	-0.333584	0.0150603	-0.460591
EWGM_SinvR_isotig05159	SINVlc3_011649	FBgn0023441	fusilli	-0.595856	-0.906854	-0.879743	-0.711082
EWGM_SinvR_isotig05255	SINVlc3_028578	FBgn0010551	lethal (2) 03709	3.82187	4.3285	4.24817	4.17154
EWGM_SinvR_isotig05345	SINVlc3_030256	FBgn0032229	ATP-dependent Clp protease proteolytic subunit	3.08741	3.25039	3.70484	3.17664
EWGM_SinvR_isotig05349	SINVlc3_022938	FBgn0038074	Dmel_CG6188	1.93027	3.80221	3.08486	2.83296
EWGM_SinvR_isotig05421	SI2.2.0_05765	FBgn0028665	V-type proton ATPase subunit d 1	0.187771	1.09402	-0.410778	-0.0213805
EWGM_SinvR_isotig05594	SINVlc3_023287	FBgn0027844	Carbonic anhydrase 1	3.35316	4.66616	4.12918	4.16568
EWGM_SinvR_isotig05765	SI2.2.0_16539	FBgn0040294	Plenty of SH3s	0.171725	-0.37026	-0.0827565	-0.285223
EWGM_SinvR_isotig05836	SINVlc3_034913	FBgn0025682	supercoiling factor	2.93036	3.49749	3.33712	3.58091
EWGM_SinvR_isotig05849	SINVlc3_026754	FBgn0028399	Dmel_CG4672	0.226316	0.609116	0.589699	0.218674
EWGM_SinvR_isotig05854	SI2.2.0_12154	FBgn0046296	Differentially expressed in FDCP 8 homolog	2.12187	2.61483	2.09165	2.75893
EWGM_SinvR_isotig05875	SI2.2.0_09962	FBgn0039620	Dmel_CG1443	3.15564	4.23935	4.68199	3.86457
EWGM_SinvR_isotig05985	SI2.2.0_05846	FBgn0051229	Mitochondrial import inner membrane translocase subunit Tim22	-0.625367	-0.657007	-0.349715	-0.663157
EWGM_SinvR_isotig05990	SINVlc3_023625	FBgn0032847	TBP-associated factor 13	-0.668917	-1.02384	-0.848582	-0.753
EWGM_SinvR_isotig06088	SINVlc3_018127	FBgn0034166	Dmel_CG6472	-0.0796733	-0.432384	-0.359482	-0.495745
EWGM_SinvR_isotig06150	SI2.2.0_03889	FBgn0010520	Bekka	2.60961	2.78733	3.21444	2.56485
EWGM_SinvR_isotig06151	SI2.2.0_03889	FBgn0010520	Bekka	2.69664	2.80742	3.24369	2.70389
EWGM_SinvR_isotig06326	SI2.2.0_05809	FBgn0028737	Elongation factor 1 beta	5.00746	5.26602	5.15486	5.45448
EWGM_SinvR_isotig06342	SINVlc3_031680	FBgn0037249	Eukaryotic translation initiation factor 3 subunit A	0.42852	0.554439	0.936823	0.442415
EWGM_SinvR_isotig06362	SINVlc3_018519	FBgn0001942	Eukaryotic initiation factor 4a	3.79527	4.35131	4.33957	4.18318
EWGM_SinvR_isotig06430	SI2.2.0_12920	FBgn0036188	Dmel_CG7339	2.92391	3.18803	3.50073	3.14696
EWGM_SinvR_isotig06467	SI2.2.0_15097	FBgn0014010	Rab-protein 5	-0.456807	-0.292615	-0.0287539	-0.352771
EWGM_SinvR_isotig06482	SINVlc3_038286	FBgn0036616	TPPP family protein CG4893	0.701436	1.16644	1.00254	0.888347
EWGM_SinvR_isotig06521	SI2.2.0_07496	FBgn0034638	Dmel_CG10433	4.11961	4.81212	3.38337	4.64065
EWGM_SinvR_isotig06547	SI2.2.0_04048	FBgn0031360	Dmel_CG31937	4.305	5.11821	4.79077	4.91487
EWGM_SinvR_isotig06692	SINVlc3_026929	FBgn0034145	Putative fatty acyl-CoA reductase CG5065	2.23413	2.92433	3.23183	2.56332
EWGM_SinvR_isotig06710	SINVlc3_012480	FBgn0017590	klingon	3.44369	3.82702	3.97922	3.76272
EWGM_SinvR_isotig06728	SINVlc3_022107	FBgn0036134	Dmel_CG11799	4.01267	4.80817	4.61698	4.86076
EWGM_SinvR_isotig06746	SI2.2.0_04230	FBgn0027086	Isoleucyl-tRNA synthetase	2.60043	2.95633	3.24982	2.97353
EWGM_SinvR_isotig07043	SINVlc3_014803	FBgn0028572	quick-to-court	1.33328	1.53999	1.83113	1.54207
EWGM_SinvR_isotig07115	SINVlc3_018981	FBgn0033391	Dmel_CG8026	2.896	3.48043	3.68749	3.29795
EWGM_SinvR_isotig07127	SINVlc3_033041	FBgn0034266	Dmel_CG4975	0.237081	0.749669	0.700192	0.479466
EWGM_SinvR_isotig07136	SINVlc3_032534	FBgn0005536	Myosin binding subunit	3.47872	3.73791	4.06451	3.54975
EWGM_SinvR_isotig07151	SINVlc3_025741	FBgn0038774	Dmel_CG5023	-0.400504	0.159528	-0.228268	-0.298218
EWGM_SinvR_isotig07163	SINVlc3_022631	FBgn0004828	Histone H3.3B; Histone H3.3A	4.98844	4.93062	5.16977	5.07487
EWGM_SinvR_isotig07178	SI2.2.0_04203	FBgn0250862	radish	0.624302	0.623141	-0.0122708	0.786826
EWGM_SinvR_isotig07253	SI2.2.0_14362	FBgn0036291	UPF0459 protein CG10681	0.630856	1.29514	0.830287	1.09599
EWGM_SinvR_isotig07277	SI2.2.0_80000	FBgn0036317	Dmel_CG10948	2.6361	3.42447	3.37261	3.31135
EWGM_SinvR_isotig07416	SI2.2.0_03933	FBgn0038570	Dmel_CG7217; Dmel_CG7215	4.22807	4.66551	4.94985	4.75924
EWGM_SinvR_isotig07440	SI2.2.0_16031	FBgn0024846	Mitogen-activated protein kinase 14B	2.77889	3.23123	2.93156	3.16293
EWGM_SinvR_isotig07509	SI2.2.0_14930	FBgn0033085	Dmel_CG15908	-0.133001	-0.597568	-0.322895	-0.398828
EWGM_SinvR_isotig07536	SINVlc3_019815	FBgn0033597	Cuticular protein 47Ea	0.157413	0.948905	0.546029	1.23349
EWGM_SinvR_isotig07589	SINVlc3_012801	FBgn0037777	Dmel_CG11722	1.13937	1.4382	1.84566	0.842068
EWGM_SinvR_isotig07730	SINVlc3_030511	FBgn0027508	Dmel_CG4719	3.42044	3.94371	4.09796	3.84068
EWGM_SinvR_isotig07788	SINVlc3_021387	FBgn0033782	sugarbabe	0.355546	0.508104	0.393695	0.639135
EWGM_SinvR_isotig07790	SINVlc3_007884	FBgn0032340	Enhancer of mRNA-decapping protein 4 homolog	2.4775	2.54795	3.03102	2.70082
EWGM_SinvR_isotig07812	SINVlc3_034733	FBgn0037551	ADP-ribosylation factor-like protein 8	0.281398	0.306952	0.987449	0.426431
EWGM_SinvR_isotig07852	SINVlc3_037416	FBgn0031799	Dmel_CG9493	-0.0387192	0.367981	-0.064548	0.0182472
EWGM_SinvR_isotig07873	SINVlc3_023600	FBgn0026787	Sodium/hydrogen exchanger	1.84325	2.37746	2.75636	2.241
EWGM_SinvR_isotig07889	SI2.2.0_03477	FBgn0033095	Dmel_CG3409	0.733225	1.4281	1.17217	1.30485
EWGM_SinvR_isotig07950	SINVlc3_021794	FBgn0029881	Dmel_CG3973	1.4816	1.86058	1.89064	1.85428
EWGM_SinvR_isotig08018	SINVlc3_011672	FBgn0036875	Dmel_CG9449	-0.35306	0.128176	-0.0440145	0.0400672
EWGM_SinvR_isotig08084	SI2.2.0_07583	FBgn0032191	Dmel_CG5734	-0.576833	-0.322301	-0.22274	-0.391216
EWGM_SinvR_isotig08096	SI2.2.0_09003	FBgn0036397	UPF0171 protein CG8783	-0.120627	0.222013	0.409218	0.405789
EWGM_SinvR_isotig08200	SI2.2.0_05204	FBgn0030007	Probable phenylalanyl-tRNA synthetase alpha chain	2.61103	2.96893	3.03595	2.99975
EWGM_SinvR_isotig08248	SINVlc3_009848	FBgn0031735	Dmel_CG11029	-0.796404	0.0330858	0.0583711	-0.128803
EWGM_SinvR_isotig08315	SI2.2.0_03419	FBgn0030011	Dmel_CG10763	2.31665	2.77682	2.26977	2.71357
EWGM_SinvR_isotig08415	SI2.2.0_10072	FBgn0004057	Zwischenferment	0.752691	1.28214	0.57871	1.12878
EWGM_SinvR_isotig08461	SI2.2.0_16413	FBgn0000808	gastrulation-defective	0.33829	0.965733	0.944171	1.01445
EWGM_SinvR_isotig08463	SINVlc3_007079	FBgn0035848	Dmel_CG7979	1.01636	1.56561	1.15741	1.2887
EWGM_SinvR_isotig08465	SINVlc3_028415	FBgn0030887	Dmel_CG6867	1.00736	1.82496	1.31776	1.44715
EWGM_SinvR_isotig08483	SI2.2.0_07993	FBgn0027619	Eukaryotic translation initiation factor 3 subunit J	3.85877	4.60115	4.30104	4.38423
EWGM_SinvR_isotig08489	SINVlc3_042504	FBgn0034497	Dmel_CG9090	0.904537	0.837783	1.15608	0.827145
EWGM_SinvR_isotig08522	SINVlc3_036137	FBgn0036623	Dmel_CG4729	-0.0431267	0.586137	0.233461	0.23076
EWGM_SinvR_isotig08561	SI2.2.0_00462	FBgn0011741	Actin-related protein 13E	1.91082	2.06558	2.35634	1.94942
EWGM_SinvR_isotig08567	SI2.2.0_13944	FBgn0036020	Dmel_CG8336	1.81516	2.21921	1.98467	2.0586
EWGM_SinvR_isotig08568	SI2.2.0_13944	FBgn0036020	Dmel_CG8336	1.80583	2.19436	2.10361	2.11256
EWGM_SinvR_isotig08645	SI2.2.0_80063	FBgn0051915	Glycosyltransferase 25 family member	0.188969	0.584874	0.387254	0.481419
EWGM_SinvR_isotig08651	SI2.2.0_14560	FBgn0050022	Dmel_CG30022	1.19845	2.15828	1.54139	1.48254
EWGM_SinvR_isotig08678	SI2.2.0_11329	FBgn0000227	Blastoderm-specific gene 25A	1.46307	1.73192	1.47684	1.69302
EWGM_SinvR_isotig08728	SI2.2.0_10590	FBgn0020545	Probable serine hydrolase	2.44754	3.12344	3.37321	2.85223
EWGM_SinvR_isotig08774	SI2.2.0_01433	FBgn0033196	Dmel_CG1358	3.11388	3.28965	2.43916	3.44634
EWGM_SinvR_isotig08876	SINVlc3_020697	FBgn0027526	Dmel_CG6697	2.40396	2.67583	2.57144	2.61411
EWGM_SinvR_isotig08926	SI2.2.0_12942	FBgn0031183	Solute carrier family 35 member E1 homolog	0.273341	-1.02939	-0.992882	-0.920048
EWGM_SinvR_isotig08951	SINVlc3_011729	FBgn0030239	Probable 6-phosphogluconolactonase	2.78089	3.45355	3.19781	3.33696
EWGM_SinvR_isotig08993	SINVlc3_040288	FBgn0027498	LanC-like protein 3 homolog	1.373	1.124	1.46215	1.65513
EWGM_SinvR_isotig09163	SI2.2.0_10208	FBgn0026060	Multiple inositol polyphosphate phosphatase 2	1.98627	2.2121	2.58689	2.16276
EWGM_SinvR_isotig09178	SI2.2.0_02949	FBgn0026562	Dmel_CG6378	2.14319	2.85929	1.56167	2.41613
EWGM_SinvR_isotig09181	SINVlc3_015025	FBgn0026170	Dmel_CG4494	3.92321	4.35782	4.47766	4.18891
EWGM_SinvR_isotig09182	SINVlc3_015025	FBgn0026170	Dmel_CG4494	3.99585	4.131	4.34435	4.16177
EWGM_SinvR_isotig09218	SI2.2.0_15999	FBgn0051232	kokopelli	2.24089	2.67226	2.30513	2.65833
EWGM_SinvR_isotig09236	SINVlc3_024679	FBgn0038396	Dmel_CG5013	-0.576569	-0.343276	-0.405462	-0.661828
EWGM_SinvR_isotig09330	SI2.2.0_03492	FBgn0003279	Ribosomal protein L4	5.68415	5.86243	5.59907	5.97004
EWGM_SinvR_isotig09578	SI2.2.0_06408	FBgn0038642	Dmel_CG7709	1.25299	2.40315	2.68306	1.58597
EWGM_SinvR_isotig09768	SINVlc3_042147	FBgn0027571	Dmel_CG3523	1.13635	2.58544	1.78271	2.17697
EWGM_SinvR_isotig09818	SINVlc3_012498	FBgn0010265	Ribosomal protein S13	5.66708	5.80242	5.58111	5.97033
EWGM_SinvR_isotig09909	SINVlc3_042741	FBgn0028841	juvenile hormone acid methyltransferase	0.566716	1.63141	1.94404	1.2146
EWGM_SinvR_isotig10203	SINVlc3_023487	FBgn0053519	Dmel_CG33519	3.29254	4.31242	3.87172	4.18129
EWGM_SinvR_isotig10217	SINVlc3_007335	FBgn0016930	smell impaired 35A	1.99587	2.43068	2.83135	2.46176
EWGM_SinvR_isotig10219	SINVlc3_011089	FBgn0027835	Dodeca-satellite-binding protein 1	3.92523	4.36645	4.72003	4.17155
EWGM_SinvR_isotig10249	SINVlc3_027007	FBgn0028978	tribbles	2.78849	3.27145	3.7631	3.33236
EWGM_SinvR_isotig10299	SINVlc3_017288	FBgn0002989	okra	0.639902	0.947547	1.37149	0.84672
EWGM_SinvR_isotig10311	SINVlc3_025471	FBgn0014037	Dmel_CG32217	1.92055	0.554685	1.1203	1.08545
EWGM_SinvR_isotig10345	SINVlc3_037333	FBgn0031020	Dmel_CG12202	2.9726	3.20816	3.5959	3.22837
EWGM_SinvR_isotig10361	SINVlc3_010231	FBgn0261360	Guanylyl cyclase at 76C	2.88136	2.98058	3.46006	3.0657
EWGM_SinvR_isotig10421	SINVlc3_011652	FBgn0033109	Dmel_CG9446	-0.467414	-0.54444	-0.826418	-0.806753
EWGM_SinvR_isotig10439	SINVlc3_021797	FBgn0086911	rugose	-0.640025	-0.373812	-0.414402	-0.621019
EWGM_SinvR_isotig10584	SINVlc3_022978	FBgn0031634	Dmel_CG15627	4.89482	5.17466	5.35766	5.29638
EWGM_SinvR_isotig10608	SINVlc3_031047	FBgn0021760	chromosome bows	2.09303	2.8314	2.94999	2.63426
EWGM_SinvR_isotig10616	SINVlc3_033895	FBgn0044823	CDC42 small effector protein homolog	-0.199541	0.140201	0.420009	0.0523605
EWGM_SinvR_isotig10646	SINVlc3_000126	FBgn0027562	Dmel_CG10345	0.365136	-0.610647	-0.288502	-0.162651
EWGM_SinvR_isotig10793	SINVlc3_037121	FBgn0024315	Putative inorganic phosphate cotransporter	2.4538	2.75009	3.29962	2.26921
EWGM_SinvR_isotig10868	SI2.2.0_00583	FBgn0016070	smaug	2.3251	2.14104	1.96768	2.64209
EWGM_SinvR_isotig10926	SI2.2.0_08694	FBgn0043364	cabut	-0.460757	-0.788693	-0.817773	-0.861163
EWGM_SinvR_isotig10932	SINVlc3_018666	FBgn0002022	Catecholamines up	2.21498	2.32772	2.64733	2.05914
EWGM_SinvR_isotig11006	SINVlc3_017680	FBgn0030228	Dmel_CG1826	1.14923	1.38856	1.64203	1.43742
EWGM_SinvR_isotig11026	SINVlc3_033983	FBgn0032698	Protein TIPIN homolog	0.318277	0.435014	0.762254	0.367498
EWGM_SinvR_isotig11084	SINVlc3_012977	FBgn0015000	beta subunit of type I geranylgeranyl transferase	1.12958	1.47864	1.74019	1.31054
EWGM_SinvR_isotig11136	SINVlc3_019343	FBgn0003392	shibere	1.3192	1.57901	1.94922	1.56684
EWGM_SinvR_isotig11203	SI2.2.0_07708	FBgn0029711	Dmel_CG17592	0.91633	0.981543	1.44294	1.14047
EWGM_SinvR_isotig11264	SI2.2.0_03032	FBgn0036816	I'm not dead yet	1.08131	2.41471	2.0995	2.04142
EWGM_SinvR_isotig11308	SI2.2.0_11860	FBgn0020309	crooked legs	4.15182	4.64456	4.53156	4.6086
EWGM_SinvR_isotig11326	SINVlc3_010838	FBgn0039160	Dmel_CG5510	2.2374	2.30086	2.49922	2.13981
EWGM_SinvR_isotig11472	SINVlc3_041179	FBgn0040239	Dmel_CG4867	3.36394	3.99433	3.77064	3.70471
EWGM_SinvR_isotig11487	SINVlc3_014733	FBgn0030931	Dmel_CG6318	0.694582	1.26044	1.40035	1.01262
EWGM_SinvR_isotig11807	SI2.2.0_02622	FBgn0039126	Putative OPA3-like protein CG13603	2.60126	2.94865	2.99013	3.08714
EWGM_SinvR_isotig11973	SINVlc3_011156	FBgn0004167	karst	2.98537	3.05914	3.46237	2.89769
EWGM_SinvR_isotig11987	SINVlc3_036442	FBgn0001124	Glutamate oxaloacetate transaminase 1	1.38756	1.83865	1.60142	1.90486
EWGM_SinvR_isotig12036	SI2.2.0_10886	FBgn0085188	Dmel_CG34159	4.24329	4.66851	4.46159	4.75871
EWGM_SinvR_isotig12115	SINVlc3_027361	FBgn0044510	mitochondrial ribosomal protein S5	3.41178	3.95217	3.88552	3.69132
EWGM_SinvR_isotig12318	SI2.2.0_05744	FBgn0038974	Dmel_CG5377	0.9419	1.66766	1.07086	1.40621
EWGM_SinvR_isotig12352	SI2.2.0_05393	FBgn0051223	Dmel_CG31223	1.76958	2.24398	2.16915	2.29437
EWGM_SinvR_isotig12358	SINVlc3_012406	FBgn0032408	Probable ribosome production factor 1	2.91446	3.14015	3.66271	3.07916
EWGM_SinvR_isotig12419	SINVlc3_020843	FBgn0031146	Dmel_CG15449	4.18418	4.76489	4.14204	4.50214
EWGM_SinvR_isotig12421	SI2.2.0_15095	FBgn0034583	Dmel_CG10527	0.815548	1.59145	0.848861	1.12354
EWGM_SinvR_isotig12462	SI2.2.0_12545	FBgn0001149	Glutathione S transferase D1	4.04902	4.92531	4.55005	4.9412
EWGM_SinvR_isotig12492	SINVlc3_025709	FBgn0002789	Muscle protein 20	5.28586	5.54841	5.72677	5.76964
EWGM_SinvR_isotig12634	SI2.2.0_80053	FBgn0038986	Dmel_CG5278	0.748216	1.9831	2.3285	1.47177
EWGM_SinvR_isotig12636	SI2.2.0_03444	FBgn0030467	Dmel_CG1764	0.848032	1.15902	0.740897	1.14067
EWGM_SinvR_isotig12701	SI2.2.0_13970	FBgn0028398	TBP-associated factor 10	3.53681	3.86816	4.19198	3.82692
EWGM_SinvR_isotig12711	SINVlc3_014753	FBgn0036173	Mitochondrial import inner membrane translocase subunit TIM14	1.60721	2.02842	2.25629	1.95831
EWGM_SinvR_isotig12811	SI2.2.0_03134	FBgn0038056	Dmel_CG5961	3.31782	3.84234	3.52729	3.83461
EWGM_SinvR_isotig12866	SINVlc3_022590	FBgn0050122	Dmel_CG30122	2.90454	3.31432	3.5301	3.15422
EWGM_SinvR_isotig12896	SI2.2.0_05637	FBgn0036210	Dmel_CG14130	1.76366	2.44053	2.26985	2.24753
EWGM_SinvR_isotig12904	SINVlc3_041610	FBgn0034788	Dmel_CG13532	1.11056	1.64698	0.97975	1.51292
EWGM_SinvR_isotig12929	SI2.2.0_12721	FBgn0033786	Dmel_CG3884	2.80554	1.00584	1.68366	1.59085
EWGM_SinvR_isotig13418	SI2.2.0_14119	FBgn0038359	Dmel_CG5614	1.63951	1.83254	2.19353	1.77895
EWGM_SinvR_isotig13468	SI2.2.0_07531	FBgn0000644	Follicle cell protein 3C	3.47418	3.40699	1.84068	4.17235
EWGM_SinvR_isotig13480	SI2.2.0_13035	FBgn0032921	M-phase phosphoprotein 6	0.934968	1.26316	1.42499	0.864941
EWGM_SinvR_isotig13883	SINVlc3_019533	FBgn0016119	ATPase coupling factor 6	4.06021	4.27384	4.75985	4.23757
EWGM_SinvR_isotig14325	SINVlc3_012408	FBgn0039904	Host cell factor	-0.49381	-0.936018	-0.848161	-0.914155
EWGM_SinvR_isotig14329	SINVlc3_034037	FBgn0003388	shade	1.83668	2.72772	2.34083	2.4871
EWGM_SinvR_isotig14357	SI2.2.0_08740	FBgn0033199	Dmel_CG17985	0.619086	1.1854	1.04511	1.00825
EWGM_SinvR_isotig14420	SINVlc3_012153	FBgn0034172	Dmel_CG6665	0.243129	0.873285	0.937031	0.67849
EWGM_SinvR_isotig14430	SINVlc3_039121	FBgn0030354	Regulator of nonsense transcripts 1 homolog	3.84928	4.33281	4.93142	4.33794
EWGM_SinvR_isotig14478	SINVlc3_013706	FBgn0036974	eukaryotic release factor 1	3.26167	3.54517	4.00222	3.60908
EWGM_SinvR_isotig14492	SI2.2.0_00977	FBgn0053969	Dmel_CG33969	1.22932	1.71261	2.20054	1.59042
EWGM_SinvR_isotig14501	SINVlc3_007974	FBgn0001205	HMG Coenzyme A reductase	0.302017	0.32875	0.847023	0.323165
EWGM_SinvR_isotig14506	SI2.2.0_10533	FBgn0259680	Protein kinase C delta	1.15721	1.94812	1.60632	1.54129
EWGM_SinvR_isotig14540	SINVlc3_029505	FBgn0027582	Dmel_CG6230	2.1175	2.48596	2.73288	2.30793
EWGM_SinvR_isotig14568	SI2.2.0_05606	FBgn0028992	Dmel_CG5851	-0.0860235	0.0975172	0.322335	0.00823375
EWGM_SinvR_isotig14571	SINVlc3_020423	FBgn0015239	Hormone-receptor-like in 78	2.41848	2.5635	2.86819	2.28914
EWGM_SinvR_isotig14580	SINVlc3_010295	FBgn0011768	Formaldehyde dehydrogenase	2.17613	2.8089	2.72737	2.57592
EWGM_SinvR_isotig14593	SINVlc3_013292	FBgn0024947	Dmel_CG3059	1.8241	2.59909	2.45125	2.16529
EWGM_SinvR_isotig14611	SINVlc3_021936	FBgn0261014	Transitional endoplasmic reticulum ATPase TER94	2.89896	2.80946	3.20684	3.03796
EWGM_SinvR_isotig14626	SINVlc3_015419	FBgn0261283	Helix loop helix protein 106	2.98732	3.64265	3.41645	3.45247
EWGM_SinvR_isotig14629	SINVlc3_009799	FBgn0038475	Dmel_CG3962	2.28319	2.64252	2.96924	2.58869
EWGM_SinvR_isotig14643	SINVlc3_009468	FBgn0032643	Dmel_CG6453	-0.552207	-0.282553	-0.120835	-0.351945
EWGM_SinvR_isotig14649	SINVlc3_031714	FBgn0019886	LETM1 and EF-hand domain-containing protein anon-60Da, mitochondrial	1.62955	1.93427	2.41119	1.89725
EWGM_SinvR_isotig14680	SINVlc3_008041	FBgn0032923	Dmel_CG9248	1.73746	1.91398	2.48311	1.65135
EWGM_SinvR_isotig14697	SINVlc3_010242	FBgn0034418	Dmel_CG15118	0.102699	0.206269	0.479182	0.184312
EWGM_SinvR_isotig14716	SINVlc3_010328	FBgn0033028	Dmel_CG11665	4.41547	4.7161	5.17556	4.71357
EWGM_SinvR_isotig14739	SINVlc3_012460	FBgn0034223	Dmel_CG6522	-0.537813	-0.589524	-0.228663	-0.675884
EWGM_SinvR_isotig14740	SI2.2.0_03493	FBgn0037470	Dmel_CG1091	1.62983	1.74478	2.1034	1.62014
EWGM_SinvR_isotig14777	SINVlc3_040701	FBgn0083977	Dmel_CG34141	0.536802	1.21322	1.17879	0.9438
EWGM_SinvR_isotig14806	SINVlc3_034719	FBgn0039908	Dmel_CG11533	0.338187	1.17434	0.551707	0.811789
EWGM_SinvR_isotig14815	SI2.2.0_80253	FBgn0032618	Dmel_CG31743; Dmel_CG34313	2.37102	2.91644	2.66672	2.86451
EWGM_SinvR_isotig14872	SI2.2.0_16346	FBgn0052533	Dmel_CG32533	1.87603	2.23338	2.52939	2.13044
EWGM_SinvR_isotig14958	SI2.2.0_03097	FBgn0033915	Dmel_CG8485	-0.539386	-0.935535	-0.902884	-0.812396
EWGM_SinvR_isotig14962	SINVlc3_019315	FBgn0034005	Integrin alpha-PS4	1.77247	2.29337	2.3881	1.84342
EWGM_SinvR_isotig15030	SINVlc3_007851	FBgn0034271	Dmel_CG4996	-0.618168	-0.70676	-0.189118	-0.47291
EWGM_SinvR_isotig15032	SINVlc3_023002	FBgn0029176	Elongation factor 1-gamma	0.402665	-0.601715	0.301871	-0.320153
EWGM_SinvR_isotig15040	SINVlc3_040497	FBgn0012034	Acetyl Coenzyme A synthase	2.19513	2.78766	2.82858	2.56992
EWGM_SinvR_isotig15047	SINVlc3_009044	FBgn0031745	Dmel_CG8965	2.35423	2.91253	3.15499	2.69459
EWGM_SinvR_isotig15106	SI2.2.0_12798	FBgn0015546	spellchecker1	2.55346	2.86021	3.21585	2.8661
EWGM_SinvR_isotig15132	SINVlc3_008565	FBgn0038407	Dmel_CG6126	2.55337	3.12729	2.43279	3.55008
EWGM_SinvR_isotig15140	SINVlc3_011684	FBgn0036121	Dmel_CG6310	2.01972	2.57189	2.36041	2.45299
EWGM_SinvR_isotig15150	SI2.2.0_09069	FBgn0026255	Dmel_CG8681	0.542717	1.22545	1.14605	0.861139
EWGM_SinvR_isotig15155	SI2.2.0_80476	FBgn0040344	Dmel_CG3711	-0.441479	-0.89496	-0.977841	-0.849912
EWGM_SinvR_isotig15194	SI2.2.0_11269	FBgn0039734	ADAM 17-like protease	0.439343	0.691102	0.591382	0.924229
EWGM_SinvR_isotig15241	SI2.2.0_03336	FBgn0035914	Dmel_CG6282	2.59723	0.781725	1.40233	1.28299
EWGM_SinvR_isotig15334	SI2.2.0_09486	FBgn0037301	Dmel_CG12005	2.09861	2.20255	2.72182	2.17206
EWGM_SinvR_isotig15338	SINVlc3_010749	FBgn0001220	Heat shock protein cognate 5	3.55769	3.83701	3.90883	3.76473
EWGM_SinvR_isotig15399	SI2.2.0_06415	FBgn0036702	Dmel_CG6512	3.05176	3.57125	3.40671	3.45041
EWGM_SinvR_isotig15417	SI2.2.0_13943	FBgn0038588	Dmel_CG7156	-0.729967	-0.718741	-0.473276	-0.594824
EWGM_SinvR_isotig15435	SINVlc3_039527	FBgn0014340	males absent on the first	2.13606	2.55479	2.68346	2.56525
EWGM_SinvR_isotig15465	SINVlc3_026356	FBgn0082585	sprite	0.697485	0.922868	1.31072	0.971403
EWGM_SinvR_isotig15521	SINVlc3_028307	FBgn0038412	Zinc/iron regulated transporter-related protein 3	1.7901	2.70923	1.93694	3.16361
EWGM_SinvR_isotig15541	SINVlc3_007281	FBgn0030086	Dmel_CG7033	2.64273	2.81575	3.05539	2.78768
EWGM_SinvR_isotig15575	SI2.2.0_16367	FBgn0034089	Dmel_CG8446	2.54157	3.21338	2.1462	2.91195
EWGM_SinvR_isotig15586	SINVlc3_019557	FBgn0014189	Helicase at 25E	0.416288	0.368932	0.674256	0.413679
EWGM_SinvR_isotig15706	SI2.2.0_09366	FBgn0033426	Dmel_CG1814	-0.649829	-0.829458	-0.304755	-0.821601
EWGM_SinvR_isotig15749	SINVlc3_032150	FBgn0028671	Dmel_CG1709	3.94111	4.41695	4.31237	4.46118
EWGM_SinvR_isotig15750	SINVlc3_007237	FBgn0020370	tripeptidyl-peptidase II	0.0494783	0.218665	0.484212	0.211312
EWGM_SinvR_isotig15760	SI2.2.0_08090	FBgn0022942	cap binding protein 80	2.12504	2.38302	2.74546	2.21521
EWGM_SinvR_isotig15775	SI2.2.0_04608	FBgn0066101	Dmel_CG31094	2.12574	2.94487	2.6594	2.72376
EWGM_SinvR_isotig15800	SI2.2.0_10778	FBgn0033919	Dmel_CG8547	2.48505	3.32236	2.94093	3.19258
EWGM_SinvR_isotig15805	SI2.2.0_06839	FBgn0038304	Dmel_CG12241	0.143838	0.338622	0.435187	0.0891263
EWGM_SinvR_isotig15819	SINVlc3_022076	FBgn0025879	Tissue inhibitor of metalloproteases	2.85608	3.50868	3.01819	3.17805
EWGM_SinvR_isotig15830	SINVlc3_018143	FBgn0031310	Dmel_CG4764	0.00659842	-0.0326772	0.308763	0.053953
EWGM_SinvR_isotig15836	SINVlc3_011523	FBgn0025885	Inositol-3-phosphate synthase	1.8855	2.3586	2.84094	2.28394
EWGM_SinvR_isotig15851	SINVlc3_008024	FBgn0027868	Dmel_CG6743	-0.807265	-0.837848	-0.682707	-0.592241
EWGM_SinvR_isotig15873	SINVlc3_020988	FBgn0015834	Eukaryotic translation initiation factor 3 subunit I	2.73299	3.08708	3.38045	3.01364
EWGM_SinvR_isotig15874	SINVlc3_029011	FBgn0040069	Vanin-like protein 1	1.85427	1.76417	2.6552	1.75289
EWGM_SinvR_isotig15914	SINVlc3_017016	FBgn0010803	Tryptophanyl-tRNA synthetase	2.62202	2.67772	2.91674	2.63357
EWGM_SinvR_isotig15932	SI2.2.0_10096	FBgn0032700	Dmel_CG10338	0.775703	0.966762	1.11413	0.699755
EWGM_SinvR_isotig15961	SINVlc3_025269	FBgn0031050	Dmel_CG12235	1.09242	1.1039	1.38441	1.101
EWGM_SinvR_isotig15966	SINVlc3_013295	FBgn0034068	caspar	-0.622684	-0.816166	-0.935822	-0.968696
EWGM_SinvR_isotig16065	SI2.2.0_00261	FBgn0025595	Gonadotropin-releasing hormone receptor	0.421868	0.933065	-0.278499	0.623541
EWGM_SinvR_isotig16124	SI2.2.0_09819	FBgn0031633	Dmel_CG2976	-0.793108	-0.98926	-0.58965	-0.983151
EWGM_SinvR_isotig16167	SI2.2.0_07768	FBgn0028622	lethal (2) 05510	0.0279337	0.54228	0.167177	0.0513485
EWGM_SinvR_isotig16174	SI2.2.0_01158	FBgn0030321	Dmel_CG1703	3.88779	4.61212	4.21455	4.44948
EWGM_SinvR_isotig16224	SI2.2.0_07682	FBgn0015527	penguin	2.45789	2.73605	2.92492	2.72347
EWGM_SinvR_isotig16231	SINVlc3_013366	FBgn0031681	polypeptide GalNAc transferase 5	0.8164	1.61011	0.796508	1.13736
EWGM_SinvR_isotig16342	SI2.2.0_16292	FBgn0033265	Dmel_CG8710	0.459158	-0.615894	-0.461865	-0.35872
EWGM_SinvR_isotig16381	SI2.2.0_15644	FBgn0032846	Dmel_CG10721	2.0803	2.54921	2.273	2.65695
EWGM_SinvR_isotig16396	SINVlc3_007225	FBgn0026630	nessy	0.557618	1.02447	0.543538	0.826508
EWGM_SinvR_isotig16424	SI2.2.0_08056	FBgn0050345	Dmel_CG30345	2.70024	3.24542	2.67397	3.1458
EWGM_SinvR_isotig16430	SINVlc3_013360	FBgn0086356	tumbleweed	3.67953	4.19322	4.06298	4.06223
EWGM_SinvR_isotig16432	SI2.2.0_01622	FBgn0010247	Poly-(ADP-ribose) polymerase	3.0949	3.40052	3.07093	3.25185
EWGM_SinvR_isotig16504	SI2.2.0_12286	FBgn0037660	Dmel_CG18005	3.19178	3.90607	3.50501	3.68635
EWGM_SinvR_isotig16552	SINVlc3_006183	FBgn0010356	TBP-associated factor 5	0.319377	-0.27898	-0.12111	-0.257195
EWGM_SinvR_isotig16566	SI2.2.0_80165	FBgn0038337	Dmel_CG6125	0.610382	0.803419	0.572813	0.974654
EWGM_SinvR_isotig16573	SI2.2.0_02533	FBgn0036762	Dihydrolipoyl dehydrogenase	3.85783	4.64304	4.13229	4.41701
EWGM_SinvR_isotig16576	SINVlc3_018507	FBgn0033178	Dmel_CG11127	2.24079	2.69624	2.92571	2.52262
EWGM_SinvR_isotig16582	SINVlc3_007313	FBgn0030882	Glutathione Synthetase	1.53905	1.65971	1.84447	1.26321
EWGM_SinvR_isotig16592	SI2.2.0_09262	FBgn0034704	Dmel_CG6758	3.24079	3.73196	3.86876	3.6254
EWGM_SinvR_isotig16609	SI2.2.0_08349	FBgn0036752	Adenosine deaminase-related growth factor A	1.04633	1.61611	2.2887	1.4756
EWGM_SinvR_isotig16724	SI2.2.0_14829	FBgn0037574	Coenzyme Q biosynthesis protein 2	0.0957405	-0.827632	-0.809688	-0.611134
EWGM_SinvR_isotig16725	SINVlc3_010748	FBgn0032685	Dmel_CG10211	0.387024	0.830909	0.65054	0.423918
EWGM_SinvR_isotig16753	SI2.2.0_03988	FBgn0037057	Dmel_CG10512	1.26121	1.43371	0.567127	1.89761
EWGM_SinvR_isotig16782	SINVlc3_034096	FBgn0004650	female sterile (1) Nasrat	0.0449994	-0.131741	0.30478	-0.113387
EWGM_SinvR_isotig16860	SINVlc3_014301	FBgn0020307	defective proventriculus	0.663213	1.11277	0.632248	1.02032
EWGM_SinvR_isotig17019	SINVlc3_025895	FBgn0036433	Dmel_CG9628	3.09409	3.82567	3.22213	3.7304
EWGM_SinvR_isotig17021	SI2.2.0_11970	FBgn0053257	Dmel_CG33257	0.918328	1.67707	1.26691	1.65986
EWGM_SinvR_isotig17029	SI2.2.0_05090	FBgn0036337	Dmel_CG11255	3.62809	4.47793	3.95708	4.3943
EWGM_SinvR_isotig17034	SINVlc3_009500	FBgn0034500	Dmel_CG11200	3.16747	3.62017	3.21173	3.56834
EWGM_SinvR_isotig17062	SI2.2.0_06746	FBgn0037288	Dmel_CG14661	-0.676302	0.00665225	-0.0547556	-0.365648
EWGM_SinvR_isotig17104	SI2.2.0_11082	FBgn0037942	Dmel_CG14721	0.966887	1.43287	0.923213	1.36924
EWGM_SinvR_isotig17108	SI2.2.0_08363	FBgn0040251	Dmel_CG6658	0.3383	1.65849	0.781425	1.66312
EWGM_SinvR_isotig17151	SI2.2.0_01830	FBgn0260960	Dmel_CG3971	1.5596	1.9109	1.45241	1.75094
EWGM_SinvR_isotig17229	SINVlc3_022963	FBgn0034911	Transporter	0.831994	1.17309	0.5549	1.24058
EWGM_SinvR_isotig17238	SI2.2.0_03197	FBgn0038545	Dmel_CG7713	1.46231	1.85181	1.30194	1.85766
EWGM_SinvR_isotig17253	SI2.2.0_06880	FBgn0037288	Dmel_CG14661	-0.157883	0.930079	0.253163	0.320175
EWGM_SinvR_isotig17284	SI2.2.0_11234	FBgn0028325	lethal (1) G0334	4.17577	4.76414	4.39149	4.96905
EWGM_SinvR_isotig17319	SI2.2.0_09876	FBgn0030969	Dmel_CG7288	1.87341	2.26978	2.45976	2.16222
EWGM_SinvR_isotig17323	SINVlc3_039607	FBgn0036301	Dmel_CG4069	2.76088	3.41924	3.17424	3.4289
EWGM_SinvR_isotig17358	SI2.2.0_14599	FBgn0036262	Dmel_CG6910	3.48476	4.6518	3.86586	4.62385
EWGM_SinvR_isotig17377	SI2.2.0_08690	FBgn0030061	Uncharacterized protein CG1785	3.26216	3.55378	3.97455	3.5118
EWGM_SinvR_isotig17411	SI2.2.0_12703	FBgn0038395	Dmel_CG10407	1.96835	1.5896	0.787681	2.57427
EWGM_SinvR_isotig17469	SI2.2.0_11296	FBgn0010222	NAD-dependent methylenetetrahydrofolate dehydrogenase	2.97039	3.68751	3.94154	3.31164
EWGM_SinvR_isotig17490	SI2.2.0_02757	FBgn0260779	Glutamyl-tRNA(Gln) amidotransferase subunit A homolog	1.77298	2.52347	2.13744	2.19577
EWGM_SinvR_isotig17493	SINVlc3_025009	FBgn0029665	Dmel_CG14270	-0.381967	-0.140773	-0.0708645	-0.555361
EWGM_SinvR_isotig17511	SI2.2.0_05129	FBgn0037329	Dmel_CG12162	3.59821	4.27728	4.00557	4.25764
EWGM_SinvR_isotig17576	SI2.2.0_02267	FBgn0004432	Cyclophilin 1	5.56663	5.817	5.52986	5.84939
EWGM_SinvR_isotig17654	SI2.2.0_16125	FBgn0030793	Dmel_CG9125	0.307997	0.509924	1.04682	0.500975
EWGM_SinvR_isotig17697	SI2.2.0_03223	FBgn0033543	Dmel_CG12338	1.7458	2.25441	1.60344	2.29666
EWGM_SinvR_isotig17748	SINVlc3_011095	FBgn0086785	Dmel_CG10711	0.633458	1.15373	0.897861	0.83285
EWGM_SinvR_isotig17776	SI2.2.0_09234	FBgn0035328	Dmel_CG13804	2.17314	2.76295	1.74171	3.36343
EWGM_SinvR_isotig17868	SI2.2.0_01862	FBgn0038038	Dmel_CG5167	1.04515	1.67995	1.88903	1.44748
EWGM_SinvR_isotig17878	SINVlc3_000082	FBgn0036117	Dmel_CG6321	0.337482	1.14052	1.3511	0.863353
EWGM_SinvR_isotig17911	SINVlc3_021363	FBgn0037288	Dmel_CG14661	0.0864677	0.599017	0.426143	0.537401
EWGM_SinvR_isotig18150	SI2.2.0_04639	FBgn0025373	Farnesyl pyrophosphate synthase	-0.578552	-0.240295	-0.161451	-0.368607
EWGM_SinvR_isotig18212	SI2.2.0_09115	FBgn0033813	Dmel_CG12765	3.10267	3.80258	3.67498	3.63608
EWGM_SinvR_isotig18217	SI2.2.0_03193	FBgn0030465	Putative inositol monophosphatase 3	2.3425	2.76804	2.44923	2.75013
EWGM_SinvR_isotig18318	SINVlc3_007285	FBgn0031829	Dmel_CG9595	0.50351	0.687708	0.916157	0.485299
EWGM_SinvR_isotig18473	SI2.2.0_07685	FBgn0038692	Dmel_CG3773	-0.514507	-0.693258	-0.90934	-0.748172
EWGM_SinvR_isotig18498	SI2.2.0_03531	FBgn0037323	Dmel_CG2663	-0.873338	-0.100722	-0.609012	-0.760712
EWGM_SinvR_isotig18515	SINVlc3_024465	FBgn0026619	Tafazzin homolog	-0.279401	-0.766166	-0.736361	-0.737459
EWGM_SinvR_isotig18576	SINVlc3_025146	FBgn0039864	Dmel_CG11550	0.292078	1.18019	0.705334	0.857115
EWGM_SinvR_isotig18591	SI2.2.0_10835	FBgn0035233	Dmel_CG7864	2.5693	3.21234	2.95976	3.18469
EWGM_SinvR_isotig18646	SI2.2.0_15704	FBgn0030787	Dmel_CG9609	2.35296	2.76019	3.09569	2.6337
EWGM_SinvR_isotig18647	SINVlc3_039985	FBgn0002791	morula	0.373123	0.970324	1.23655	0.815363
EWGM_SinvR_isotig18653	SI2.2.0_16150	FBgn0032986	Dmel_CG3262	1.55807	2.2823	2.05184	2.28843
EWGM_SinvR_isotig18734	SI2.2.0_07900	FBgn0034364	Dmel_CG5493	3.71092	4.30334	2.90762	4.90379
EWGM_SinvR_isotig18818	SINVlc3_022627	FBgn0032516	Dmel_CG9293	1.88968	2.12174	1.97433	2.19222
EWGM_SinvR_isotig18852	SI2.2.0_01208	FBgn0261020	Dmel_CG7870	-0.598822	-0.783934	-0.857316	-0.833766
EWGM_SinvR_isotig18980	SI2.2.0_05374	FBgn0029853	Josephin-like protein	1.4783	1.57413	1.96926	1.45704
EWGM_SinvR_isotig18995	SI2.2.0_12349	FBgn0039664	Dmel_CG2006	1.01179	1.14315	1.43215	0.99119
EWGM_SinvR_isotig19018	SI2.2.0_07847	FBgn0036763	Dmel_CG7441	1.5016	1.87185	1.68599	1.87474
EWGM_SinvR_isotig19102	SINVlc3_026018	FBgn0030449	Ferritin 3 heavy chain homologue	2.49314	3.14162	2.97843	3.36822
EWGM_SinvR_isotig19195	SINVlc3_010179	FBgn0030092	frataxin homolog	2.47781	2.41489	2.98352	2.54148
EWGM_SinvR_isotig19297	SINVlc3_010809	FBgn0035164	Dmel_CG13901	3.09598	3.41775	3.59667	3.40106
EWGM_SinvR_isotig19533	SINVlc3_034913	FBgn0025682	supercoiling factor	3.4776	4.08766	3.84537	3.76757
EWGM_SinvR_isotig19577	SI2.2.0_02656	FBgn0011747	Ankyrin	0.473279	0.573881	0.48958	0.850681
EWGM_SinvR_isotig19631	SINVlc3_032163	FBgn0083986	Dmel_CG34150	2.29643	2.89894	2.64338	2.63294
EWGM_SinvR_isotig19755	SI2.2.0_02299	FBgn0010438	mitochondrial single stranded DNA-binding protein	2.53518	2.57296	3.21094	2.48561
EWGM_SinvR_isotig19896	SINVlc3_013362	FBgn0053635	Dmel_CG33635	1.35778	1.57546	1.98527	1.50809
EWGM_SinvR_isotig19960	SINVlc3_007988	FBgn0085468	Dmel_CG34439	4.10854	4.54373	4.68615	4.46527
EWGM_SinvR_isotig20026	SI2.2.0_00972	FBgn0031660	mitochondrial ribosomal protein L28	2.10028	2.29327	2.70257	2.26586
EWGM_SinvR_isotig20125	SINVlc3_001450	FBgn0036918	Probable prefoldin subunit 6	1.13339	1.73444	1.63211	1.61235
EWGM_SinvR_isotig20162	SINVlc3_011584	FBgn0032205	Dmel_CG4957	1.14188	1.33126	1.72052	1.26518
EWGM_SinvR_isotig20240	SI2.2.0_00497	FBgn0021856	lethal (2) k14505	-0.783234	-0.755813	-0.597961	-0.927311
EWGM_SinvR_isotig20510	SI2.2.0_05610	FBgn0032261	Dmel_CG6094	2.86894	3.471	3.33658	3.34728
EWGM_SinvR_isotig20706	SINVlc3_017781	FBgn0035243	Protein OPI10 homolog	0.500832	0.623176	0.400272	0.663685
EWGM_SinvR_isotig20725	SI2.2.0_14308	FBgn0034579	mitochondrial ribosomal protein L54	1.63641	1.94623	2.2328	1.83855
EWGM_SinvR_isotig20753	SI2.2.0_03381	FBgn0003714	technical knockout	2.16615	2.60292	2.80713	2.46632
EWGM_SinvR_isotig21107	SINVlc3_040296	FBgn0032720	mitochondrial ribosomal protein L13	0.81719	1.03945	1.15275	1.07557
EWGM_SinvR_isotig21135	SI2.2.0_01268	FBgn0052376	Dmel_CG32376	0.39929	0.694083	-0.00761825	0.198418
EWGM_SinvR_isotig21739	SINVlc3_011149	FBgn0014417	Dmel_CG13397	0.487886	0.784375	0.7981	0.833392
EWGM_SinvR_isotig21879	SI2.2.0_11469	FBgn0029167	Hemolectin	5.87305	5.56552	5.93368	5.83148
EWGM_SinvR_isotig21889	SI2.2.0_13011	FBgn0037028	Dmel_CG3618	-0.190751	-0.197488	0.0187517	-0.191057
EWGM_SinvR_isotig22184	SI2.2.0_09843	FBgn0034726	Dmel_CG11301	2.78402	3.33356	3.13539	3.26306
EWGM_SinvR_isotig22280	SINVlc3_013983	FBgn0086687	Dmel_CG5887	2.24926	3.49082	3.07507	3.17936
EWGM_SinvR_isotig22804	SI2.2.0_15988	FBgn0011695	Ejaculatory bulb protein III	-0.42624	0.62154	0.897437	0.240156
EWGM_SinvR_isotig23179	SI2.2.0_06972	FBgn0011281	Pheromone-binding protein-related protein 3	-0.453118	-0.77178	-0.820788	-0.662415
EWGM_SinvR_isotig24167	SI2.2.0_00610	FBgn0087005	Dmel_CG10233	-0.107829	0.226011	-0.373851	0.207852
EWGM_SinvR_isotig24415	SI2.2.0_03713	FBgn0039732	Dmel_CG7911; Dmel_CG15525	3.07581	3.45202	4.08992	3.36452
EWGM_SinvR_isotig25645	SI2.2.0_06126	FBgn0037097	Dmel_CG7181	4.73258	4.97872	5.28589	4.98811
GM_cdna_SI2.2.0_00168	SI2.2.0_00168	FBgn0027571	Dmel_CG3523	-0.719915	0.0738541	-0.5176	-0.119198
GM_cdna_SI2.2.0_00271	SI2.2.0_00271	FBgn0034070	Dmel_CG8403	-0.429571	-0.56374	-0.520613	-0.119751
GM_cdna_SI2.2.0_00308	SI2.2.0_00308	FBgn0032154	Dmel_CG5924	1.60664	1.85909	2.08641	1.77678
GM_cdna_SI2.2.0_00333	SI2.2.0_00333	FBgn0021765	scully	0.99306	0.793659	0.383661	1.53621
GM_cdna_SI2.2.0_00628	SI2.2.0_00628	FBgn0032818	GTP-binding protein 10 homolog	1.81853	2.38869	2.37047	2.23403
GM_cdna_SI2.2.0_00705	SI2.2.0_00705	FBgn0037529	mitochondrial ribosomal protein S9	2.04752	2.60822	2.32823	2.48994
GM_cdna_SI2.2.0_00781	SI2.2.0_00781	FBgn0033972	Dmel_CG12797	2.43464	3.17737	2.54181	2.95536
GM_cdna_SI2.2.0_00854	SI2.2.0_00854	FBgn0026722	Dmel_CG8730	1.6623	1.93384	2.19718	1.82882
GM_cdna_SI2.2.0_00891	SI2.2.0_00891	FBgn0042641	fringe connection	1.80098	2.43739	2.04294	2.24617
GM_cdna_SI2.2.0_00978	SI2.2.0_00978	FBgn0001624	discs large 1	0.572881	0.861738	0.408255	0.925787
GM_cdna_SI2.2.0_01008	SI2.2.0_01008	FBgn0033289	Dmel_CG2121	-0.327112	0.416359	0.216858	0.365488
GM_cdna_SI2.2.0_01128	SI2.2.0_01128	FBgn0024913	Activin-beta	0.70675	0.008454	-0.0712164	0.0689437
GM_cdna_SI2.2.0_01190	SI2.2.0_01190	FBgn0035295	Dmel_CG5690	1.54321	1.95878	2.40061	1.87933
GM_cdna_SI2.2.0_01311	SI2.2.0_01311	FBgn0032922	Dmel_CG9249	0.532599	1.00116	0.825729	1.27951
GM_cdna_SI2.2.0_01384	SI2.2.0_01384	FBgn0031971	Dmel_CG7224	3.55209	4.09291	3.66598	3.79205
GM_cdna_SI2.2.0_01414	SI2.2.0_01414	FBgn0039184	Dmel_CG6432	-0.373733	0.245941	-0.0272563	0.112214
GM_cdna_SI2.2.0_01444	SI2.2.0_01444	FBgn0015828	Transcription factor IIEalpha	2.45043	3.10338	2.81489	2.8375
GM_cdna_SI2.2.0_01728	SI2.2.0_01728	FBgn0036115	Dmel_CG6327	-0.594978	0.168717	-0.184162	-0.258273
GM_cdna_SI2.2.0_01858	SI2.2.0_01858	FBgn0040001	Dmel_CG17374	-0.505989	-0.0259958	0.0988493	-0.140089
GM_cdna_SI2.2.0_01859	SI2.2.0_01859	FBgn0038349	Dmel_CG6045	0.247604	1.0884	0.401913	0.950063
GM_cdna_SI2.2.0_01936	SI2.2.0_01936	FBgn0003515	scarlet	0.290211	0.214339	-0.0696921	0.900322
GM_cdna_SI2.2.0_01963	SI2.2.0_01963	FBgn0004378	Kinesin-like protein at 61F	-0.843252	-0.957382	-0.398438	-0.895796
GM_cdna_SI2.2.0_02043	SI2.2.0_02043	FBgn0039635	Dmel_CG11876	3.20278	3.63726	3.92076	3.62321
GM_cdna_SI2.2.0_02148	SI2.2.0_02148	FBgn0023477	Probable transaldolase; Transaldolase	1.95988	2.43405	1.90365	2.65344
GM_cdna_SI2.2.0_02182	SI2.2.0_02182	FBgn0033753	Probable cytochrome P450 301a1, mitochondrial	-0.0127866	0.00916164	-0.204725	0.684252
GM_cdna_SI2.2.0_02220	SI2.2.0_02220	FBgn0024222	immune response deficient 5	-0.162233	-0.328389	0.0155759	-0.263672
GM_cdna_SI2.2.0_02251	SI2.2.0_02251	FBgn0021742	Dmel_CG1567	-0.195649	-0.678364	-0.389914	-0.679476
GM_cdna_SI2.2.0_02258	SI2.2.0_02258	FBgn0039680	CAP-D2 condensin subunit	0.117275	0.645784	0.58533	0.785937
GM_cdna_SI2.2.0_02520	SI2.2.0_02520	FBgn0036206	Dmel_CG5964	0.340763	0.731234	0.802297	0.6421
GM_cdna_SI2.2.0_02615	SI2.2.0_02615	FBgn0051217	Dmel_CG31217	-0.23719	0.676266	0.562639	0.303236
GM_cdna_SI2.2.0_02666	SI2.2.0_02666	FBgn0024887	Dmel_CG5649	0.915103	1.33856	1.23215	1.21172
GM_cdna_SI2.2.0_02695	SI2.2.0_02695	FBgn0259220	Darkener of apricot	2.56634	3.09312	2.82552	3.03489
GM_cdna_SI2.2.0_03018	SI2.2.0_03018	FBgn0037801	Dmel_CG3999	0.854699	2.09915	1.42439	1.39508
GM_cdna_SI2.2.0_03131	SI2.2.0_03131	FBgn0041789	small non-messenger RNA 359; Paxillin	1.90565	2.35964	1.74152	2.18428
GM_cdna_SI2.2.0_03147	SI2.2.0_03147	FBgn0038934	Poly(A) RNA polymerase gld-2 homolog A	1.36156	1.47592	1.81901	1.48719
GM_cdna_SI2.2.0_03353	SI2.2.0_03353	FBgn0039883	Rho GTPase-activating protein 100F	-0.215453	-0.78099	-0.752291	-0.720523
GM_cdna_SI2.2.0_03406	SI2.2.0_03406	FBgn0052702	Dmel_CG32702	0.0165421	0.996946	-0.130636	0.0098215
GM_cdna_SI2.2.0_03566	SI2.2.0_03566	FBgn0034735	Dmel_CG4610	2.53734	3.09413	3.12134	2.94716
GM_cdna_SI2.2.0_03610	SI2.2.0_03610	FBgn0027375	homolog of RecQ	1.98356	2.51437	2.6069	2.31612
GM_cdna_SI2.2.0_03893	SI2.2.0_03893	FBgn0034485	Dmel_CG11099	1.40754	2.06736	1.83424	1.94122
GM_cdna_SI2.2.0_03903	SI2.2.0_03903	FBgn0000662	female lethal d	2.31139	2.93694	2.51015	2.60907
GM_cdna_SI2.2.0_03914	SI2.2.0_03914	FBgn0014006	Protein kinase at 92B	0.281424	0.873045	0.564542	0.532157
GM_cdna_SI2.2.0_04017	SI2.2.0_04017	FBgn0036908	Dmel_CG14103	-0.555875	-0.918968	-0.731782	-0.720484
GM_cdna_SI2.2.0_04106	SI2.2.0_04106	FBgn0004168	Serotonin receptor 1A	-0.563912	-0.933245	-0.897753	-0.718747
GM_cdna_SI2.2.0_04120	SI2.2.0_04120	FBgn0051522	Dmel_CG31522	0.418467	0.960037	0.614529	0.324926
GM_cdna_SI2.2.0_04146	SI2.2.0_04146	FBgn0032453	Dmel_CG6180	5.35859	5.60892	5.41302	5.81593
GM_cdna_SI2.2.0_04189	SI2.2.0_04189	FBgn0034008	Protein BAT4 homolog	0.728361	1.16616	1.10293	0.995015
GM_cdna_SI2.2.0_04921	SI2.2.0_04921	FBgn0028962	mitochondrial alanyl-tRNA synthetase	0.771902	1.16667	1.3748	1.1017
GM_cdna_SI2.2.0_04956	SI2.2.0_04956	FBgn0003483	spindle E	1.67984	0.540041	1.70288	1.29314
GM_cdna_SI2.2.0_05174	SI2.2.0_05174	FBgn0041789	small non-messenger RNA 359; Paxillin	3.46577	4.12363	3.86016	4.03627
GM_cdna_SI2.2.0_05397	SI2.2.0_05397	FBgn0051619	Dmel_CG31619	-0.411919	-0.562164	-0.761727	-0.745116
GM_cdna_SI2.2.0_05433	SI2.2.0_05433	FBgn0011020	Dmel_CG10061	2.25247	2.65404	3.07026	2.39637
GM_cdna_SI2.2.0_05478	SI2.2.0_05478	FBgn0031286	Dmel_CG3862	2.51221	3.02045	3.19923	3.00562
GM_cdna_SI2.2.0_05591	SI2.2.0_05591	FBgn0034142	Putative fatty acyl-CoA reductase CG8306	0.311574	0.510202	-0.0210951	0.408147
GM_cdna_SI2.2.0_05645	SI2.2.0_05645	FBgn0032236	mitochondrial ribosomal protein S7	0.943837	1.13468	1.44996	1.14695
GM_cdna_SI2.2.0_05661	SI2.2.0_05661	FBgn0003308	rosy	2.79618	3.41469	3.19454	3.3142
GM_cdna_SI2.2.0_05662	SI2.2.0_05662	FBgn0035166	Dmel_CG13902	0.407763	0.661872	1.03914	0.512483
GM_cdna_SI2.2.0_05694	SI2.2.0_05694	FBgn0031611	Dmel_CG17840	0.652988	0.623536	0.981339	0.750865
GM_cdna_SI2.2.0_05738	SI2.2.0_05738	FBgn0019968	Kinesin-73	-0.2027	-0.0685645	-0.273967	0.158822
GM_cdna_SI2.2.0_05788	SI2.2.0_05788	FBgn0031066	Dmel_CG14235	1.82938	2.50311	2.1233	2.35906
GM_cdna_SI2.2.0_05898	SI2.2.0_05898	FBgn0033159	Down syndrome cell adhesion molecule	-0.446973	-0.853344	-0.817938	-0.85016
GM_cdna_SI2.2.0_06395	SI2.2.0_06395	FBgn0261020	Dmel_CG7870	4.11933	4.60444	4.89425	4.58958
GM_cdna_SI2.2.0_06399	SI2.2.0_06399	FBgn0028573	pericardin	2.07865	1.39109	3.12501	1.9041
GM_cdna_SI2.2.0_06411	SI2.2.0_06411	FBgn0029128	Dmel_CG17131	-0.0276657	-0.163667	-0.241655	0.468148
GM_cdna_SI2.2.0_06506	SI2.2.0_06506	FBgn0010100	Aconitase	3.40045	4.25773	3.57331	3.96379
GM_cdna_SI2.2.0_06566	SI2.2.0_06566	FBgn0003382	shavenoid	-0.543069	-0.740439	-0.888991	-0.851544
GM_cdna_SI2.2.0_06714	SI2.2.0_06714	FBgn0039875	septin interacting protein 3	2.31109	2.67097	2.26751	2.8254
EWGM_SinvM_contig08875	SI2.2.0_07272	FBgn0261619		1.16423	1.66202	1.05835	1.45519
EWGM_SinvM_contig95908	SI2.2.0_13810	FBgn0261983		2.93547	3.45706	3.68267	3.31064
EWGM_SinvR_isotig00591	SINVlc3_041316	FBgn0262534		0.209454	0.710171	-0.0163882	0.78635
EWGM_SinvR_isotig01995	SINVlc3_029513	FBgn0262573		3.36005	3.69605	3.82651	3.79264
EWGM_SinvR_isotig03851	SINVlc3_028648	FBgn0261565		5.40157	5.76501	5.55337	5.66322
EWGM_SinvR_isotig07025	SI2.2.0_08984	FBgn0262081		2.20085	2.71352	2.47718	2.75432
EWGM_SinvR_isotig08166	SINVlc3_039654	FBgn0262534		0.708433	-0.304976	0.944027	-0.233409
EWGM_SinvR_isotig08565	SI2.2.0_03296	FBgn0261995		1.8732	2.71133	2.23562	2.39593
EWGM_SinvR_isotig08643	SI2.2.0_08812	FBgn0262599		3.09305	4.30037	3.4239	3.52361
EWGM_SinvR_isotig11378	SINVlc3_032039	FBgn0261548		2.57252	2.88773	3.50553	2.94025
EWGM_SinvR_isotig14333	SINVlc3_014746	FBgn0262872		0.687359	0.907648	1.58356	0.972695
EWGM_SinvR_isotig17384	SINVlc3_011161	FBgn0262599		1.13195	1.64001	1.58201	1.51603
EWGM_SinvR_isotig20965	SINVlc3_027558	FBgn0263239		-0.214831	0.65677	0.0548204	0.12793
EWGM_SinvM_contig02374	SI2.2.0_09469			0.639791	0.514587	0.901649	1.06141
EWGM_SinvM_contig03912	SI2.2.0_07408			-0.506525	-0.210733	-0.201838	-0.360601
EWGM_SinvM_contig04052				0.182736	0.660357	0.234316	0.264285
EWGM_SinvM_contig100709	SI2.2.0_13470			-0.669392	-0.230642	-0.382855	-0.773363
EWGM_SinvM_contig101251	SINVlc3_030253			0.050738	0.448036	0.316406	0.309368
EWGM_SinvM_contig105760	SINVlc3_004535			-0.144224	0.485022	-0.116575	0.476851
EWGM_SinvM_contig11483	SINVlc3_033846			2.69013	3.90994	2.49578	3.53583
EWGM_SinvM_contig15299	SINVlc3_017882			2.02859	2.04064	2.86055	2.10186
EWGM_SinvM_contig25733	SINVlc3_043229			0.976246	1.19627	0.88762	1.17201
EWGM_SinvM_contig29858	SINVlc3_018662			-0.162286	0.00874483	0.119881	0.00776658
EWGM_SinvM_contig34792	SINVlc3_037704			-0.380413	-0.769532	-0.71624	-0.76182
EWGM_SinvM_contig36244	SI2.2.0_13905			0.685304	1.0952	1.30875	0.925314
EWGM_SinvM_contig36883	SINVlc3_008973			4.67021	4.88158	5.30022	4.80898
EWGM_SinvM_contig48087				-0.167653	0.221598	-0.0629017	-0.0171992
EWGM_SinvM_contig48981	SI2.2.0_08156			-0.567223	-1.02218	-0.849807	-0.899506
EWGM_SinvM_contig52594	SI2.2.0_05947			-0.339046	0.233078	-0.138434	-0.0569419
EWGM_SinvM_contig62419	SI2.2.0_06523			1.66384	2.98632	2.41763	2.89035
EWGM_SinvM_contig69964	SI2.2.0_02314			-0.162929	-0.791049	-0.772102	-0.753932
EWGM_SinvM_contig70622	SI2.2.0_11025			0.141495	1.0444	-0.193294	0.673745
EWGM_SinvM_contig75178	SI2.2.0_02772			0.699678	1.72468	1.3772	1.49555
EWGM_SinvM_contig81810	SI2.2.0_09296			-0.482761	-0.144006	-0.731786	-0.81551
EWGM_SinvM_contig88178	SINVlc3_028550			3.0497	3.12656	3.8291	3.54772
EWGM_SinvM_contig89690	SINVlc3_040835			1.31971	2.7976	1.6326	1.82575
EWGM_SinvM_contig95354	SI2.2.0_02473			-0.538993	-0.108299	-0.329569	-0.186963
EWGM_SinvM_contig95960	SI2.2.0_12416			0.529345	0.516134	-0.0139881	0.74878
EWGM_SinvM_contig96364	SI2.2.0_07998			-0.22349	0.215671	-0.131515	0.0838958
EWGM_SinvM_contig96722	SINVlc3_042540			0.290443	0.8159	0.722844	0.803902
EWGM_SinvR_isotig00164	SI2.2.0_02806			5.69071	5.57644	4.12885	5.92292
EWGM_SinvR_isotig00687	SINVlc3_019023			-0.225968	-0.34066	-0.255899	-0.581991
EWGM_SinvR_isotig01157				1.35261	1.36235	1.6485	1.58151
EWGM_SinvR_isotig01880	SINVlc3_025717			2.6973	3.08633	2.6119	3.57879
EWGM_SinvR_isotig01957				1.28871	1.957	2.0685	1.84984
EWGM_SinvR_isotig02113	SINVlc3_003069			1.14585	1.59107	1.626	1.54592
EWGM_SinvR_isotig02544	SI2.2.0_02170			1.30112	1.59077	1.58885	1.56807
EWGM_SinvR_isotig02799				0.141349	0.333184	0.298953	0.591495
EWGM_SinvR_isotig03032	SINVlc3_002001			-0.0268451	0.545927	0.253182	0.450988
EWGM_SinvR_isotig03292	SINVlc3_011099			3.36636	3.72557	4.04742	3.72365
EWGM_SinvR_isotig03345				1.00176	1.47327	1.02211	1.60923
EWGM_SinvR_isotig03911	SI2.2.0_00973			2.52159	3.07449	3.28454	2.99071
EWGM_SinvR_isotig03912	SI2.2.0_00973			0.777476	0.898923	1.33932	0.912437
EWGM_SinvR_isotig03914	SI2.2.0_07229			0.45628	0.932187	0.971284	0.700136
EWGM_SinvR_isotig04189	SINVlc3_029676			3.38805	4.42947	4.77891	4.20954
EWGM_SinvR_isotig04333				0.397587	1.46147	1.36666	1.10355
EWGM_SinvR_isotig04564				1.49974	2.33457	1.82518	2.23587
EWGM_SinvR_isotig05401				-0.43265	-0.68057	-0.802866	-0.801127
EWGM_SinvR_isotig05413	SI2.2.0_14468			0.0705914	0.143342	0.428435	-0.127349
EWGM_SinvR_isotig05762	SI2.2.0_12630			0.745087	1.04213	1.00705	1.15202
EWGM_SinvR_isotig05936	SINVlc3_010336			0.753467	1.10612	1.26306	0.708632
EWGM_SinvR_isotig06393	SI2.2.0_02588			1.70059	2.09264	2.426	2.06368
EWGM_SinvR_isotig06433	SI2.2.0_03836			1.99979	2.5574	2.77977	2.39262
EWGM_SinvR_isotig07764	SINVlc3_028564			-0.574429	-1.02899	-0.730804	-0.84125
EWGM_SinvR_isotig08948	SINVlc3_015690			0.389743	1.1084	0.138786	0.765821
EWGM_SinvR_isotig08972	SI2.2.0_04046			0.475404	0.854312	0.732494	0.622909
EWGM_SinvR_isotig09148	SI2.2.0_16288			1.51638	1.94287	1.82944	1.90334
EWGM_SinvR_isotig09159	SI2.2.0_14972			-0.0470458	0.67014	0.196181	0.605479
EWGM_SinvR_isotig09230	SI2.2.0_15773			1.22962	1.21883	1.78055	1.63296
EWGM_SinvR_isotig09326				1.21596	2.11348	1.63382	1.82542
EWGM_SinvR_isotig09468				0.430557	0.586197	0.739712	0.828438
EWGM_SinvR_isotig10551	SINVlc3_027836			1.93544	2.20778	2.65892	2.01961
EWGM_SinvR_isotig10988	SI2.2.0_09328			0.447259	1.02548	0.766052	0.708675
EWGM_SinvR_isotig11499	SI2.2.0_13084			0.742498	0.82788	1.17147	0.713935
EWGM_SinvR_isotig11515	SINVlc3_024668			2.24987	2.44882	2.80489	2.54679
EWGM_SinvR_isotig12758	SINVlc3_006462			0.329169	1.25147	0.223112	0.736122
EWGM_SinvR_isotig13611	SI2.2.0_08076			3.0298	3.81677	4.39476	3.62019
EWGM_SinvR_isotig13811	SINVlc3_018092			2.51171	2.51439	1.14517	3.54963
EWGM_SinvR_isotig14589	SINVlc3_005442			1.82612	2.38068	3.00215	2.09823
EWGM_SinvR_isotig14974	SI2.2.0_15230			2.63464	3.14309	3.64948	2.97424
EWGM_SinvR_isotig15347	SI2.2.0_05361			2.49827	2.93433	3.02486	2.9025
EWGM_SinvR_isotig15348	SINVlc3_025957			1.95777	2.4176	2.43726	2.30947
EWGM_SinvR_isotig15543	SINVlc3_017299			1.20378	1.27855	1.49836	1.37119
EWGM_SinvR_isotig15571	SINVlc3_010201			0.275193	0.394244	0.797923	0.249681
EWGM_SinvR_isotig15903	SINVlc3_011114			4.90584	5.47454	5.12874	5.34521
EWGM_SinvR_isotig16040	SINVlc3_015431			2.00047	2.36936	1.49001	2.64837
EWGM_SinvR_isotig16178	SINVlc3_014724			-0.49965	-0.513512	-0.075883	-0.4296
EWGM_SinvR_isotig16303	SI2.2.0_00346			1.1341	0.766916	1.41084	0.999276
EWGM_SinvR_isotig16633	SI2.2.0_14444			3.14571	3.38398	3.59759	3.07934
EWGM_SinvR_isotig16846	SINVlc3_028494			0.925855	1.27302	1.07235	1.47191
EWGM_SinvR_isotig17680	SI2.2.0_15536			-0.703759	-0.222298	-0.222716	-0.560755
EWGM_SinvR_isotig17790	SI2.2.0_03082			1.3732	1.67096	1.91423	1.66609
EWGM_SinvR_isotig17886	SI2.2.0_03781			0.868774	1.11327	1.38067	1.00373
EWGM_SinvR_isotig18156	SI2.2.0_08508			-0.675726	-0.922944	-0.948158	-0.69576
EWGM_SinvR_isotig18219				0.974169	1.79098	1.21514	1.62505
EWGM_SinvR_isotig18314	SI2.2.0_02142			0.862888	1.08471	1.38773	1.12642
EWGM_SinvR_isotig18359	SINVlc3_013277			0.788463	0.993285	1.32523	1.06214
EWGM_SinvR_isotig18443	SINVlc3_008491			0.964813	0.923562	2.15639	0.0859516
EWGM_SinvR_isotig18569	SINVlc3_042111			4.33129	5.03771	5.22908	4.98401
EWGM_SinvR_isotig18609	SINVlc3_026369			1.75793	2.39992	1.89792	2.25849
EWGM_SinvR_isotig19316	SINVlc3_012964			-0.359323	-0.352098	0.154603	-0.178586
EWGM_SinvR_isotig19792	SINVlc3_016664			1.16278	1.92745	1.49943	1.81891
EWGM_SinvR_isotig19885	SI2.2.0_05607			-0.0740168	-0.272959	0.849932	-0.17733
EWGM_SinvR_isotig20021	SI2.2.0_10464			-0.188153	0.209388	0.0774865	-0.428869
EWGM_SinvR_isotig20360	SINVlc3_040475			-0.190149	0.0796696	-0.10124	0.525607
EWGM_SinvR_isotig20815				-0.425151	-0.577468	-0.485017	-0.731364
EWGM_SinvR_isotig20946	SINVlc3_026492			0.694297	0.922333	1.29082	0.766226
EWGM_SinvR_isotig21142	SI2.2.0_15775			0.006305	-0.178864	0.070042	0.213695
EWGM_SinvR_isotig23162	SINVlc3_025281			-0.430091	-0.799968	-0.816438	-0.694475
EWGM_SinvR_isotig24099	SI2.2.0_13905			1.27617	1.8026	2.02446	1.70238
EWGM_SinvR_isotig27370				1.4335	1.88193	2.07552	1.56264
GM_cdna_SI2.2.0_00050	SI2.2.0_00050			-0.024361	0.125711	0.553344	0.239683
GM_cdna_SI2.2.0_00441	SI2.2.0_00441			1.15307	1.14855	1.52971	1.12981
GM_cdna_SI2.2.0_00488	SI2.2.0_00488			1.18735	1.28234	1.54472	1.08826
GM_cdna_SI2.2.0_00721	SI2.2.0_00721			-0.0877257	0.498233	0.0721732	-0.0433092
GM_cdna_SI2.2.0_00841	SI2.2.0_00841			-0.445758	-0.873815	-0.689846	-0.861735
GM_cdna_SI2.2.0_00925	SI2.2.0_00925			0.534103	1.14201	0.578497	0.864444
GM_cdna_SI2.2.0_01187	SI2.2.0_01187			3.28416	4.16994	3.61584	3.94405
GM_cdna_SI2.2.0_01250	SI2.2.0_01250			-0.602981	-0.0604647	-0.0288322	-0.606811
GM_cdna_SI2.2.0_01300	SI2.2.0_01300			-0.476145	-0.0120885	-0.0746745	-0.165055
GM_cdna_SI2.2.0_01851	SI2.2.0_01851			-0.521168	-0.900842	-0.907457	-0.711716
GM_cdna_SI2.2.0_02325	SI2.2.0_02325			-0.352758	-0.148456	-0.487028	-0.274354
GM_cdna_SI2.2.0_02414	SI2.2.0_02414			-0.362354	-0.808901	-0.405645	-0.746328
GM_cdna_SI2.2.0_02565	SI2.2.0_02565			6.08621	5.87044	4.94867	6.07702
GM_cdna_SI2.2.0_02591	SI2.2.0_02591			-0.201887	0.227086	-0.421812	0.255956
GM_cdna_SI2.2.0_02632	SI2.2.0_02632			2.01997	2.32974	2.5467	2.09483
GM_cdna_SI2.2.0_03063	SI2.2.0_03063			-0.246049	0.715566	0.471637	0.463338
GM_cdna_SI2.2.0_03080	SI2.2.0_03080			-0.611716	-0.526125	-0.667238	-0.845438
GM_cdna_SI2.2.0_03190	SI2.2.0_03190			1.80072	2.25719	2.48226	2.05909
GM_cdna_SI2.2.0_03323	SI2.2.0_03323			-0.538061	-0.85414	-0.836185	-0.919676
GM_cdna_SI2.2.0_03331	SI2.2.0_03331			-0.373088	0.25376	-0.157351	-0.735842
GM_cdna_SI2.2.0_03718	SI2.2.0_03718			-0.615437	0.111795	0.0274057	-0.0587236
GM_cdna_SI2.2.0_04151	SI2.2.0_04151			-0.717198	-0.667061	-0.118834	-0.40197
GM_cdna_SI2.2.0_04290	SI2.2.0_04290			-0.464729	-0.942641	-0.769527	-0.765792
GM_cdna_SI2.2.0_04583	SI2.2.0_04583			0.167086	-0.240923	8.46e-05	-0.251955
GM_cdna_SI2.2.0_04821	SI2.2.0_04821			-0.628214	-0.867282	-0.98438	-0.913542
GM_cdna_SI2.2.0_05137	SI2.2.0_05137			0.509582	0.842446	0.36091	0.60407
GM_cdna_SI2.2.0_05143	SI2.2.0_05143			0.872796	1.0743	1.45715	1.07278
GM_cdna_SI2.2.0_05383	SI2.2.0_05383			1.2342	3.02635	3.21289	2.18665
GM_cdna_SI2.2.0_05858	SI2.2.0_05858			-0.450591	-0.137871	0.0570027	-0.146661
GM_cdna_SI2.2.0_06212	SI2.2.0_06212			0.919741	1.10765	1.82426	0.923772
GM_cdna_SI2.2.0_06630	SI2.2.0_06630			-0.536739	-1.03319	-0.75807	-0.78796
GM_cdna_SI2.2.0_06663	SI2.2.0_06663			-0.575744	-0.356127	-0.66023	-0.230858
