# Supplementary material for: Sociogenomics of Cooperation and Conflict during Colony Founding in the Fire Ant Solenopsis invicta
Source: PLoS Genet. 2013 Aug 8;9(8):e1003633. doi: 10.1371/journal.pgen.1003633 (PMC3738511; doi:10.1371/journal.pgen.1003633)
Supplement: Table S13 — Comparative studies: GO analysis of overlapping transcripts that were significantly differentially regulated (P<0.1) between win and los in experiment 1 and experiment 2. (XLSX) [file pgen.1003633.s020.xlsx]

## Sheet: Supp Tbl 13
Comparative studies: GO analysis of overlapping transcripts that were significantly differentially regulated (P<0.1) between win and los in experiment 1 and experiment 2
GO:0006629~lipid metabolic process (fatty acids)	FBgn0031735	Dmel_CG11029
	FBgn0040001	Dmel_CG17374
	FBgn0066101	Dmel_CG31094
	FBgn0051522	Dmel_CG31522
	FBgn0086687	Dmel_CG5887
	FBgn0036939	Dmel_CG7365
	FBgn0028841	juvenile hormone acid methyltransferase
	FBgn0034145	Putative fatty acyl-CoA reductase CG5065
	FBgn0003308	rosy
GO:0010817~regulation of hormone levels	FBgn0028841	juvenile hormone acid methyltransferase
	FBgn0028985	Serine protease inhibitor 4
	FBgn0086687	Dmel_CG5887
GO:0051234~establishment of localization	FBgn0087035	Argonaute 2
	FBgn0032790	Dmel_CG10194
	FBgn0037323	Dmel_CG2663
	FBgn0050345	Dmel_CG30345
	FBgn0066101	Dmel_CG31094
	FBgn0038407	Dmel_CG6126
	FBgn0036939	Dmel_CG7365
	FBgn0033391	Dmel_CG8026
	FBgn0034045	Dmel_CG8249
	FBgn0042641	fringe connection
	FBgn0036816	I'm not dead yet
	FBgn0011281	Pheromone-binding protein-related protein 3
	FBgn0011693	Photoreceptor dehydrogenase
	FBgn0014010	Rab-protein 5
	FBgn0040080	rapsynoid
	FBgn0016070	smaug
GO:0016044~membrane organization	FBgn0004167	karst
	FBgn0011693	Photoreceptor dehydrogenase
	FBgn0014010	Rab-protein 5
	FBgn0032790	Dmel_CG10194
	FBgn0036939	Dmel_CG7365
	FBgn0066101	Dmel_CG31094
GO:0055086~nucleobase, nucleoside and nucleotide metabolic process	FBgn0003308	rosy
	FBgn0036337	Dmel_CG11255
	FBgn0036752	Adenosine deaminase-related growth factor A
	FBgn0036959	Probable deoxycytidylate deaminase
	FBgn0261360	Guanylyl cyclase at 76C
GO:0008152~metabolic process	FBgn0039734	ADAM 17-like protease
	FBgn0036752	Adenosine deaminase-related growth factor A
	FBgn0087035	Argonaute 2
	FBgn0031735	Dmel_CG11029
	FBgn0036337	Dmel_CG11255
	FBgn0033543	Dmel_CG12338
	FBgn0039620	Dmel_CG1443
	FBgn0032382	Dmel_CG14935
	FBgn0040001	Dmel_CG17374
	FBgn0066101	Dmel_CG31094
	FBgn0051217	Dmel_CG31217
	FBgn0051522	Dmel_CG31522
	FBgn0053111	Dmel_CG33111
	FBgn0027571	Dmel_CG3523
	FBgn0029821	Dmel_CG4020
	FBgn0036623	Dmel_CG4729
	FBgn0038038	Dmel_CG5167
	FBgn0086687	Dmel_CG5887
	FBgn0038074	Dmel_CG6188
	FBgn0039184	Dmel_CG6432
	FBgn0035911	Dmel_CG6638
	FBgn0036262	Dmel_CG6910
	FBgn0038570	Dmel_CG7217; Dmel_CG7215
	FBgn0036939	Dmel_CG7365
	FBgn0029176	Elongation factor 1-gamma
	FBgn0042641	fringe connection
	FBgn0261360	Guanylyl cyclase at 76C
	FBgn0028841	juvenile hormone acid methyltransferase
	FBgn0010438	mitochondrial single stranded DNA-binding protein
	FBgn0011693	Photoreceptor dehydrogenase
	FBgn0033753	Probable cytochrome P450 301a1, mitochondrial
	FBgn0036959	Probable deoxycytidylate deaminase
	FBgn0259680	Protein kinase C delta
	FBgn0034145	Putative fatty acyl-CoA reductase CG5065
	FBgn0013325	Ribosomal protein L11
	FBgn0003308	rosy
	FBgn0028985	Serine protease inhibitor 4
	FBgn0016070	smaug
	FBgn0028978	tribbles
